# Supplementary material for: Model cyanobacterial consortia reveal a consistent core microbiome independent of inoculation source or cyanobacterial host species
Source: ISME J. 2025 Jul 8;19(1):wraf142. doi: 10.1093/ismejo/wraf142 (PMC12368963; doi:10.1093/ismejo/wraf142)
Supplement: Supplementary_Tables_wraf142 [file supplementary_tables_wraf142.xlsx]

## Sheet: S1_Physical water quality param
Supplementary Table 1: Physical and chemical water quality parameters. Table provides physical and chemical measurements of water quality parameters from different sampling locations. These measurements include dissolved oxygen, pH, electrical conductivity, ion concentrations, and nutrient levels. Standard operating procedures (SOPs) used for these measurements are indicated in the table. Some va…
Sample	sampling date	GPS	DO	pH	EC	SAR	Ca (Soluble)	Mg (Soluble)	Na (Soluble)	Cl	B (Soluble)	HCO3	CO3	Total C	Total N	PO4-P(Sol P)		Column Name	Description
				[ SOP 805.3 ]	[ SOP 815.03 ] dS/m	[ SOP 840.2 ]	[ SOP 835.3 ] meq/L	[ SOP 835.03 ] meq/L	[ SOP 835.03 ] meq/L	[ SOP 830.2 ] meq/L	[ SOP 835.03 ] mg/L	[ SOP 820.04 ] meq/L	[ SOP 820.4 ] meq/L	[ SOP 822.1 ] mg/L	[ SOP 855.1 ] mg/L	[ SOP 865.3 ] mg/L		Sample	Sample name identifier
South Fork Strawberry Creek	2021-05-25	37°52'20.3"N 122°15'17.7"W	82.8	7.89	0.6	1	2.89	1.97	1.58	0.72	0.16	4.1	<0.1	48.9	1.33	<0.05		sampling date	Date of sampling, when water sample was collected
North Fork Strawberry Creek	2021-05-25	37°52'15.6"N 122°15'52.1"W	80.7	6.81	0.28	0.8	1.25	0.72	0.81	0.34	0.07	1.8	<0.1	33.4	0.51	<0.05		GPS	GPS Coordinates of the sampling site
Fox Creek_Eel river	2021-06-22	39°44'24.9"N 123°37'53.8"W	19.6	7.93	0.19	0.5	1.01	0.53	0.46	<0.10	0.02	1.7	<0.1	17.9	<0.10	<0.05		DO	Disolved oxygen percentage
South Fork_Eel river	2021-06-22	40°00'03.0"N 123°47'12.8"W	91.9	7.64	0.24	0.4	1.21	0.85	0.41	0.17	0.18	2	<0.1	21.4	<0.10	<0.05		pH	pH value
Mouth Discovery Bay	2021-07-08	37°55'00.1"N 121°35'14.5"W	86.6	7.4	0.68	3.4	1.07	1.44	3.83	3.44	0.2	1.7	<0.1	27.8	0.64	0.1		EC	Electrical conductivity
Inner Discovery Bay	2021-07-08	37°53'34.5"N 121°36'32.2"W	110.6	9.17	0.71	3.3	1.13	1.49	3.84	3.12	0.31	1.3	0.8	32.6	0.97	0.13		SAR	Sodium absorbtion ratio
																		Ca (Soluble)	Soluble Calcium concentration
																		Mg (Soluble)	Soluble Magnesium concentration
																		Na (Soluble)	Soluble Sodium concentration
																		Cl	Chloride concentration
																		B (Soluble)	Boron Concentration
																		HCO3	Bicarbonate concentration
																		CO3	Carbonate concentration
																		Total C	Total carbon concentration
																		Total N	Total nitrogen concentration
																		PO4-P(Sol P)	Soluble phosphate concentration

## Sheet: S2_All cultures and source
Supplementary Table 2: All cultures and source samples metadata. Table includes metadata for all samples at the start of the experiment, including both those that were retained until the end of sampling and those that were not. It also includes metadata for the source material used in the study. Some metadata fields are not applicable to all samples and are therefore denoted as "NA" where relevant
Sample	NCBI_BioProject	Location	Site	Sub_Location	Strain	Strain_short	BioRep	Tube_No	Passage_Interval	Sample_Type	Sample_SubType	Survived_Endpoint	Analyzed	Total_reads	Total_reads_bp	Total_reads_Gbp	Assemb_Size_bp	Assemb_Contigs	Unmapped	Mapped_to_MAGs	Percent_Mapped_to_MAGs	Euk_Contigs	Euk_Contig_Frac	Euk_Contig_Len	Euk_Contig_Len_Frac	OD680	OD700	OD750		Column Name	Description
unicom2021_Dbay_Inner_3055_BW_A	PRJNA1271998	Disc_Bay	Discovery Bay_Inner	Dbay_Inner	Synechococcus elongatus UTEX 3055 replicate A	3055	A	178	bi-weekly	Culture	Culture	FALSE	FALSE	95112986	14266947900	14.27	99884493	35304	13131762	81981224	86.19	NA	NA	NA	NA	0.436	0.339	0.269		Sample	Sample name identifier
unicom2021_Dbay_Inner_3055_BW_B	PRJNA1271998	Disc_Bay	Discovery Bay_Inner	Dbay_Inner	Synechococcus elongatus UTEX 3055 replicate B	3055	B	179	bi-weekly	Culture	Culture	FALSE	FALSE	84266372	12639955800	12.64	190133053	158195	9170938	75095434	89.12	NA	NA	NA	NA	0.396	0.343	0.284		Accession	GenBank Accession number for the sample reads
unicom2021_Dbay_Inner_3055_BW_C	PRJNA1271998	Disc_Bay	Discovery Bay_Inner	Dbay_Inner	Synechococcus elongatus UTEX 3055 replicate B	3055	C	180	bi-weekly	Culture	Culture	FALSE	FALSE	81050412	12157561800	12.16	205189387	110741	13956324	67094088	82.78	NA	NA	NA	NA	0.734	0.589	0.472		Location	Sampling location where samples were collected
unicom2021_Dbay_Inner_6803_BW_A	PRJNA1271998	Disc_Bay	Discovery Bay_Inner	Dbay_Inner	Synechocystis sp. PCC 6803 replicate A	6803	A	172	bi-weekly	Culture	Culture	TRUE	TRUE	74129880	11119482000	11.12	69103017	41119	4819066	69310814	93.5	1	0.00243197	6830	0.00988379	0.811	0.652	0.538		Site	Specific site within the location where the sample was collected
unicom2021_Dbay_Inner_6803_BW_B	PRJNA1271998	Disc_Bay	Discovery Bay_Inner	Dbay_Inner	Synechocystis sp. PCC 6803 replicate B	6803	B	173	bi-weekly	Culture	Culture	TRUE	TRUE	75063390	11259508500	11.26	206289135	110543	10793544	64269846	85.62	1279	1.15702	10901637	5.28464	0.416	0.353	0.284		Sub_Location	Short abbreviation of the specific site within the location where the sample was collected
unicom2021_Dbay_Inner_6803_BW_C	PRJNA1271998	Disc_Bay	Discovery Bay_Inner	Dbay_Inner	Synechocystis sp. PCC 6803 replicate C	6803	C	174	bi-weekly	Culture	Culture	TRUE	TRUE	73267108	10990066200	10.99	97383165	66890	4955550	68311558	93.24	14	0.0209299	95962	0.0985406	0.784	0.635	0.523		Strain	Cyanobacterial host strain name and replicate
unicom2021_Dbay_Inner_6803_W_A	PRJNA1271998	Disc_Bay	Discovery Bay_Inner	Dbay_Inner	Synechocystis sp. PCC 6803 replicate A	6803	A	157	weekly	Culture	Culture	TRUE	TRUE	68521628	10278244200	10.28	48445532	35717	4386184	64135444	93.6	0	0	0	0	0.538	0.441	0.364		Strain_short	Abbreviated strain name
unicom2021_Dbay_Inner_6803_W_B	PRJNA1271998	Disc_Bay	Discovery Bay_Inner	Dbay_Inner	Synechocystis sp. PCC 6803 replicate B	6803	B	158	weekly	Culture	Culture	TRUE	TRUE	70519588	10577938200	10.58	67897027	54183	4066944	66452644	94.23	30	0.0553679	302222	0.445118	0.561	0.458	0.377		BioRep	Biological replicate number
unicom2021_Dbay_Inner_7942_W_A	PRJNA1271998	Disc_Bay	Discovery Bay_Inner	Dbay_Inner	Synechococcus elongatus PCC 7942 replicate A	7942	A	160	weekly	Culture	Culture	FALSE	FALSE	81180676	12177101400	12.18	115835130	86830	16114320	65066356	80.15	NA	NA	NA	NA	0.567	0.439	0.336		Tube_No	Tube number of samples
unicom2021_Dbay_Inner_A7120_BW_A	PRJNA1271998	Disc_Bay	Discovery Bay_Inner	Dbay_Inner	Anabaena/Nostoc sp. PCC 7120 replicate A	A7120	A	169	bi-weekly	Culture	Culture	TRUE	TRUE	75858174	11378726100	11.38	78987548	41553	12180798	63677376	83.94	2	0.00481313	25265	0.0319861	0.724	0.551	0.431		Passage_Interval	Passage interval of the culture
unicom2021_Dbay_Inner_A7120_BW_B	PRJNA1271998	Disc_Bay	Discovery Bay_Inner	Dbay_Inner	Anabaena/Nostoc sp. PCC 7120 replicate B	A7120	B	170	bi-weekly	Culture	Culture	TRUE	TRUE	68562766	10284414900	10.28	87748018	47921	10721228	57841538	84.36	3	0.0062603	18058	0.0205794	0.691	0.536	0.418		Sample_Type	Type of sample (e.g., culture, water, sediment)
unicom2021_Dbay_Inner_A7120_BW_C	PRJNA1271998	Disc_Bay	Discovery Bay_Inner	Dbay_Inner	Anabaena/Nostoc sp. PCC 7120 replicate C	A7120	C	171	bi-weekly	Culture	Culture	TRUE	TRUE	77303458	11595518700	11.6	262069887	109080	14778164	62525294	80.88	750	0.687569	5744640	2.19203	0.253	0.199	0.158		Sample_SubType	Subtype of sample (e.g., biofilm, planktonic)
unicom2021_Dbay_Inner_A7120_W_A	PRJNA1271998	Disc_Bay	Discovery Bay_Inner	Dbay_Inner	Anabaena/Nostoc sp. PCC 7120 replicate A	A7120	A	154	weekly	Culture	Culture	TRUE	TRUE	69772060	10465809000	10.47	58850319	26524	11941846	57830214	82.88	16	0.0603227	212791	0.36158	0.655	0.502	0.382		Survived_Endpoint	Whether the culture survived until the experiment endpoint (TRUE/FALSE)
unicom2021_Dbay_Inner_A7120_W_B	PRJNA1271998	Disc_Bay	Discovery Bay_Inner	Dbay_Inner	Anabaena/Nostoc sp. PCC 7120 replicate B	A7120	B	155	weekly	Culture	Culture	TRUE	TRUE	72400852	10860127800	10.86	65979146	43144	12752332	59648520	82.39	16	0.0370851	115501	0.175057	0.668	0.509	0.385		Analyzed	Whether the sample was included in downstream analyses (TRUE/FALSE)
unicom2021_Dbay_Inner_L0902_BW_A	PRJNA1271998	Disc_Bay	Discovery Bay_Inner	Dbay_Inner	Leptolyngbya sp. BL0902 replicate A	L0902	A	166	bi-weekly	Culture	Culture	TRUE	TRUE	107596092	16139413800	16.14	78937751	37193	15015060	92581032	86.04	2	0.00537736	11333	0.0143569	1.035	0.75	0.585		Total_reads	Total number of sequenced reads
unicom2021_Dbay_Inner_L0902_BW_B	PRJNA1271998	Disc_Bay	Discovery Bay_Inner	Dbay_Inner	Leptolyngbya sp. BL0902 replicate B	L0902	B	167	bi-weekly	Culture	Culture	TRUE	TRUE	85295506	12794325900	12.79	67641657	33446	11144046	74151460	86.93	29	0.0867069	269777	0.398833	0.961	0.682	0.525		Total_reads_bp	Total base pairs sequenced
unicom2021_Dbay_Inner_L0902_BW_C	PRJNA1271998	Disc_Bay	Discovery Bay_Inner	Dbay_Inner	Leptolyngbya sp. BL0902 replicate C	L0902	C	168	bi-weekly	Culture	Culture	TRUE	TRUE	78367820	11755173000	11.76	74527263	45658	11649484	66718336	85.13	2	0.00438039	11580	0.0155379	0.992	0.694	0.528		Total_reads_Gbp	Total base pairs sequenced in gigabase pairs (Gbp)
unicom2021_Dbay_Inner_L0902_W_A	PRJNA1271998	Disc_Bay	Discovery Bay_Inner	Dbay_Inner	Leptolyngbya sp. BL0902 replicate A	L0902	A	151	weekly	Culture	Culture	TRUE	TRUE	77045948	11556892200	11.56	56064008	29015	10638006	66407942	86.19	20	0.0689299	218269	0.389321	0.662	0.5	0.391		Assemb_Size_bp	Assenbly size in base pairs
unicom2021_Dbay_Inner_L0902_W_B	PRJNA1271998	Disc_Bay	Discovery Bay_Inner	Dbay_Inner	Leptolyngbya sp. BL0902 replicate B	L0902	B	152	weekly	Culture	Culture	TRUE	TRUE	74960118	11244017700	11.24	49647644	26207	10403062	64557056	86.12	8	0.0305262	78356	0.157824	0.61	0.435	0.329		Assemb_Contigs	Total Number of contigs assembled
unicom2021_Dbay_Inner_L0902_W_C	PRJNA1271998	Disc_Bay	Discovery Bay_Inner	Dbay_Inner	Leptolyngbya sp. BL0902 replicate C	L0902	C	153	weekly	Culture	Culture	TRUE	TRUE	72209228	10831384200	10.83	54673190	48264	10732162	61477066	85.14	3	0.00621581	27150	0.0496587	0.677	0.484	0.366		Unmapped	Number of reads that did not map to reference genomes/MAGs
unicom2021_Dbay_Mouth_3055_BW_C	PRJNA1271998	Disc_Bay	Discovery Bay_Mouth	Dbay_Mouth	Synechococcus elongatus UTEX 3055 replicate B	3055	C	150	bi-weekly	Culture	Culture	TRUE	TRUE	72092598	10813889700	10.81	159359873	87422	8833494	63259104	87.75	44	0.0503306	971527	0.609643	0.776	0.592	0.475		Mapped_to_MAGs	Number of reads mapped to metagenome-assembled genomes (MAGs)
unicom2021_Dbay_Mouth_3055_W_C	PRJNA1271998	Disc_Bay	Discovery Bay_Mouth	Dbay_Mouth	Synechococcus elongatus UTEX 3055 replicate B	3055	C	135	weekly	Culture	Culture	TRUE	TRUE	76355518	11453327700	11.45	118517023	101242	10758008	65597510	85.91	35	0.0345706	779280	0.657526	0.51	0.396	0.323		Percent_Mapped_to_MAGs	Percentage of reads mapped to MAGs
unicom2021_Dbay_Mouth_6803_BW_A	PRJNA1271998	Disc_Bay	Discovery Bay_Mouth	Dbay_Mouth	Synechocystis sp. PCC 6803 replicate A	6803	A	142	bi-weekly	Culture	Culture	TRUE	TRUE	76945088	11541763200	11.54	108804643	55678	5941338	71003750	92.28	27	0.0484931	355415	0.326654	0.724	0.588	0.491		Euk_Contigs	Total number of contigs identified as eukaryotic in the assembly
unicom2021_Dbay_Mouth_6803_W_A	PRJNA1271998	Disc_Bay	Discovery Bay_Mouth	Dbay_Mouth	Synechocystis sp. PCC 6803 replicate A	6803	A	127	weekly	Culture	Culture	TRUE	TRUE	77716314	11657447100	11.66	120668093	82510	7438512	70277802	90.43	312	0.378136	6123430	5.07461	0.456	0.376	0.313		Euk_Contig_Frac	Percentage of assembled contigs identified as eukaryotic in the assembly
unicom2021_Dbay_Mouth_6803_W_B	PRJNA1271998	Disc_Bay	Discovery Bay_Mouth	Dbay_Mouth	Synechocystis sp. PCC 6803 replicate B	6803	B	128	weekly	Culture	Culture	TRUE	TRUE	75565050	11334757500	11.33	91245237	59585	5067604	70497446	93.29	29	0.04867	327519	0.358944	0.576	0.669	0.389		Euk_Contig_Len	Total length in base pairs of all contigs identified as eukaryotic in the assembly
unicom2021_Dbay_Mouth_6803_BW_B	PRJNA1271998	Disc_Bay	Discovery Bay_Mouth	Dbay_Mouth	Synechocystis sp. PCC 6803 replicate B	6803	B	143	bi-weekly	Culture	Culture	TRUE	TRUE	79193730	11879059500	11.88	185386833	121711	13819608	65374122	82.55	188	0.154464	1274833	0.687661	0.493	0.408	0.337		Euk_Contig_Len_Frac	Percentage of eukaryotic contig length vs. full assembly length
unicom2021_Dbay_Mouth_6803_BW_C	PRJNA1271998	Disc_Bay	Discovery Bay_Mouth	Dbay_Mouth	Synechocystis sp. PCC 6803 replicate C	6803	C	144	bi-weekly	Culture	Culture	TRUE	TRUE	68327858	10249178700	10.25	103464836	49546	5584236	62743622	91.83	5	0.0100916	39709	0.0383792	0.746	0.604	0.498		OD680	Optical density at 680 nm (indicator of biomass or pigmentation)
unicom2021_Dbay_Mouth_6803_W_C	PRJNA1271998	Disc_Bay	Discovery Bay_Mouth	Dbay_Mouth	Synechocystis sp. PCC 6803 replicate C	6803	C	129	weekly	Culture	Culture	TRUE	TRUE	75599812	11339971800	11.34	87051798	62815	5295756	70304056	93	10	0.0159198	69169	0.0794573	0.475	0.391	0.323		OD700	Optical density at 700 nm
unicom2021_Dbay_Mouth_A7120_BW_A	PRJNA1271998	Disc_Bay	Discovery Bay_Mouth	Dbay_Mouth	Anabaena/Nostoc sp. PCC 7120 replicate A	A7120	A	139	bi-weekly	Culture	Culture	TRUE	TRUE	71105880	10665882000	10.67	110405232	87591	11883122	59222758	83.29	10	0.0114167	103562	0.0938017	0.77	0.58	0.437		OD750	Optical density at 750 nm (turbidity measurement)
unicom2021_Dbay_Mouth_A7120_BW_B	PRJNA1271998	Disc_Bay	Discovery Bay_Mouth	Dbay_Mouth	Anabaena/Nostoc sp. PCC 7120 replicate B	A7120	B	140	bi-weekly	Culture	Culture	TRUE	TRUE	85258976	12788846400	12.79	108644554	47466	13974574	71284402	83.61	6	0.0126406	35508	0.0326827	0.739	0.558	0.426
unicom2021_Dbay_Mouth_A7120_BW_C	PRJNA1271998	Disc_Bay	Discovery Bay_Mouth	Dbay_Mouth	Anabaena/Nostoc sp. PCC 7120 replicate C	A7120	C	141	bi-weekly	Culture	Culture	FALSE	FALSE	79038748	11855812200	11.86	133930852	58937	15393460	63645288	80.52	NA	NA	NA	NA	0.748	0.563	0.431
unicom2021_Dbay_Mouth_L0902_W_A	PRJNA1271998	Disc_Bay	Discovery Bay_Mouth	Dbay_Mouth	Leptolyngbya sp. BL0902 replicate A	L0902	A	121	weekly	Culture	Culture	TRUE	TRUE	66139994	9920999100	9.92	66640794	30846	8389202	57750792	87.32	9	0.0291772	90843	0.136317	0.603	0.446	0.347
unicom2021_Dbay_Mouth_L0902_BW_A	PRJNA1271998	Disc_Bay	Discovery Bay_Mouth	Dbay_Mouth	Leptolyngbya sp. BL0902 replicate A	L0902	A	136	bi-weekly	Culture	Culture	TRUE	TRUE	87657924	13148688600	13.15	53739067	37927	13622942	74034982	84.46	31	0.081736	247961	0.461417	1.055	0.751	0.582
unicom2021_Dbay_Mouth_L0902_W_B	PRJNA1271998	Disc_Bay	Discovery Bay_Mouth	Dbay_Mouth	Leptolyngbya sp. BL0902 replicate B	L0902	B	122	weekly	Culture	Culture	TRUE	TRUE	83777690	12566653500	12.57	64773720	40347	14765728	69011962	82.38	28	0.069398	221545	0.342029	0.606	0.44	0.341
unicom2021_Dbay_Mouth_L0902_BW_B	PRJNA1271998	Disc_Bay	Discovery Bay_Mouth	Dbay_Mouth	Leptolyngbya sp. BL0902 replicate B	L0902	B	137	bi-weekly	Culture	Culture	TRUE	TRUE	87813298	13171994700	13.17	59295415	33077	13131772	74681526	85.05	17	0.0513952	194481	0.327987	0.953	0.67	0.51
unicom2021_Dbay_Mouth_L0902_W_C	PRJNA1271998	Disc_Bay	Discovery Bay_Mouth	Dbay_Mouth	Leptolyngbya sp. BL0902 replicate C	L0902	C	123	weekly	Culture	Culture	TRUE	TRUE	69949786	10492467900	10.49	61033295	41044	11660718	58289068	83.33	34	0.0828379	498460	0.816702	0.605	0.444	0.346
unicom2021_Dbay_Mouth_L0902_BW_C	PRJNA1271998	Disc_Bay	Discovery Bay_Mouth	Dbay_Mouth	Leptolyngbya sp. BL0902 replicate C	L0902	C	138	bi-weekly	Culture	Culture	TRUE	TRUE	71612146	10741821900	10.74	48654713	32952	11908706	59703440	83.37	17	0.0515902	101672	0.208966	1.096	0.785	0.608
unicom2021_Eel_Fox_3055_BW_A	PRJNA1271998	Eel_River	Eel River_Fox Creek	Fox_Creek	Synechococcus elongatus UTEX 3055 replicate A	3055	A	88	bi-weekly	Culture	Culture	TRUE	TRUE	85141992	12771298800	12.77	45767501	26639	10933860	74208132	87.16	14	0.0525545	573480	1.25303	1.033	0.777	0.634
unicom2021_Eel_Fox_3055_BW_B	PRJNA1271998	Eel_River	Eel River_Fox Creek	Fox_Creek	Synechococcus elongatus UTEX 3055 replicate B	3055	B	89	bi-weekly	Culture	Culture	TRUE	TRUE	84137602	12620640300	12.62	57151200	31026	9319234	74818368	88.92	13	0.0419003	581458	1.0174	1.038	0.783	0.635
unicom2021_Eel_Fox_3055_BW_C	PRJNA1271998	Eel_River	Eel River_Fox Creek	Fox_Creek	Synechococcus elongatus UTEX 3055 replicate B	3055	C	90	bi-weekly	Culture	Culture	TRUE	TRUE	74756624	11213493600	11.21	29144158	18639	7987224	66769400	89.32	2	0.0107302	10582	0.0363092	1.074	0.807	0.666
unicom2021_Eel_Fox_3055_W_A	PRJNA1271998	Eel_River	Eel River_Fox Creek	Fox_Creek	Synechococcus elongatus UTEX 3055 replicate A	3055	A	73	weekly	Culture	Culture	TRUE	TRUE	67619938	10142990700	10.14	46504950	18591	7134740	60485198	89.45	14	0.0753053	820391	1.76409	0.549	0.419	0.332
unicom2021_Eel_Fox_3055_W_B	PRJNA1271998	Eel_River	Eel River_Fox Creek	Fox_Creek	Synechococcus elongatus UTEX 3055 replicate B	3055	B	74	weekly	Culture	Culture	TRUE	TRUE	76131576	11419736400	11.42	50281648	49564	7951342	68180234	89.56	4	0.00807037	42151	0.0838298	0.55	0.417	0.336
unicom2021_Eel_Fox_3055_W_C	PRJNA1271998	Eel_River	Eel River_Fox Creek	Fox_Creek	Synechococcus elongatus UTEX 3055 replicate B	3055	C	75	weekly	Culture	Culture	TRUE	TRUE	81997410	12299611500	12.3	79764976	51840	9898790	72098620	87.93	8	0.0154321	55426	0.0694866	0.518	0.392	0.312
unicom2021_Eel_Fox_6803_BW_A	PRJNA1271998	Eel_River	Eel River_Fox Creek	Fox_Creek	Synechocystis sp. PCC 6803 replicate A	6803	A	82	bi-weekly	Culture	Culture	TRUE	TRUE	82563596	12384539400	12.38	46534406	27741	4772822	77790774	94.22	16	0.0576764	104217	0.223957	0.956	0.764	0.646
unicom2021_Eel_Fox_6803_BW_B	PRJNA1271998	Eel_River	Eel River_Fox Creek	Fox_Creek	Synechocystis sp. PCC 6803 replicate B	6803	B	83	bi-weekly	Culture	Culture	TRUE	TRUE	78681676	11802251400	11.8	42055448	25292	4969170	73712506	93.68	4	0.0158153	22554	0.0536292	0.99	0.789	0.669
unicom2021_Eel_Fox_6803_BW_C	PRJNA1271998	Eel_River	Eel River_Fox Creek	Fox_Creek	Synechocystis sp. PCC 6803 replicate C	6803	C	84	bi-weekly	Culture	Culture	TRUE	TRUE	75671112	11350666800	11.35	28350461	15875	5143074	70528038	93.2	4	0.0251968	25288	0.0891978	1.027	0.846	0.735
unicom2021_Eel_Fox_6803_W_A	PRJNA1271998	Eel_River	Eel River_Fox Creek	Fox_Creek	Synechocystis sp. PCC 6803 replicate A	6803	A	67	weekly	Culture	Culture	TRUE	TRUE	71215052	10682257800	10.68	39834813	29163	3696954	67518098	94.81	29	0.0994411	221400	0.555795	0.548	0.453	0.378
unicom2021_Eel_Fox_6803_W_B	PRJNA1271998	Eel_River	Eel River_Fox Creek	Fox_Creek	Synechocystis sp. PCC 6803 replicate B	6803	B	68	weekly	Culture	Culture	TRUE	TRUE	69622606	10443390900	10.44	34841116	28259	2825888	66796718	95.94	3	0.0106161	19042	0.0546538	0.585	0.478	0.394
unicom2021_Eel_Fox_6803_W_C	PRJNA1271998	Eel_River	Eel River_Fox Creek	Fox_Creek	Synechocystis sp. PCC 6803 replicate C	6803	C	69	weekly	Culture	Culture	TRUE	TRUE	86261804	12939270600	12.94	66303690	42168	7800042	78461762	90.96	5	0.0118573	39063	0.0589153	0.565	0.466	0.386
unicom2021_Eel_Fox_7942_BW_B	PRJNA1271998	Eel_River	Eel River_Fox Creek	Fox_Creek	Synechococcus elongatus PCC 7942 replicate B	7942	B	86	bi-weekly	Culture	Culture	FALSE	FALSE	92956372	13943455800	13.94	65301682	35017	19345126	73611246	79.19	NA	NA	NA	NA	1.1	0.795	0.622
unicom2021_Eel_Fox_7942_BW_C	PRJNA1271998	Eel_River	Eel River_Fox Creek	Fox_Creek	Synechococcus elongatus PCC 7942 replicate C	7942	C	87	bi-weekly	Culture	Culture	FALSE	FALSE	67903304	10185495600	10.19	41406070	21599	9962206	57941098	85.33	NA	NA	NA	NA	1.044	0.714	0.534
unicom2021_Eel_Fox_7942_W_A	PRJNA1271998	Eel_River	Eel River_Fox Creek	Fox_Creek	Synechococcus elongatus PCC 7942 replicate A	7942	A	70	weekly	Culture	Culture	TRUE	TRUE	79670084	11950512600	11.95	65335508	49865	13328560	66341524	83.27	10	0.0200541	90257	0.138144	0.544	0.413	0.324
unicom2021_Eel_Fox_7942_W_B	PRJNA1271998	Eel_River	Eel River_Fox Creek	Fox_Creek	Synechococcus elongatus PCC 7942 replicate B	7942	B	71	weekly	Culture	Culture	TRUE	TRUE	82435174	12365276100	12.37	43549331	28466	14268194	68166980	82.69	10	0.0351296	459198	1.05443	0.521	0.389	0.302
unicom2021_Eel_Fox_7942_W_C	PRJNA1271998	Eel_River	Eel River_Fox Creek	Fox_Creek	Synechococcus elongatus PCC 7942 replicate C	7942	C	72	weekly	Culture	Culture	FALSE	FALSE	74618562	11192784300	11.19	60875735	35980	12180540	62438022	83.68	NA	NA	NA	NA	0.516	0.381	0.293
unicom2021_Eel_Fox_A7120_W_A	PRJNA1271998	Eel_River	Eel River_Fox Creek	Fox_Creek	Anabaena/Nostoc sp. PCC 7120 replicate A	A7120	A	64	weekly	Culture	Culture	TRUE	TRUE	75155134	11273270100	11.27	50272297	34266	12090128	63065006	83.91	2	0.00583669	14261	0.0283675	0.523	0.396	0.295
unicom2021_Eel_Fox_A7120_W_B	PRJNA1271998	Eel_River	Eel River_Fox Creek	Fox_Creek	Anabaena/Nostoc sp. PCC 7120 replicate B	A7120	B	65	weekly	Culture	Culture	TRUE	TRUE	69780612	10467091800	10.47	51459309	27742	11583956	58196656	83.4	2	0.00720929	13910	0.0270311	0.453	0.342	0.256
unicom2021_Eel_Fox_A7120_W_C	PRJNA1271998	Eel_River	Eel River_Fox Creek	Fox_Creek	Anabaena/Nostoc sp. PCC 7120 replicate C	A7120	C	66	weekly	Culture	Culture	TRUE	TRUE	81596058	12239408700	12.24	42366692	31760	12501732	69094326	84.68	1	0.00314862	7750	0.0182927	0.381	0.269	0.183
unicom2021_Eel_Fox_L0902_BW_A	PRJNA1271998	Eel_River	Eel River_Fox Creek	Fox_Creek	Leptolyngbya sp. BL0902 replicate A	L0902	A	76	bi-weekly	Culture	Culture	TRUE	TRUE	85509470	12826420500	12.83	50388662	29394	11735240	73774230	86.28	16	0.0544329	651605	1.29316	0.972	0.685	0.529
unicom2021_Eel_Fox_L0902_BW_B	PRJNA1271998	Eel_River	Eel River_Fox Creek	Fox_Creek	Leptolyngbya sp. BL0902 replicate B	L0902	B	77	bi-weekly	Culture	Culture	TRUE	TRUE	79585948	11937892200	11.94	69767463	59669	11346374	68239574	85.74	22	0.0368701	190963	0.273714	0.917	0.652	0.505
unicom2021_Eel_Fox_L0902_BW_C	PRJNA1271998	Eel_River	Eel River_Fox Creek	Fox_Creek	Leptolyngbya sp. BL0902 replicate C	L0902	C	78	bi-weekly	Culture	Culture	TRUE	TRUE	68604086	10290612900	10.29	69069330	58992	11161702	57442384	83.73	21	0.035598	168360	0.243755	1.022	0.718	0.552
unicom2021_Eel_Fox_L0902_W_A	PRJNA1271998	Eel_River	Eel River_Fox Creek	Fox_Creek	Leptolyngbya sp. BL0902 replicate A	L0902	A	61	weekly	Culture	Culture	TRUE	TRUE	82360100	12354015000	12.35	45989439	26102	11912426	70447674	85.54	19	0.0727914	1198406	2.60583	0.483	0.349	0.264
unicom2021_Eel_Fox_L0902_W_B	PRJNA1271998	Eel_River	Eel River_Fox Creek	Fox_Creek	Leptolyngbya sp. BL0902 replicate B	L0902	B	62	weekly	Culture	Culture	TRUE	TRUE	86955892	13043383800	13.04	69777479	36591	11106260	75849632	87.23	16	0.0437266	581690	0.833636	0.473	0.339	0.256
unicom2021_Eel_Fox_L0902_W_C	PRJNA1271998	Eel_River	Eel River_Fox Creek	Fox_Creek	Leptolyngbya sp. BL0902 replicate C	L0902	C	63	weekly	Culture	Culture	TRUE	TRUE	96077902	14411685300	14.41	74851156	47578	13307168	82770734	86.15	6	0.0126109	80197	0.107142	0.493	0.358	0.273
unicom2021_Eel_S_3055_BW_A	PRJNA1271998	Eel_River	Eel River_South Eel	South_Eel	Synechococcus elongatus UTEX 3055 replicate A	3055	A	118	bi-weekly	Culture	Culture	TRUE	TRUE	67906778	10186016700	10.19	29368239	15038	6900516	61006262	89.84	2	0.0132996	11467	0.0390456	0.878	0.67	0.55
unicom2021_Eel_S_3055_W_A	PRJNA1271998	Eel_River	Eel River_South Eel	South_Eel	Synechococcus elongatus UTEX 3055 replicate A	3055	A	103	weekly	Culture	Culture	TRUE	TRUE	71771816	10765772400	10.77	24608958	14369	6937178	64834638	90.33	2	0.0139189	20715	0.0841767	0.598	0.452	0.365
unicom2021_Eel_S_6803_BW_A	PRJNA1271998	Eel_River	Eel River_South Eel	South_Eel	Synechocystis sp. PCC 6803 replicate A	6803	A	112	bi-weekly	Culture	Culture	TRUE	TRUE	73377024	11006553600	11.01	33640086	10221	3194880	70182144	95.65	1	0.00978378	6466	0.0192211	0.761	0.637	0.547
unicom2021_Eel_S_6803_BW_B	PRJNA1271998	Eel_River	Eel River_South Eel	South_Eel	Synechocystis sp. PCC 6803 replicate B	6803	B	113	bi-weekly	Culture	Culture	TRUE	TRUE	76786374	11517956100	11.52	59049062	43507	5174336	71612038	93.26	28	0.0643575	673240	1.14014	0.817	0.655	0.551
unicom2021_Eel_S_6803_BW_C	PRJNA1271998	Eel_River	Eel River_South Eel	South_Eel	Synechocystis sp. PCC 6803 replicate C	6803	C	114	bi-weekly	Culture	Culture	TRUE	TRUE	70419438	10562915700	10.56	42549659	30351	4571682	65847756	93.51	43	0.141676	564320	1.32626	0.799	0.645	0.543
unicom2021_Eel_S_6803_W_A	PRJNA1271998	Eel_River	Eel River_South Eel	South_Eel	Synechocystis sp. PCC 6803 replicate A	6803	A	97	weekly	Culture	Culture	TRUE	TRUE	88668740	13300311000	13.3	32664889	16225	5807564	82861176	93.45	3	0.01849	18325	0.0561	0.614	0.506	0.427
unicom2021_Eel_S_6803_W_B	PRJNA1271998	Eel_River	Eel River_South Eel	South_Eel	Synechocystis sp. PCC 6803 replicate B	6803	B	98	weekly	Culture	Culture	TRUE	TRUE	75228464	11284269600	11.28	28941219	27265	3977964	71250500	94.71	0	0	0	0	0.609	0.5	0.417
unicom2021_Eel_S_6803_W_C	PRJNA1271998	Eel_River	Eel River_South Eel	South_Eel	Synechocystis sp. PCC 6803 replicate C	6803	C	99	weekly	Culture	Culture	TRUE	TRUE	73041402	10956210300	10.96	60955882	49729	4840858	68200544	93.37	49	0.0985341	585679	0.960824	0.395	0.323	0.262
unicom2021_Eel_S_7942_BW_A	PRJNA1271998	Eel_River	Eel River_South Eel	South_Eel	Synechococcus elongatus PCC 7942 replicate A	7942	A	115	bi-weekly	Culture	Culture	TRUE	TRUE	78949328	11842399200	11.84	36461514	28190	13378450	65570878	83.05	4	0.0141894	27152	0.0744676	0.821	0.617	0.49
unicom2021_Eel_S_7942_BW_B	PRJNA1271998	Eel_River	Eel River_South Eel	South_Eel	Synechococcus elongatus PCC 7942 replicate B	7942	B	116	bi-weekly	Culture	Culture	FALSE	FALSE	75343852	11301577800	11.3	169715664	159011	62682214	12661638	16.81	NA	NA	NA	NA	0.765	0.605	0.465
unicom2021_Eel_S_7942_W_A	PRJNA1271998	Eel_River	Eel River_South Eel	South_Eel	Synechococcus elongatus PCC 7942 replicate A	7942	A	100	weekly	Culture	Culture	TRUE	TRUE	67336104	10100415600	10.1	20805487	16707	10483440	56852664	84.43	4	0.0239421	30246	0.145375	0.585	0.447	0.352
unicom2021_Eel_S_A7120_W_A	PRJNA1271998	Eel_River	Eel River_South Eel	South_Eel	Anabaena/Nostoc sp. PCC 7120 replicate A	A7120	A	94	weekly	Culture	Culture	TRUE	TRUE	73333244	10999986600	11	15554740	7494	11474134	61859110	84.35	1	0.013344	5603	0.0360212	0.523	0.394	0.294
unicom2021_Eel_S_A7120_W_B	PRJNA1271998	Eel_River	Eel River_South Eel	South_Eel	Anabaena/Nostoc sp. PCC 7120 replicate B	A7120	B	95	weekly	Culture	Culture	FALSE	FALSE	75789082	11368362300	11.37	54458429	21209	12145608	63643474	83.97	NA	NA	NA	NA	0.602	0.438	0.325
unicom2021_Eel_S_A7120_W_C	PRJNA1271998	Eel_River	Eel River_South Eel	South_Eel	Anabaena/Nostoc sp. PCC 7120 replicate C	A7120	C	96	weekly	Culture	Culture	TRUE	TRUE	80461020	12069153000	12.07	39055338	26005	16268216	64192804	79.78	5	0.0192271	45228	0.115805	0.535	0.412	0.31
unicom2021_Eel_S_L0902_BW_A	PRJNA1271998	Eel_River	Eel River_South Eel	South_Eel	Leptolyngbya sp. BL0902 replicate A	L0902	A	106	bi-weekly	Culture	Culture	TRUE	TRUE	70547006	10582050900	10.58	27010465	15144	9880088	60666918	86	1	0.00660327	9451	0.0349901	0.894	0.632	0.487
unicom2021_Eel_S_L0902_BW_B	PRJNA1271998	Eel_River	Eel River_South Eel	South_Eel	Leptolyngbya sp. BL0902 replicate B	L0902	B	107	bi-weekly	Culture	Culture	TRUE	TRUE	68126794	10219019100	10.22	45933444	26296	10215392	57911402	85.01	4	0.0152114	27234	0.0592901	1.031	0.72	0.547
unicom2021_Eel_S_L0902_BW_C	PRJNA1271998	Eel_River	Eel River_South Eel	South_Eel	Leptolyngbya sp. BL0902 replicate C	L0902	C	108	bi-weekly	Culture	Culture	TRUE	TRUE	74550336	11182550400	11.18	103851003	55419	20139412	54410924	72.99	584	1.05379	11176087	10.7617	0.411	0.3	0.227
unicom2021_Eel_S_L0902_W_A	PRJNA1271998	Eel_River	Eel River_South Eel	South_Eel	Leptolyngbya sp. BL0902 replicate A	L0902	A	91	weekly	Culture	Culture	TRUE	TRUE	65570126	9835518900	9.84	36004776	15733	8406618	57163508	87.18	2	0.0127121	12776	0.0354842	0.674	0.479	0.361
unicom2021_Eel_S_L0902_W_B	PRJNA1271998	Eel_River	Eel River_South Eel	South_Eel	Leptolyngbya sp. BL0902 replicate B	L0902	B	92	weekly	Culture	Culture	TRUE	TRUE	66920212	10038031800	10.04	72164144	49274	11707130	55213082	82.51	209	0.424159	1577721	2.18629	0.619	0.435	0.322
unicom2021_Eel_S_L0902_W_C	PRJNA1271998	Eel_River	Eel River_South Eel	South_Eel	Leptolyngbya sp. BL0902 replicate C	L0902	C	93	weekly	Culture	Culture	TRUE	TRUE	87862190	13179328500	13.18	41547864	28980	11481946	76380244	86.93	15	0.0517598	288545	0.694488	0.703	0.495	0.373
unicom2021_StrawCreek_N_6803_W_A	PRJNA1271998	Straw_Creek	Strawberry Creek _North	North	Synechocystis sp. PCC 6803 replicate A	6803	A	37	weekly	Culture	Culture	TRUE	TRUE	73110666	10966599900	10.97	101519147	68323	8207230	64903436	88.77	1518	2.2218	14611164	14.3925	0.483	0.39	0.315
unicom2021_StrawCreek_N_6803_W_C	PRJNA1271998	Straw_Creek	Strawberry Creek _North	North	Synechocystis sp. PCC 6803 replicate C	6803	C	39	weekly	Culture	Culture	TRUE	TRUE	95903794	14385569100	14.39	92721514	85123	7416940	88486854	92.27	46	0.0540394	313947	0.338591	0.239	0.196	0.159
unicom2021_StrawCreek_N_A7120_BW_A	PRJNA1271998	Straw_Creek	Strawberry Creek _North	North	Anabaena/Nostoc sp. PCC 7120 replicate A	A7120	A	49	bi-weekly	Culture	Culture	TRUE	TRUE	87052116	13057817400	13.06	45600621	35510	15205570	71846546	82.53	3	0.00844832	23651	0.0518655	0.644	0.491	0.372
unicom2021_StrawCreek_N_A7120_BW_C	PRJNA1271998	Straw_Creek	Strawberry Creek _North	North	Anabaena/Nostoc sp. PCC 7120 replicate C	A7120	C	51	bi-weekly	Culture	Culture	TRUE	TRUE	72791350	10918702500	10.92	55000590	42096	14804690	57986660	79.66	4	0.00950209	128729	0.23405	0.765	0.576	0.437
unicom2021_StrawCreek_N_A7120_W_C	PRJNA1271998	Straw_Creek	Strawberry Creek _North	North	Anabaena/Nostoc sp. PCC 7120 replicate C	A7120	C	36	weekly	Culture	Culture	FALSE	FALSE	74925170	11238775500	11.24	80372148	63656	13457340	61467830	82.04	NA	NA	NA	NA	0.451	0.341	0.259
unicom2021_StrawCreek_N_L0902_W_A	PRJNA1271998	Straw_Creek	Strawberry Creek _North	North	Leptolyngbya sp. BL0902 replicate A	L0902	A	31	weekly	Culture	Culture	TRUE	TRUE	77119508	11567926200	11.57	52402503	33337	11212596	65906912	85.46	3	0.00899901	19663	0.037523	0.655	0.489	0.383
unicom2021_StrawCreek_N_L0902_W_B	PRJNA1271998	Straw_Creek	Strawberry Creek _North	North	Leptolyngbya sp. BL0902 replicate B	L0902	B	32	weekly	Culture	Culture	TRUE	TRUE	81337958	12200693700	12.2	199936480	146219	20991652	60346306	74.19	41	0.0280401	377757	0.188939	0.181	0.129	0.099
unicom2021_StrawCreek_N_L0902_W_C	PRJNA1271998	Straw_Creek	Strawberry Creek _North	North	Leptolyngbya sp. BL0902 replicate C	L0902	C	33	weekly	Culture	Culture	TRUE	TRUE	92596620	13889493000	13.89	116872071	62210	15064050	77532570	83.73	11	0.017682	74471	0.0637201	0.433	0.324	0.255
unicom2021_StrawCreek_S_3055_BW_A	PRJNA1271998	Straw_Creek	Strawberry Creek _South	South	Synechococcus elongatus UTEX 3055 replicate A	3055	A	28	bi-weekly	Culture	Culture	TRUE	TRUE	83595496	12539324400	12.54	25873443	24051	7791504	75803992	90.68	1	0.00415783	9857	0.038097	0.771	0.563	0.444
unicom2021_StrawCreek_S_3055_BW_B	PRJNA1271998	Straw_Creek	Strawberry Creek _South	South	Synechococcus elongatus UTEX 3055 replicate B	3055	B	29	bi-weekly	Culture	Culture	TRUE	TRUE	72477382	10871607300	10.87	36585068	18885	5731236	66746146	92.09	2	0.0105904	16420	0.0448817	1.02	0.744	0.596
unicom2021_StrawCreek_S_3055_BW_C	PRJNA1271998	Straw_Creek	Strawberry Creek _South	South	Synechococcus elongatus UTEX 3055 replicate B	3055	C	30	bi-weekly	Culture	Culture	TRUE	TRUE	69544910	10431736500	10.43	30515295	21320	6920184	62624726	90.05	2	0.00938086	23197	0.0760176	0.858	0.638	0.511
unicom2021_StrawCreek_S_3055_W_A	PRJNA1271998	Straw_Creek	Strawberry Creek _South	South	Synechococcus elongatus UTEX 3055 replicate A	3055	A	13	weekly	Culture	Culture	TRUE	TRUE	86751330	13012699500	13.01	41655125	20176	8729668	78021662	89.94	5	0.0247819	37920	0.0910332	0.578	0.426	0.338
unicom2021_StrawCreek_S_3055_W_B	PRJNA1271998	Straw_Creek	Strawberry Creek _South	South	Synechococcus elongatus UTEX 3055 replicate B	3055	B	14	weekly	Culture	Culture	TRUE	TRUE	97197982	14579697300	14.58	43058248	26445	10690872	86507110	89	2	0.00756287	14408	0.0334616	0.534	0.392	0.309
unicom2021_StrawCreek_S_3055_W_C	PRJNA1271998	Straw_Creek	Strawberry Creek _South	South	Synechococcus elongatus UTEX 3055 replicate B	3055	C	15	weekly	Culture	Culture	TRUE	TRUE	93356774	14003516100	14	32088685	20709	10019194	83337580	89.27	3	0.0144865	24030	0.0748862	0.531	0.39	0.307
unicom2021_StrawCreek_S_6803_BW_A	PRJNA1271998	Straw_Creek	Strawberry Creek _South	South	Synechocystis sp. PCC 6803 replicate A	6803	A	22	bi-weekly	Culture	Culture	TRUE	TRUE	74230798	11134619700	11.13	32354946	19713	4005614	70225184	94.6	1	0.00507279	5736	0.0177284	1.01	0.789	0.639
unicom2021_StrawCreek_S_6803_BW_B	PRJNA1271998	Straw_Creek	Strawberry Creek _South	South	Synechocystis sp. PCC 6803 replicate B	6803	B	23	bi-weekly	Culture	Culture	TRUE	TRUE	66944736	10041710400	10.04	51863978	37379	4879906	62064830	92.71	4	0.0107012	28480	0.0549129	0.844	0.675	0.553
unicom2021_StrawCreek_S_6803_BW_C	PRJNA1271998	Straw_Creek	Strawberry Creek _South	South	Synechocystis sp. PCC 6803 replicate C	6803	C	24	bi-weekly	Culture	Culture	TRUE	TRUE	83419894	12512984100	12.51	40130098	21720	4534566	78885328	94.56	4	0.0184162	24515	0.0610888	0.868	0.692	0.573
unicom2021_StrawCreek_S_6803_W_A	PRJNA1271998	Straw_Creek	Strawberry Creek _South	South	Synechocystis sp. PCC 6803 replicate A	6803	A	7	weekly	Culture	Culture	TRUE	TRUE	75197862	11279679300	11.28	85919857	45586	5624652	69573210	92.52	1	0.00219366	6391	0.00743833	0.466	0.38	0.31
unicom2021_StrawCreek_S_6803_W_B	PRJNA1271998	Straw_Creek	Strawberry Creek _South	South	Synechocystis sp. PCC 6803 replicate B	6803	B	8	weekly	Culture	Culture	TRUE	TRUE	68622188	10293328200	10.29	66801199	36402	4814408	63807780	92.98	11	0.0302181	98693	0.147741	0.518	0.421	0.343
unicom2021_StrawCreek_S_6803_W_C	PRJNA1271998	Straw_Creek	Strawberry Creek _South	South	Synechocystis sp. PCC 6803 replicate C	6803	C	9	weekly	Culture	Culture	TRUE	TRUE	82217792	12332668800	12.33	41053079	32490	5022316	77195476	93.89	1	0.00307787	5332	0.0129881	0.502	0.402	0.33
unicom2021_StrawCreek_S_7942_BW_A	PRJNA1271998	Straw_Creek	Strawberry Creek _South	South	Synechococcus elongatus PCC 7942 replicate A	7942	A	25	bi-weekly	Culture	Culture	TRUE	TRUE	84864046	12729606900	12.73	89734656	51853	16355190	68508856	80.73	19	0.036642	182421	0.203289	0.663	0.485	0.369
unicom2021_StrawCreek_S_7942_BW_B	PRJNA1271998	Straw_Creek	Strawberry Creek _South	South	Synechococcus elongatus PCC 7942 replicate B	7942	B	26	bi-weekly	Culture	Culture	TRUE	TRUE	81326722	12199008300	12.2	61373364	43712	15960254	65366468	80.38	10	0.022877	63376	0.103263	0.824	0.618	0.479
unicom2021_StrawCreek_S_7942_W_A	PRJNA1271998	Straw_Creek	Strawberry Creek _South	South	Synechococcus elongatus PCC 7942 replicate A	7942	A	10	weekly	Culture	Culture	TRUE	TRUE	89946426	13491963900	13.49	54572437	31467	15799856	74146570	82.43	2	0.00635586	11364	0.0208237	0.348	0.26	0.197
unicom2021_StrawCreek_S_7942_W_B	PRJNA1271998	Straw_Creek	Strawberry Creek _South	South	Synechococcus elongatus PCC 7942 replicate B	7942	B	11	weekly	Culture	Culture	TRUE	TRUE	93099476	13964921400	13.96	60843536	32895	15636900	77462576	83.2	2	0.00607995	14029	0.0230575	0.406	0.302	0.23
unicom2021_StrawCreek_S_7942_W_C	PRJNA1271998	Straw_Creek	Strawberry Creek _South	South	Synechococcus elongatus PCC 7942 replicate C	7942	C	12	weekly	Culture	Culture	TRUE	TRUE	102188848	15328327200	15.33	75878765	59222	19858680	82330168	80.57	4	0.00675425	23241	0.0306291	0.418	0.311	0.238
unicom2021_StrawCreek_S_A7120_BW_A	PRJNA1271998	Straw_Creek	Strawberry Creek _South	South	Anabaena/Nostoc sp. PCC 7120 replicate A	A7120	A	19	bi-weekly	Culture	Culture	TRUE	TRUE	66412332	9961849800	9.96	32280973	23116	12359736	54052596	81.39	2	0.00865202	19431	0.0601934	0.949	0.7	0.512
unicom2021_StrawCreek_S_A7120_BW_B	PRJNA1271998	Straw_Creek	Strawberry Creek _South	South	Anabaena/Nostoc sp. PCC 7120 replicate B	A7120	B	20	bi-weekly	Culture	Culture	TRUE	TRUE	78619070	11792860500	11.79	26930808	20574	13162028	65457042	83.26	0	0	0	0	0.833	0.618	0.453
unicom2021_StrawCreek_S_A7120_BW_C	PRJNA1271998	Straw_Creek	Strawberry Creek _South	South	Anabaena/Nostoc sp. PCC 7120 replicate C	A7120	C	21	bi-weekly	Culture	Culture	TRUE	TRUE	86262084	12939312600	12.94	33727364	13852	13991336	72270748	83.78	1	0.00721917	9768	0.0289616	0.849	0.638	0.481
unicom2021_StrawCreek_S_A7120_W_A	PRJNA1271998	Straw_Creek	Strawberry Creek _South	South	Anabaena/Nostoc sp. PCC 7120 replicate A	A7120	A	4	weekly	Culture	Culture	TRUE	TRUE	84961326	12744198900	12.74	75540757	38631	12303022	72658304	85.52	13	0.0336517	80491	0.106553	0.43	0.325	0.242
unicom2021_StrawCreek_S_A7120_W_B	PRJNA1271998	Straw_Creek	Strawberry Creek _South	South	Anabaena/Nostoc sp. PCC 7120 replicate B	A7120	B	5	weekly	Culture	Culture	TRUE	TRUE	71083954	10662593100	10.66	48906575	19225	10490334	60593620	85.24	3	0.0156047	23932	0.0489341	0.486	0.363	0.265
unicom2021_StrawCreek_S_A7120_W_C	PRJNA1271998	Straw_Creek	Strawberry Creek _South	South	Anabaena/Nostoc sp. PCC 7120 replicate C	A7120	C	6	weekly	Culture	Culture	FALSE	FALSE	115171110	17275666500	17.28	77075035	21313	14073488	101097622	87.78	NA	NA	NA	NA	0.623	0.456	0.345
unicom2021_StrawCreek_S_L0902_BW_A	PRJNA1271998	Straw_Creek	Strawberry Creek _South	South	Leptolyngbya sp. BL0902 replicate A	L0902	A	16	bi-weekly	Culture	Culture	TRUE	TRUE	77287240	11593086000	11.59	22182665	16960	12912152	64375088	83.29	0	0	0	0	0.921	0.658	0.51
unicom2021_StrawCreek_S_L0902_BW_B	PRJNA1271998	Straw_Creek	Strawberry Creek _South	South	Leptolyngbya sp. BL0902 replicate B	L0902	B	17	bi-weekly	Culture	Culture	TRUE	TRUE	100781372	15117205800	15.12	27112428	20568	18187024	82594348	81.95	1	0.00486192	6355	0.0234394	1.056	0.739	0.567
unicom2021_StrawCreek_S_L0902_BW_C	PRJNA1271998	Straw_Creek	Strawberry Creek _South	South	Leptolyngbya sp. BL0902 replicate C	L0902	C	18	bi-weekly	Culture	Culture	TRUE	TRUE	106773332	16015999800	16.02	29112235	15386	19152216	87621116	82.06	2	0.0129988	22080	0.0758444	1.006	0.702	0.534
unicom2021_StrawCreek_S_L0902_W_A	PRJNA1271998	Straw_Creek	Strawberry Creek _South	South	Leptolyngbya sp. BL0902 replicate A	L0902	A	1	weekly	Culture	Culture	TRUE	TRUE	107115166	16067274900	16.07	64814468	23645	12788366	94326800	88.06	1	0.00422922	5287	0.00815713	0.621	0.441	0.332
unicom2021_StrawCreek_S_L0902_W_B	PRJNA1271998	Straw_Creek	Strawberry Creek _South	South	Leptolyngbya sp. BL0902 replicate B	L0902	B	2	weekly	Culture	Culture	TRUE	TRUE	73302328	10995349200	11	54599471	25894	10374322	62928006	85.85	2	0.0077238	11189	0.0204929	0.633	0.447	0.334
unicom2021_StrawCreek_S_L0902_W_C	PRJNA1271998	Straw_Creek	Strawberry Creek _South	South	Leptolyngbya sp. BL0902 replicate C	L0902	C	3	weekly	Culture	Culture	TRUE	TRUE	118059774	17708966100	17.71	50237298	16345	16781312	101278462	85.79	1	0.00611808	5401	0.010751	0.651	0.465	0.352
unicom2021_DBay_Inner_5um_Filter	PRJNA1271998	Disc_Bay	Discovery Bay_Inner	Dbay_Inner	NA	Inocula	A	NA	NA	Source	5um_Filter	NA	TRUE	67509292	16877323000	16.88	909180659	697157	65980200	1529092	2.27	NA	NA	NA	NA	NA	NA	NA
unicom2021_DBay_Inner_Filter	PRJNA1271998	Disc_Bay	Discovery Bay_Inner	Dbay_Inner	NA	Inocula	A	NA	NA	Source	Filter	NA	TRUE	76471238	19117809500	19.12	1554168553	1200401	66585314	9885924	12.93	NA	NA	NA	NA	NA	NA	NA
unicom2021_DBay_Inner_Inocula	PRJNA1271998	Disc_Bay	Discovery Bay_Inner	Dbay_Inner	NA	Inocula	A	NA	NA	Source	Inocula	NA	TRUE	66203654	16550913500	16.55	1368930624	1069533	56508400	9695254	14.64	NA	NA	NA	NA	NA	NA	NA
unicom2021_DBay_Mouth_5um_Filter	PRJNA1271998	Disc_Bay	Discovery Bay_Mouth	Dbay_Mouth	NA	Inocula	A	NA	NA	Source	5um_Filter	NA	TRUE	73656532	18414133000	18.41	992411643	782785	72862866	793666	1.08	NA	NA	NA	NA	NA	NA	NA
unicom2021_DBay_Mouth_Filter	PRJNA1271998	Disc_Bay	Discovery Bay_Mouth	Dbay_Mouth	NA	Inocula	A	NA	NA	Source	Filter	NA	TRUE	52907624	13226906000	13.23	1287075252	1034141	46333804	6573820	12.43	NA	NA	NA	NA	NA	NA	NA
unicom2021_DBay_Mouth_Inocula	PRJNA1271998	Disc_Bay	Discovery Bay_Mouth	Dbay_Mouth	NA	Inocula	A	NA	NA	Source	Inocula	NA	TRUE	43256028	10814007000	10.81	1027104716	860632	37697434	5558594	12.85	NA	NA	NA	NA	NA	NA	NA
unicom2021_Eel_Fox_Filter	PRJNA1271998	Eel_River	Eel River_Fox Creek	Fox_Creek	NA	Inocula	A	NA	NA	Source	Filter	NA	TRUE	85461144	21365286000	21.37	738394107	543793	77092728	8368416	9.79	NA	NA	NA	NA	NA	NA	NA
unicom2021_Eel_Fox_Inocula	PRJNA1271998	Eel_River	Eel River_Fox Creek	Fox_Creek	NA	Inocula	A	NA	NA	Source	Inocula	NA	TRUE	46734452	11683613000	11.68	518369911	359025	40859684	5874768	12.57	NA	NA	NA	NA	NA	NA	NA
unicom2021_Eel_S_Filter	PRJNA1271998	Eel_River	Eel River_South Eel	South_Eel	NA	Inocula	A	NA	NA	Source	Filter	NA	TRUE	66376452	16594113000	16.59	685058912	560580	61779824	4596628	6.93	NA	NA	NA	NA	NA	NA	NA
unicom2021_Eel_S_Inocula	PRJNA1271998	Eel_River	Eel River_South Eel	South_Eel	NA	Inocula	A	NA	NA	Source	Inocula	NA	TRUE	50631878	12657969500	12.66	547027543	429219	42596346	8035532	15.87	NA	NA	NA	NA	NA	NA	NA
unicom2021_StrawCreek_N_Filter	PRJNA1271998	Straw_Creek	Strawberry Creek _North	North	NA	Inocula	A	NA	NA	Source	Filter	NA	TRUE	56141224	14035306000	14.04	663372581	537698	54074750	2066474	3.68	NA	NA	NA	NA	NA	NA	NA
unicom2021_StrawCreek_N_Inocula	PRJNA1271998	Straw_Creek	Strawberry Creek _North	North	NA	Inocula	A	NA	NA	Source	Inocula	NA	TRUE	65286710	16321677500	16.32	751101944	575652	59900346	5386364	8.25	NA	NA	NA	NA	NA	NA	NA
unicom2021_StrawCreek_S_Filter	PRJNA1271998	Straw_Creek	Strawberry Creek _South	South	NA	Inocula	A	NA	NA	Source	Filter	NA	TRUE	96309632	24077408000	24.08	1085292883	876041	88593972	7715660	8.01	NA	NA	NA	NA	NA	NA	NA
unicom2021_StrawCreek_S_Inocula	PRJNA1271998	Straw_Creek	Strawberry Creek _South	South	NA	Inocula	A	NA	NA	Source	Inocula	NA	FALSE	42058228	10514557000	10.51	396288620	518491	41129498	928730	2.21	NA	NA	NA	NA	NA	NA	NA
unicom2021_StrawCreek_N_6803_BW_A	Not Sequenced	Straw_Creek	Strawberry Creek _North	North	Synechocystis sp. PCC 6803 replicate A	6803	A	52	bi-weekly	Culture	Culture	FALSE	FALSE	NA	NA	NA	NA	NA	NA	NA	NA	NA	NA	NA	NA	NA	NA	NA
unicom2021_StrawCreek_N_6803_BW_C	Not Sequenced	Straw_Creek	Strawberry Creek _North	North	Synechocystis sp. PCC 6803 replicate C	6803	C	54	bi-weekly	Culture	Culture	FALSE	FALSE	NA	NA	NA	NA	NA	NA	NA	NA	NA	NA	NA	NA	NA	NA	NA
unicom2021_Dbay_Inner_6803_W_C	Not Sequenced	Disc_Bay	Discovery Bay_Inner	Dbay_Inner	Synechocystis sp. PCC 6803 replicate C	6803	C	159	weekly	Culture	Culture	FALSE	FALSE	NA	NA	NA	NA	NA	NA	NA	NA	NA	NA	NA	NA	NA	NA	NA
unicom2021_Dbay_Inner_7942_BW_A	Not Sequenced	Disc_Bay	Discovery Bay_Inner	Dbay_Inner	Synechococcus elongatus PCC 7942 replicate A	7942	A	175	bi-weekly	Culture	Culture	FALSE	FALSE	NA	NA	NA	NA	NA	NA	NA	NA	NA	NA	NA	NA	NA	NA	NA
unicom2021_Dbay_Inner_A7120_W_C	Not Sequenced	Disc_Bay	Discovery Bay_Inner	Dbay_Inner	Anabaena/Nostoc sp. PCC 7120 replicate C	A7120	C	156	weekly	Culture	Culture	FALSE	FALSE	NA	NA	NA	NA	NA	NA	NA	NA	NA	NA	NA	NA	NA	NA	NA
unicom2021_Dbay_Mouth_3055_W_A	Not Sequenced	Disc_Bay	Discovery Bay_Mouth	Dbay_Mouth	Synechococcus elongatus UTEX 3055 replicate A	3055	A	133	weekly	Culture	Culture	FALSE	FALSE	NA	NA	NA	NA	NA	NA	NA	NA	NA	NA	NA	NA	NA	NA	NA
unicom2021_Dbay_Mouth_3055_BW_A	Not Sequenced	Disc_Bay	Discovery Bay_Mouth	Dbay_Mouth	Synechococcus elongatus UTEX 3055 replicate A	3055	A	148	bi-weekly	Culture	Culture	FALSE	FALSE	NA	NA	NA	NA	NA	NA	NA	NA	NA	NA	NA	NA	NA	NA	NA
unicom2021_Dbay_Inner_3055_W_A	Not Sequenced	Disc_Bay	Discovery Bay_Inner	Dbay_Inner	Synechococcus elongatus UTEX 3055 replicate A	3055	A	163	weekly	Culture	Culture	FALSE	FALSE	NA	NA	NA	NA	NA	NA	NA	NA	NA	NA	NA	NA	NA	NA	NA
unicom2021_Dbay_Mouth_3055_W_B	Not Sequenced	Disc_Bay	Discovery Bay_Mouth	Dbay_Mouth	Synechococcus elongatus UTEX 3055 replicate B	3055	B	134	weekly	Culture	Culture	FALSE	FALSE	NA	NA	NA	NA	NA	NA	NA	NA	NA	NA	NA	NA	NA	NA	NA
unicom2021_Dbay_Mouth_3055_BW_B	Not Sequenced	Disc_Bay	Discovery Bay_Mouth	Dbay_Mouth	Synechococcus elongatus UTEX 3055 replicate B	3055	B	149	bi-weekly	Culture	Culture	FALSE	FALSE	NA	NA	NA	NA	NA	NA	NA	NA	NA	NA	NA	NA	NA	NA	NA
unicom2021_Dbay_Inner_3055_W_B	Not Sequenced	Disc_Bay	Discovery Bay_Inner	Dbay_Inner	Synechococcus elongatus UTEX 3055 replicate B	3055	B	164	weekly	Culture	Culture	FALSE	FALSE	NA	NA	NA	NA	NA	NA	NA	NA	NA	NA	NA	NA	NA	NA	NA
unicom2021_Dbay_Inner_3055_W_C	Not Sequenced	Disc_Bay	Discovery Bay_Inner	Dbay_Inner	Synechococcus elongatus UTEX 3055 replicate B	3055	C	165	weekly	Culture	Culture	FALSE	FALSE	NA	NA	NA	NA	NA	NA	NA	NA	NA	NA	NA	NA	NA	NA	NA
unicom2021_Dbay_Mouth_7942_W_A	Not Sequenced	Disc_Bay	Discovery Bay_Mouth	Dbay_Mouth	Synechococcus elongatus PCC 7942 replicate A	7942	A	130	weekly	Culture	Culture	FALSE	FALSE	NA	NA	NA	NA	NA	NA	NA	NA	NA	NA	NA	NA	NA	NA	NA
unicom2021_Dbay_Mouth_7942_BW_A	Not Sequenced	Disc_Bay	Discovery Bay_Mouth	Dbay_Mouth	Synechococcus elongatus PCC 7942 replicate A	7942	A	145	bi-weekly	Culture	Culture	FALSE	FALSE	NA	NA	NA	NA	NA	NA	NA	NA	NA	NA	NA	NA	NA	NA	NA
unicom2021_Dbay_Mouth_7942_W_B	Not Sequenced	Disc_Bay	Discovery Bay_Mouth	Dbay_Mouth	Synechococcus elongatus PCC 7942 replicate B	7942	B	131	weekly	Culture	Culture	FALSE	FALSE	NA	NA	NA	NA	NA	NA	NA	NA	NA	NA	NA	NA	NA	NA	NA
unicom2021_Dbay_Mouth_7942_BW_B	Not Sequenced	Disc_Bay	Discovery Bay_Mouth	Dbay_Mouth	Synechococcus elongatus PCC 7942 replicate B	7942	B	146	bi-weekly	Culture	Culture	FALSE	FALSE	NA	NA	NA	NA	NA	NA	NA	NA	NA	NA	NA	NA	NA	NA	NA
unicom2021_Dbay_Inner_7942_W_B	Not Sequenced	Disc_Bay	Discovery Bay_Inner	Dbay_Inner	Synechococcus elongatus PCC 7942 replicate B	7942	B	161	weekly	Culture	Culture	FALSE	FALSE	NA	NA	NA	NA	NA	NA	NA	NA	NA	NA	NA	NA	NA	NA	NA
unicom2021_Dbay_Inner_7942_BW_B	Not Sequenced	Disc_Bay	Discovery Bay_Inner	Dbay_Inner	Synechococcus elongatus PCC 7942 replicate B	7942	B	176	bi-weekly	Culture	Culture	FALSE	FALSE	NA	NA	NA	NA	NA	NA	NA	NA	NA	NA	NA	NA	NA	NA	NA
unicom2021_Dbay_Mouth_7942_W_C	Not Sequenced	Disc_Bay	Discovery Bay_Mouth	Dbay_Mouth	Synechococcus elongatus PCC 7942 replicate C	7942	C	132	weekly	Culture	Culture	FALSE	FALSE	NA	NA	NA	NA	NA	NA	NA	NA	NA	NA	NA	NA	NA	NA	NA
unicom2021_Dbay_Mouth_7942_BW_C	Not Sequenced	Disc_Bay	Discovery Bay_Mouth	Dbay_Mouth	Synechococcus elongatus PCC 7942 replicate C	7942	C	147	bi-weekly	Culture	Culture	FALSE	FALSE	NA	NA	NA	NA	NA	NA	NA	NA	NA	NA	NA	NA	NA	NA	NA
unicom2021_Dbay_Inner_7942_W_C	Not Sequenced	Disc_Bay	Discovery Bay_Inner	Dbay_Inner	Synechococcus elongatus PCC 7942 replicate C	7942	C	162	weekly	Culture	Culture	FALSE	FALSE	NA	NA	NA	NA	NA	NA	NA	NA	NA	NA	NA	NA	NA	NA	NA
unicom2021_Dbay_Inner_7942_BW_C	Not Sequenced	Disc_Bay	Discovery Bay_Inner	Dbay_Inner	Synechococcus elongatus PCC 7942 replicate C	7942	C	177	bi-weekly	Culture	Culture	FALSE	FALSE	NA	NA	NA	NA	NA	NA	NA	NA	NA	NA	NA	NA	NA	NA	NA
unicom2021_Dbay_Mouth_A7120_W_B	Not Sequenced	Disc_Bay	Discovery Bay_Mouth	Dbay_Mouth	Anabaena/Nostoc sp. PCC 7120 replicate B	A7120	B	125	weekly	Culture	Culture	FALSE	FALSE	NA	NA	NA	NA	NA	NA	NA	NA	NA	NA	NA	NA	NA	NA	NA
unicom2021_Dbay_Mouth_A7120_W_C	Not Sequenced	Disc_Bay	Discovery Bay_Mouth	Dbay_Mouth	Anabaena/Nostoc sp. PCC 7120 replicate C	A7120	C	126	weekly	Culture	Culture	FALSE	FALSE	NA	NA	NA	NA	NA	NA	NA	NA	NA	NA	NA	NA	NA	NA	NA
unicom2021_Dbay_Mouth_A7120_W_A	Not Sequenced	Disc_Bay	Discovery Bay_Mouth	Dbay_Mouth	Anabaena/Nostoc sp. PCC 7120 replicate A	A7120	A	124	weekly	Culture	Culture	FALSE	FALSE	NA	NA	NA	NA	NA	NA	NA	NA	NA	NA	NA	NA	NA	NA	NA
unicom2021_Eel_S_3055_BW_B	Not Sequenced	Eel_River	Eel River_South Eel	South_Eel	Synechococcus elongatus UTEX 3055 replicate B	3055	B	119	bi-weekly	Culture	Culture	FALSE	FALSE	NA	NA	NA	NA	NA	NA	NA	NA	NA	NA	NA	NA	NA	NA	NA
unicom2021_Eel_S_3055_BW_C	Not Sequenced	Eel_River	Eel River_South Eel	South_Eel	Synechococcus elongatus UTEX 3055 replicate C	3055	C	120	bi-weekly	Culture	Culture	FALSE	FALSE	NA	NA	NA	NA	NA	NA	NA	NA	NA	NA	NA	NA	NA	NA	NA
unicom2021_Eel_S_3055_W_B	Not Sequenced	Eel_River	Eel River_South Eel	South_Eel	Synechococcus elongatus UTEX 3055 replicate B	3055	B	104	weekly	Culture	Culture	FALSE	FALSE	NA	NA	NA	NA	NA	NA	NA	NA	NA	NA	NA	NA	NA	NA	NA
unicom2021_Eel_S_3055_W_C	Not Sequenced	Eel_River	Eel River_South Eel	South_Eel	Synechococcus elongatus UTEX 3055 replicate C	3055	C	105	weekly	Culture	Culture	FALSE	FALSE	NA	NA	NA	NA	NA	NA	NA	NA	NA	NA	NA	NA	NA	NA	NA
unicom2021_Eel_Fox_7942_BW_A	Not Sequenced	Eel_River	Eel River_Fox Creek	Fox_Creek	Synechococcus elongatus PCC 7942 replicate A	7942	A	85	bi-weekly	Culture	Culture	FALSE	FALSE	NA	NA	NA	NA	NA	NA	NA	NA	NA	NA	NA	NA	NA	NA	NA
unicom2021_Eel_S_7942_BW_C	Not Sequenced	Eel_River	Eel River_South Eel	South_Eel	Synechococcus elongatus PCC 7942 replicate C	7942	C	117	bi-weekly	Culture	Culture	FALSE	FALSE	NA	NA	NA	NA	NA	NA	NA	NA	NA	NA	NA	NA	NA	NA	NA
unicom2021_Eel_S_7942_W_B	Not Sequenced	Eel_River	Eel River_South Eel	South_Eel	Synechococcus elongatus PCC 7942 replicate B	7942	B	101	weekly	Culture	Culture	FALSE	FALSE	NA	NA	NA	NA	NA	NA	NA	NA	NA	NA	NA	NA	NA	NA	NA
unicom2021_Eel_S_7942_W_C	Not Sequenced	Eel_River	Eel River_South Eel	South_Eel	Synechococcus elongatus PCC 7942 replicate C	7942	C	102	weekly	Culture	Culture	FALSE	FALSE	NA	NA	NA	NA	NA	NA	NA	NA	NA	NA	NA	NA	NA	NA	NA
unicom2021_Eel_Fox_A7120_BW_A	Not Sequenced	Eel_River	Eel River_Fox Creek	Fox_Creek	Anabaena/Nostoc sp. PCC 7120 replicate A	A7120	A	79	bi-weekly	Culture	Culture	FALSE	FALSE	NA	NA	NA	NA	NA	NA	NA	NA	NA	NA	NA	NA	NA	NA	NA
unicom2021_Eel_Fox_A7120_BW_B	Not Sequenced	Eel_River	Eel River_Fox Creek	Fox_Creek	Anabaena/Nostoc sp. PCC 7120 replicate B	A7120	B	80	bi-weekly	Culture	Culture	FALSE	FALSE	NA	NA	NA	NA	NA	NA	NA	NA	NA	NA	NA	NA	NA	NA	NA
unicom2021_Eel_Fox_A7120_BW_C	Not Sequenced	Eel_River	Eel River_Fox Creek	Fox_Creek	Anabaena/Nostoc sp. PCC 7120 replicate C	A7120	C	81	bi-weekly	Culture	Culture	FALSE	FALSE	NA	NA	NA	NA	NA	NA	NA	NA	NA	NA	NA	NA	NA	NA	NA
unicom2021_Eel_S_A7120_BW_A	Not Sequenced	Eel_River	Eel River_South Eel	South_Eel	Anabaena/Nostoc sp. PCC 7120 replicate A	A7120	A	109	bi-weekly	Culture	Culture	FALSE	FALSE	NA	NA	NA	NA	NA	NA	NA	NA	NA	NA	NA	NA	NA	NA	NA
unicom2021_Eel_S_A7120_BW_B	Not Sequenced	Eel_River	Eel River_South Eel	South_Eel	Anabaena/Nostoc sp. PCC 7120 replicate B	A7120	B	110	bi-weekly	Culture	Culture	FALSE	FALSE	NA	NA	NA	NA	NA	NA	NA	NA	NA	NA	NA	NA	NA	NA	NA
unicom2021_Eel_S_A7120_BW_C	Not Sequenced	Eel_River	Eel River_South Eel	South_Eel	Anabaena/Nostoc sp. PCC 7120 replicate C	A7120	C	111	bi-weekly	Culture	Culture	FALSE	FALSE	NA	NA	NA	NA	NA	NA	NA	NA	NA	NA	NA	NA	NA	NA	NA
unicom2021_StrawCreek_N_6803_BW_B	Not Sequenced	Straw_Creek	Strawberry Creek _North	North	Synechocystis sp. PCC 6803 replicate B	6803	B	53	bi-weekly	Culture	Culture	FALSE	FALSE	NA	NA	NA	NA	NA	NA	NA	NA	NA	NA	NA	NA	NA	NA	NA
unicom2021_StrawCreek_N_L0902_BW_A	Not Sequenced	Straw_Creek	Strawberry Creek _North	North	Leptolyngbya sp. BL0902 replicate A	L0902	A	46	bi-weekly	Culture	Culture	FALSE	FALSE	NA	NA	NA	NA	NA	NA	NA	NA	NA	NA	NA	NA	NA	NA	NA
unicom2021_StrawCreek_N_L0902_BW_B	Not Sequenced	Straw_Creek	Strawberry Creek _North	North	Leptolyngbya sp. BL0902 replicate B	L0902	B	47	bi-weekly	Culture	Culture	FALSE	FALSE	NA	NA	NA	NA	NA	NA	NA	NA	NA	NA	NA	NA	NA	NA	NA
unicom2021_StrawCreek_N_L0902_BW_C	Not Sequenced	Straw_Creek	Strawberry Creek _North	North	Leptolyngbya sp. BL0902 replicate C	L0902	C	48	bi-weekly	Culture	Culture	FALSE	FALSE	NA	NA	NA	NA	NA	NA	NA	NA	NA	NA	NA	NA	NA	NA	NA
unicom2021_StrawCreek_N_3055_BW_A	Not Sequenced	Straw_Creek	Strawberry Creek _North	North	Synechococcus elongatus UTEX 3055 replicate A	3055	A	58	bi-weekly	Culture	Culture	FALSE	FALSE	NA	NA	NA	NA	NA	NA	NA	NA	NA	NA	NA	NA	NA	NA	NA
unicom2021_StrawCreek_N_3055_BW_B	Not Sequenced	Straw_Creek	Strawberry Creek _North	North	Synechococcus elongatus UTEX 3055 replicate B	3055	B	59	bi-weekly	Culture	Culture	FALSE	FALSE	NA	NA	NA	NA	NA	NA	NA	NA	NA	NA	NA	NA	NA	NA	NA
unicom2021_StrawCreek_N_3055_BW_C	Not Sequenced	Straw_Creek	Strawberry Creek _North	North	Synechococcus elongatus UTEX 3055 replicate C	3055	C	60	bi-weekly	Culture	Culture	FALSE	FALSE	NA	NA	NA	NA	NA	NA	NA	NA	NA	NA	NA	NA	NA	NA	NA
unicom2021_StrawCreek_N_7942_BW_A	Not Sequenced	Straw_Creek	Strawberry Creek _North	North	Synechococcus elongatus PCC 7942 replicate A	7942	A	55	bi-weekly	Culture	Culture	FALSE	FALSE	NA	NA	NA	NA	NA	NA	NA	NA	NA	NA	NA	NA	NA	NA	NA
unicom2021_StrawCreek_N_7942_BW_B	Not Sequenced	Straw_Creek	Strawberry Creek _North	North	Synechococcus elongatus PCC 7942 replicate B	7942	B	56	bi-weekly	Culture	Culture	FALSE	FALSE	NA	NA	NA	NA	NA	NA	NA	NA	NA	NA	NA	NA	NA	NA	NA
unicom2021_StrawCreek_N_7942_BW_C	Not Sequenced	Straw_Creek	Strawberry Creek _North	North	Synechococcus elongatus PCC 7942 replicate C	7942	C	57	bi-weekly	Culture	Culture	FALSE	FALSE	NA	NA	NA	NA	NA	NA	NA	NA	NA	NA	NA	NA	NA	NA	NA
unicom2021_StrawCreek_N_6803_W_B	Not Sequenced	Straw_Creek	Strawberry Creek _North	North	Synechocystis sp. PCC 6803 replicate B	6803	B	38	weekly	Culture	Culture	FALSE	FALSE	NA	NA	NA	NA	NA	NA	NA	NA	NA	NA	NA	NA	NA	NA	NA
unicom2021_StrawCreek_N_A7120_BW_B	Not Sequenced	Straw_Creek	Strawberry Creek _North	North	Anabaena/Nostoc sp. PCC 7120 replicate B	A7120	B	50	bi-weekly	Culture	Culture	FALSE	FALSE	NA	NA	NA	NA	NA	NA	NA	NA	NA	NA	NA	NA	NA	NA	NA
unicom2021_StrawCreek_N_A7120_W_A	Not Sequenced	Straw_Creek	Strawberry Creek _North	North	Anabaena/Nostoc sp. PCC 7120 replicate A	A7120	A	34	weekly	Culture	Culture	FALSE	FALSE	NA	NA	NA	NA	NA	NA	NA	NA	NA	NA	NA	NA	NA	NA	NA
unicom2021_StrawCreek_N_A7120_W_B	Not Sequenced	Straw_Creek	Strawberry Creek _North	North	Anabaena/Nostoc sp. PCC 7120 replicate B	A7120	B	35	weekly	Culture	Culture	FALSE	FALSE	NA	NA	NA	NA	NA	NA	NA	NA	NA	NA	NA	NA	NA	NA	NA
unicom2021_StrawCreek_N_3055_W_A	Not Sequenced	Straw_Creek	Strawberry Creek _North	North	Synechococcus elongatus UTEX 3055 replicate A	3055	A	43	weekly	Culture	Culture	FALSE	FALSE	NA	NA	NA	NA	NA	NA	NA	NA	NA	NA	NA	NA	NA	NA	NA
unicom2021_StrawCreek_N_3055_W_B	Not Sequenced	Straw_Creek	Strawberry Creek _North	North	Synechococcus elongatus UTEX 3055 replicate B	3055	B	44	weekly	Culture	Culture	FALSE	FALSE	NA	NA	NA	NA	NA	NA	NA	NA	NA	NA	NA	NA	NA	NA	NA
unicom2021_StrawCreek_N_3055_W_C	Not Sequenced	Straw_Creek	Strawberry Creek _North	North	Synechococcus elongatus UTEX 3055 replicate C	3055	C	45	weekly	Culture	Culture	FALSE	FALSE	NA	NA	NA	NA	NA	NA	NA	NA	NA	NA	NA	NA	NA	NA	NA
unicom2021_StrawCreek_S_7942_BW_C	Not Sequenced	Straw_Creek	Strawberry Creek _South	South	Synechococcus elongatus PCC 7942 replicate C	7942	C	27	bi-weekly	Culture	Culture	FALSE	FALSE	NA	NA	NA	NA	NA	NA	NA	NA	NA	NA	NA	NA	NA	NA	NA
unicom2021_StrawCreek_N_7942_W_A	Not Sequenced	Straw_Creek	Strawberry Creek _North	North	Synechococcus elongatus PCC 7942 replicate A	7942	A	40	weekly	Culture	Culture	FALSE	FALSE	NA	NA	NA	NA	NA	NA	NA	NA	NA	NA	NA	NA	NA	NA	NA
unicom2021_StrawCreek_N_7942_W_B	Not Sequenced	Straw_Creek	Strawberry Creek _North	North	Synechococcus elongatus PCC 7942 replicate B	7942	B	41	weekly	Culture	Culture	FALSE	FALSE	NA	NA	NA	NA	NA	NA	NA	NA	NA	NA	NA	NA	NA	NA	NA
unicom2021_StrawCreek_N_7942_W_C	Not Sequenced	Straw_Creek	Strawberry Creek _North	North	Synechococcus elongatus PCC 7942 replicate C	7942	C	42	weekly	Culture	Culture	FALSE	FALSE	NA	NA	NA	NA	NA	NA	NA	NA	NA	NA	NA	NA	NA	NA	NA

## Sheet: S3_16S_Sample_Metadata
Supplementary table 3: 16S rRNA sample metadata. Table includes metadata for 16S rRNA sequencing samples that passed the filtering steps and were retained for downstream analysis. It contains information on sample type, strain details, passage information, and sequencing read counts.
Sample	NCBI_BioProject	Strain	BioRep	Passage_Interval	Location	Site	Passage_No	Tube_No	Date	Total_Days	Post_Freeze	Cts	Mean_Cts_per_ASV	SD_Cts_per_ASV	ASVs_w_Cts	Min_Cts	Zero_Cts	Max_Cts	Max_Frc	Max_ASV	STD_Cts	STD_Frc	Rest_Frc	Cts_excl_cyano	Mean_Cts_excl_cyano	SD_Cts_excl_cyano	ASVs_w_Cts_excl_cyano	Min_Cts_excl_cyano	Zero_Cts_excl_cyano	Max_Cts_excl_cyano	Max_Frc_excl_cyano	Max_ASV_excl_cyano	STD_Cts_excl_cyano	STD_Frc_excl_cyano	Rest_Frc_excl_cyano		Column Name	Description
3055DBMBW1C	PRJNA1271998	3055	C	bi_weekly	Discovery_Bay	Discovery_Bay_Mouth	1	150	2021-07-22	14	FALSE	64826	30.492	1029.37	445	0	1681	47371	73.0741	ASV2	4221	6.51128	20.4146	17123	9.9379	74.1185	408	0	1315	2207	12.8891	ASV11	4221	24.6511	62.4598		Sample	Sample name identifier
3055DBMBW1CPF	PRJNA1271999	3055	C	bi_weekly	Discovery_Bay	Discovery_Bay_Mouth	1	150	2021-10-14	105	TRUE	49544	23.3039	733.446	262	0	1864	32646	65.8929	ASV2	300	0.605522	33.5015	16591	9.62914	213.32	198	0	1525	8689	52.3718	ASV26	300	1.80821	45.82		Strain	Host cyanobacterial strain name
3055DBMBW2C	PRJNA1272000	3055	C	bi_weekly	Discovery_Bay	Discovery_Bay_Mouth	2	150	2021-08-05	28	FALSE	53248	25.0461	844.637	220	0	1906	38553	72.4027	ASV2	2124	3.98888	23.6084	14499	8.41497	133.901	188	0	1535	4979	34.3403	ASV26	2124	14.6493	51.0104		BioRep	Biological replicate number
3055DBMBW2CPF	PRJNA1272001	3055	C	bi_weekly	Discovery_Bay	Discovery_Bay_Mouth	2	150	2021-07-22	119	TRUE	54129	25.4605	716.144	304	0	1822	32389	59.8367	ASV2	2190	4.04589	36.1174	21015	12.1967	155.956	235	0	1488	5570	26.5049	ASV26	2190	10.4211	63.074		Passage_Interval	Passage interval of the culture
3055DBMBW3C	PRJNA1272002	3055	C	bi_weekly	Discovery_Bay	Discovery_Bay_Mouth	3	150	2021-08-19	42	FALSE	52910	24.8871	634.813	343	0	1783	27914	52.7575	ASV2	2917	5.51314	41.7294	20785	12.0633	197.745	275	0	1448	7856	37.7965	ASV26	2917	14.0342	48.1694		Location	Sampling location where source microbiome was sampled
3055DBMBW4C	PRJNA1272003	3055	C	bi_weekly	Discovery_Bay	Discovery_Bay_Mouth	4	150	2021-09-02	56	FALSE	64554	30.3641	956.599	251	0	1875	43799	67.8486	ASV2	9531	14.7644	17.387	19442	11.2838	127.061	194	0	1529	4096	21.0678	ASV26	9531	49.0227	29.9095		Site	Sampling site withing sampling location
3055DBMBW5C	PRJNA1272004	3055	C	bi_weekly	Discovery_Bay	Discovery_Bay_Mouth	5	150	2021-09-16	70	FALSE	55077	25.9064	779.691	258	0	1868	35117	63.7598	ASV2	1566	2.84329	33.3969	18998	11.0261	186.261	203	0	1520	6847	36.0406	ASV26	1566	8.24297	55.7164		Passage_No	Passage number of the culture
3055DBMW0CPF	PRJNA1272005	3055	C	weekly	Discovery_Bay	Discovery_Bay_Mouth	0	135	2022-11-29	91	TRUE	54343	25.5611	881.463	227	0	1899	40523	74.5689	ASV2	2057	3.78522	21.6458	13412	7.7841	77.1043	179	0	1544	2281	17.0072	ASV11	2057	15.337	67.6558		Tube_No	Tube number for tracking
3055DBMW10C	PRJNA1272006	3055	C	weekly	Discovery_Bay	Discovery_Bay_Mouth	10	135	2021-09-16	70	FALSE	62144	29.2305	1034.94	204	0	1922	47568	76.5448	ASV2	986	1.58664	21.8686	11536	6.6953	88.4266	155	0	1568	2870	24.8786	ASV11	986	8.54716	66.5742		Date	Date of harvesting biomass and passaging
3055DBMW12C	PRJNA1272007	3055	C	weekly	Discovery_Bay	Discovery_Bay_Mouth	12	135	2021-09-30	84	FALSE	21954	10.3264	341.78	161	0	1965	15490	70.5566	ASV2	339	1.54414	27.8992	5864	3.40337	70.0516	126	0	1597	2793	47.6296	ASV11	339	5.78104	46.5894		Total_Days	Total days since the start of the experiment
3055DBMW2C	PRJNA1272008	3055	C	weekly	Discovery_Bay	Discovery_Bay_Mouth	2	135	2021-07-22	14	FALSE	19435	9.14158	323.71	211	0	1915	14880	76.5629	ASV2	684	3.51942	19.9177	4456	2.58619	28.7627	194	0	1529	996	22.3519	ASV374	684	15.3501	62.298		Post_Freeze	Whether the sample underwent trough cryopreservatoin before culturing (TRUE/FALSE)
3055DBMW2CPF	PRJNA1272009	3055	C	weekly	Discovery_Bay	Discovery_Bay_Mouth	2	135	2021-07-15	105	TRUE	59364	27.9229	731.38	248	0	1878	31976	53.8643	ASV2	1635	2.75419	43.3815	26657	15.4713	258.911	198	0	1525	10018	37.5811	ASV11	1635	6.13347	56.2854		Cts	Total number of sequencing counts
3055DBMW4C	PRJNA1272010	3055	C	weekly	Discovery_Bay	Discovery_Bay_Mouth	4	135	2021-08-05	28	FALSE	12785	6.01364	182.022	163	0	1963	8188	64.0438	ASV2	167	1.30622	34.65	4552	2.6419	44.6086	144	0	1579	1636	35.9402	ASV374	167	3.66872	60.391		Mean_Cts_per_ASV	Mean count per ASV (Amplicon Sequence Variant)
3055DBMW4CPF	PRJNA1272011	3055	C	weekly	Discovery_Bay	Discovery_Bay_Mouth	4	135	2021-08-12	119	TRUE	116277	54.6929	1834.92	268	0	1858	83610	71.9059	ASV2	1793	1.54201	26.5521	30704	17.8201	313.805	199	0	1524	12509	40.7406	ASV11	1793	5.83963	53.4197		SD_Cts_per_ASV	Standard deviation of counts per ASV
3055DBMW6C	PRJNA1272012	3055	C	weekly	Discovery_Bay	Discovery_Bay_Mouth	6	135	2021-08-19	42	FALSE	15057	7.08231	214.855	190	0	1936	9784	64.9797	ASV2	268	1.7799	33.2404	5185	3.00929	37.7902	163	0	1560	1100	21.215	ASV280	268	5.16876	73.6162		ASVs_w_Cts	Number of ASVs with sequencing counts
3055DBMW8C	PRJNA1272013	3055	C	weekly	Discovery_Bay	Discovery_Bay_Mouth	8	135	2021-09-02	56	FALSE	63704	29.9643	1207	191	0	1935	55620	87.3101	ASV2	423	0.664009	12.0259	7666	4.44922	48.6461	154	0	1569	1510	19.6974	ASV37	423	5.51787	74.7848		Min_Cts	Minimum sequencing count observed
3055ERFCBW1A	PRJNA1272014	3055	A	bi_weekly	Eel_River	Eel_River_Fox_Creek	1	88	2021-07-06	14	FALSE	94254	44.334	1170.96	422	0	1704	53272	56.5196	ASV2	25956	27.5384	15.942	39603	22.9849	213.917	361	0	1362	4251	10.734	ASV5	25956	65.5405	23.7255		Zero_Cts	Number of ASVs with zero counts
3055ERFCBW1C	PRJNA1272015	3055	C	bi_weekly	Eel_River	Eel_River_Fox_Creek	1	90	2021-07-06	14	FALSE	94491	44.4454	1539.39	351	0	1775	70783	74.9098	ASV2	12878	13.6288	11.4614	22438	13.0226	129.855	299	0	1424	4081	18.1879	ASV49	12878	57.3937	24.4184		Max_Cts	Maximum sequencing count observed
3055ERFCBW2A	PRJNA1272016	3055	A	bi_weekly	Eel_River	Eel_River_Fox_Creek	2	88	2021-07-20	28	FALSE	45983	21.6289	769.041	241	0	1885	35284	76.7327	ASV2	397	0.863363	22.4039	10410	6.04179	86.0171	193	0	1530	2475	23.7752	ASV65	397	3.81364	72.4111		Max_Frc	Maximum fraction of reads assigned to a single ASV
3055ERFCBW2B	PRJNA1272017	3055	B	bi_weekly	Eel_River	Eel_River_Fox_Creek	2	89	2021-07-20	28	FALSE	56115	26.3946	881.33	246	0	1880	39892	71.0897	ASV2	481	0.857168	28.0531	15938	9.25015	187.497	187	0	1536	7105	44.579	ASV32	481	3.01794	52.4031		Max_ASV	ASV identifier with the highest fraction of reads
3055ERFCBW2C	PRJNA1272018	3055	C	bi_weekly	Eel_River	Eel_River_Fox_Creek	2	90	2021-07-20	28	FALSE	51388	24.1712	861.333	232	0	1894	39316	76.5081	ASV2	760	1.47894	22.0129	11803	6.85026	136.181	188	0	1535	5463	46.2848	ASV38	760	6.43904	47.2761		STD_Cts	Standard deviation of sequencing counts
3055ERFCBW3A	PRJNA1272019	3055	A	bi_weekly	Eel_River	Eel_River_Fox_Creek	3	88	2021-08-03	42	FALSE	56625	26.6345	983.848	199	0	1927	45160	79.7528	ASV2	725	1.28035	18.9669	11166	6.48056	104.796	145	0	1578	3531	31.6228	ASV65	725	6.49292	61.8843		STD_Frc	Standard deviation of fraction counts across ASVs
3055ERFCBW3B	PRJNA1272020	3055	B	bi_weekly	Eel_River	Eel_River_Fox_Creek	3	89	2021-08-03	42	FALSE	49078	23.0847	811.293	160	0	1966	36746	74.8727	ASV2	469	0.955622	24.1717	12206	7.08416	169.447	126	0	1597	6778	55.5301	ASV32	469	3.84237	40.6276		Rest_Frc	Remaining fraction of reads not assigned to dominant ASVs
3055ERFCBW3C	PRJNA1272021	3055	C	bi_weekly	Eel_River	Eel_River_Fox_Creek	3	90	2021-08-03	42	FALSE	52635	24.7578	872.99	186	0	1940	39914	75.8317	ASV2	703	1.33561	22.8327	12485	7.24608	126.532	143	0	1580	4435	35.5226	ASV38	703	5.63076	58.8466		Cts_excl_cyano	Total sequencing counts excluding cyanobacterial ASVs
3055ERFCBW4B	PRJNA1272022	3055	B	bi_weekly	Eel_River	Eel_River_Fox_Creek	4	89	2021-08-17	56	FALSE	45666	21.4798	791.23	183	0	1943	36424	79.7617	ASV2	3168	6.93733	13.3009	8331	4.83517	51.0751	137	0	1586	1072	12.8676	ASV38	3168	38.0266	49.1057		Mean_Cts_excl_cyano	Mean count per ASV, excluding cyanobacteria
3055ERFCBW5A	PRJNA1272023	3055	A	bi_weekly	Eel_River	Eel_River_Fox_Creek	5	88	2021-08-31	70	FALSE	55321	26.0212	957.214	164	0	1962	43994	79.525	ASV2	539	0.974314	19.5007	11086	6.43413	86.6943	120	0	1603	2139	19.2946	ASV65	539	4.86199	75.8434		SD_Cts_excl_cyano	Standard deviation of counts per ASV, excluding cyanobacteria
3055ERFCBW5B	PRJNA1272024	3055	B	bi_weekly	Eel_River	Eel_River_Fox_Creek	5	89	2021-08-31	70	FALSE	58244	27.396	981.753	218	0	1908	45069	77.3796	ASV2	714	1.22588	21.3945	12401	7.19733	103.399	152	0	1571	3020	24.3529	ASV10	714	5.7576	69.8895		ASVs_w_Cts_excl_cyano	Number of ASVs with sequencing counts, excluding cyanobacteria
3055ERFCBW5C	PRJNA1272025	3055	C	bi_weekly	Eel_River	Eel_River_Fox_Creek	5	90	2021-08-31	70	FALSE	65798	30.9492	1169.78	161	0	1965	53694	81.6043	ASV2	384	0.583604	17.8121	11850	6.87754	124.572	103	0	1620	3919	33.0717	ASV38	384	3.24051	63.6878		Min_Cts_excl_cyano	Minimum sequencing count observed (excluding cyanobacteria)
3055ERFCBW6B	PRJNA1272026	3055	B	bi_weekly	Eel_River	Eel_River_Fox_Creek	6	89	2021-09-14	84	FALSE	55598	26.1515	958.418	188	0	1938	44089	79.2996	ASV2	731	1.3148	19.3856	8154	4.73244	65.3537	126	0	1597	1909	23.4118	ASV32	731	8.96493	67.6233		Zero_Cts_excl_cyano	Number of ASVs with zero counts (excluding cyanobacteria)
3055ERFCBW6C	PRJNA1272027	3055	C	bi_weekly	Eel_River	Eel_River_Fox_Creek	6	90	2021-09-14	84	FALSE	52560	24.7225	959.729	136	0	1990	44134	83.9688	ASV2	288	0.547945	15.4833	7657	4.44399	78.7275	77	0	1646	2323	30.3383	ASV126	288	3.76126	65.9005		Max_Cts_excl_cyano	Maximum sequencing count observed (excluding cyanobacteria)
3055ERFCW0APF	PRJNA1272028	3055	A	weekly	Eel_River	Eel_River_Fox_Creek	0	73	2022-11-29	91	TRUE	85624	40.2747	1432.79	247	0	1879	65765	76.8067	ASV2	1816	2.1209	21.0724	19545	11.3436	153.442	171	0	1552	4598	23.5252	ASV85	1816	9.29138	67.1834		Max_Frc_excl_cyano	Maximum fraction of reads assigned to a single ASV (excluding cyanobacteria)
3055ERFCW0BPF	PRJNA1272029	3055	B	weekly	Eel_River	Eel_River_Fox_Creek	0	74	2022-08-11	91	TRUE	72705	34.198	1317.61	298	0	1828	60601	83.3519	ASV2	1421	1.95447	14.6936	11228	6.51654	105.057	188	0	1535	3869	34.4585	ASV12	1421	12.6559	52.8856		Max_ASV_excl_cyano	ASV identifier with the highest fraction of reads (excluding cyanobacteria)
3055ERFCW0CPF	PRJNA1272030	3055	C	weekly	Eel_River	Eel_River_Fox_Creek	0	75	2022-08-11	91	TRUE	73289	34.4727	1215.51	268	0	1858	55836	76.1861	ASV2	1318	1.79836	22.0156	11261	6.53569	78.3894	173	0	1550	2431	21.5878	ASV22	1318	11.7041	66.7081		STD_Cts_excl_cyano	Standard deviation of sequencing counts (excluding cyanobacteria)
3055ERFCW10A	PRJNA1272031	3055	A	weekly	Eel_River	Eel_River_Fox_Creek	10	73	2021-08-31	70	FALSE	19277	9.06726	349.051	115	0	2011	16074	83.3843	ASV2	413	2.14245	14.4732	3129	1.81602	20.123	91	0	1632	467	14.9249	ASV38	413	13.1991	71.876		STD_Frc_excl_cyano	Standard deviation of fraction counts across ASVs (excluding cyanobacteria)
3055ERFCW10B	PRJNA1272032	3055	B	weekly	Eel_River	Eel_River_Fox_Creek	10	74	2021-08-31	70	FALSE	20770	9.76952	368.185	124	0	2002	16948	81.5985	ASV2	790	3.80356	14.598	3682	2.13697	24.3853	95	0	1628	581	15.7795	ASV38	790	21.4557	62.7648		Rest_Frc_excl_cyano	Remaining fraction of reads not assigned to dominant ASVs (excluding cyanobacteria)
3055ERFCW10C	PRJNA1272033	3055	C	weekly	Eel_River	Eel_River_Fox_Creek	10	75	2021-08-31	70	FALSE	14955	7.03434	262.548	131	0	1995	12089	80.8358	ASV2	341	2.28017	16.884	2795	1.62217	15.9099	106	0	1617	397	14.2039	ASV32	341	12.2004	73.5957
3055ERFCW12A	PRJNA1272034	3055	A	weekly	Eel_River	Eel_River_Fox_Creek	12	73	2021-09-14	84	FALSE	16443	7.73424	245.964	94	0	2032	11102	67.5181	ASV2	93	0.56559	31.9163	5316	3.08532	56.0781	78	0	1645	2083	39.1836	ASV8	93	1.74944	59.067
3055ERFCW12B	PRJNA1272035	3055	B	weekly	Eel_River	Eel_River_Fox_Creek	12	74	2021-09-14	84	FALSE	21685	10.1999	371.233	116	0	2010	17039	78.5751	ASV2	247	1.13904	20.2859	4592	2.66512	39.8587	97	0	1626	952	20.7317	ASV8	247	5.37892	73.8894
3055ERFCW12C	PRJNA1272036	3055	C	weekly	Eel_River	Eel_River_Fox_Creek	12	75	2021-09-14	84	FALSE	18751	8.81985	335.102	126	0	2000	15415	82.2089	ASV2	254	1.35459	16.4365	3265	1.89495	25.9561	98	0	1625	716	21.9296	ASV32	254	7.77948	70.291
3055ERFCW2A	PRJNA1272037	3055	A	weekly	Eel_River	Eel_River_Fox_Creek	2	73	2021-07-06	14	FALSE	59524	27.9981	936.169	378	0	1748	42923	72.1104	ASV2	1332	2.23775	25.6518	14188	8.23447	111.059	282	0	1441	4062	28.6298	ASV38	1332	9.38822	61.982
3055ERFCW2APF	PRJNA1272038	3055	A	weekly	Eel_River	Eel_River_Fox_Creek	2	73	2021-08-10	105	TRUE	60761	28.58	896.253	183	0	1943	40977	67.4396	ASV2	965	1.58819	30.9722	19490	11.3117	130.535	148	0	1575	3389	17.3884	ASV85	965	4.95126	77.6603
3055ERFCW2BPF	PRJNA1272039	3055	B	weekly	Eel_River	Eel_River_Fox_Creek	2	74	2021-08-24	105	TRUE	67877	31.9271	1026.95	217	0	1909	46745	68.8672	ASV2	1623	2.39109	28.7417	20652	11.9861	183.316	171	0	1552	5476	26.5156	ASV12	1623	7.8588	65.6256
3055ERFCW2C	PRJNA1272040	3055	C	weekly	Eel_River	Eel_River_Fox_Creek	2	75	2021-07-06	14	FALSE	54256	25.5202	870.914	395	0	1731	40058	73.8315	ASV2	2003	3.69176	22.4768	11801	6.8491	68.8568	303	0	1420	2284	19.3543	ASV38	2003	16.9731	63.6726
3055ERFCW4A	PRJNA1272041	3055	A	weekly	Eel_River	Eel_River_Fox_Creek	4	73	2021-07-20	28	FALSE	46525	21.8838	818.182	193	0	1933	37661	80.9479	ASV2	3071	6.60075	12.4514	8501	4.93384	54.5952	151	0	1572	1388	16.3275	ASV38	3071	36.1252	47.5473
3055ERFCW4APF	PRJNA1272042	3055	A	weekly	Eel_River	Eel_River_Fox_Creek	4	73	2022-12-06	119	TRUE	59617	28.0419	955.369	207	0	1919	43891	73.6216	ASV2	1866	3.12998	23.2484	15381	8.92687	92.2537	156	0	1567	1889	12.2814	ASV8	1866	12.1319	75.5868
3055ERFCW4B	PRJNA1272043	3055	B	weekly	Eel_River	Eel_River_Fox_Creek	4	74	2021-07-20	28	FALSE	56878	26.7535	969.218	291	0	1835	44584	78.3853	ASV2	3185	5.5997	16.015	11533	6.69356	75.7253	228	0	1495	2410	20.8966	ASV38	3185	27.6164	51.487
3055ERFCW4BPF	PRJNA1272044	3055	B	weekly	Eel_River	Eel_River_Fox_Creek	4	74	2022-08-18	119	TRUE	56789	26.7117	919.295	188	0	1938	42062	74.0672	ASV2	875	1.54079	24.392	14459	8.39176	127.562	150	0	1573	3894	26.9313	ASV12	875	6.05159	67.0171
3055ERFCW4C	PRJNA1272045	3055	C	weekly	Eel_River	Eel_River_Fox_Creek	4	75	2021-07-20	28	FALSE	53787	25.2996	922.53	251	0	1875	42471	78.9615	ASV2	3185	5.92151	15.117	10891	6.32095	59.0087	211	0	1512	1412	12.9648	ASV38	3185	29.2443	57.7908
3055ERFCW6A	PRJNA1272046	3055	A	weekly	Eel_River	Eel_River_Fox_Creek	6	73	2021-08-03	42	FALSE	56593	26.6195	904.179	190	0	1936	41432	73.2105	ASV2	2569	4.53943	22.2501	14751	8.56123	113.093	148	0	1575	3588	24.3238	ASV45	2569	17.4158	58.2605
3055ERFCW6B	PRJNA1272047	3055	B	weekly	Eel_River	Eel_River_Fox_Creek	6	74	2021-08-03	42	FALSE	63419	29.8302	998.392	253	0	1873	45818	72.2465	ASV2	1137	1.79284	25.9607	17275	10.0261	109.343	212	0	1511	2465	14.2692	ASV22	1137	6.58177	79.1491
3055ERFCW6C	PRJNA1272048	3055	C	weekly	Eel_River	Eel_River_Fox_Creek	6	75	2021-08-03	42	FALSE	15208	7.15334	176.098	85	0	2041	7233	47.5605	ASV2	49	0.322199	52.1173	7966	4.62333	89.0436	80	0	1643	3002	37.6852	ASV22	49	0.615114	61.6997
3055ERFCW8A	PRJNA1272049	3055	A	weekly	Eel_River	Eel_River_Fox_Creek	8	73	2021-08-17	56	FALSE	65669	30.8885	1116.93	181	0	1945	51346	78.1891	ASV2	1933	2.94355	18.8673	13968	8.10679	97.9345	131	0	1592	2640	18.9003	ASV8	1933	13.8388	67.2609
3055ERFCW8B	PRJNA1272050	3055	B	weekly	Eel_River	Eel_River_Fox_Creek	8	74	2021-08-17	56	FALSE	61368	28.8655	676.825	178	0	1948	30090	49.0321	ASV2	25357	41.3196	9.64835	29852	17.3256	200.179	137	0	1586	4115	13.7847	ASV6	25357	84.9424	1.27295
3055ERSEBW1A	PRJNA1272051	3055	A	bi_weekly	Eel_River	Eel_River_South_Eel	1	118	2021-07-06	14	FALSE	51941	24.4313	722.592	215	0	1911	32611	62.7847	ASV2	2296	4.4204	32.7949	18549	10.7655	165.314	183	0	1540	6012	32.4115	ASV24	2296	12.378	55.2105
3055ERSEBW1APF	PRJNA1272052	3055	A	bi_weekly	Eel_River	Eel_River_South_Eel	1	118	2021-09-07	105	TRUE	65716	30.9106	946.625	143	0	1983	42081	64.0346	ASV2	1823	2.77406	33.1913	23409	13.5862	280.106	111	0	1612	9917	42.364	ASV16	1823	7.7876	49.8483
3055ERSEBW2A	PRJNA1272053	3055	A	bi_weekly	Eel_River	Eel_River_South_Eel	2	118	2021-07-20	28	FALSE	52444	24.6679	917.5	204	0	1922	42164	80.3981	ASV2	1111	2.11845	17.4834	9714	5.63784	84.327	151	0	1572	2917	30.0288	ASV60	1111	11.4371	58.5341
3055ERSEBW2APF	PRJNA1272054	3055	A	bi_weekly	Eel_River	Eel_River_South_Eel	2	118	2021-07-27	119	TRUE	71898	33.8184	1007.25	159	0	1967	43566	60.5942	ASV2	910	1.26568	38.1401	27978	16.238	388.48	102	0	1621	14361	51.3296	ASV16	910	3.25256	45.4178
3055ERSEBW3A	PRJNA1272055	3055	A	bi_weekly	Eel_River	Eel_River_South_Eel	3	118	2021-08-03	42	FALSE	58212	27.381	1062.2	156	0	1970	48839	83.8985	ASV2	568	0.975744	15.1257	9041	5.24724	89.7335	111	0	1612	3170	35.0625	ASV60	568	6.28249	58.655
3055ERSEBW4A	PRJNA1272056	3055	A	bi_weekly	Eel_River	Eel_River_South_Eel	4	118	2021-08-17	56	FALSE	54354	25.5663	1128.04	113	0	2013	52009	95.6857	ASV2	284	0.522501	3.79181	2156	1.25131	16.1559	72	0	1651	381	17.6716	ASV408	284	13.1725	69.1558
3055ERSEBW5A	PRJNA1272057	3055	A	bi_weekly	Eel_River	Eel_River_South_Eel	5	118	2021-08-31	70	FALSE	52905	24.8848	896.789	172	0	1954	41177	77.832	ASV2	1371	2.59144	19.5766	11214	6.50842	92.2707	126	0	1597	3094	27.5905	ASV60	1371	12.2258	60.1837
3055ERSEBW6A	PRJNA1272058	3055	A	bi_weekly	Eel_River	Eel_River_South_Eel	6	118	2021-09-14	84	FALSE	39496	18.5776	798.099	96	0	2030	36789	93.1461	ASV2	248	0.627912	6.22595	2578	1.49623	22.1022	63	0	1660	595	23.0799	ASV408	248	9.61986	67.3002
3055ERSEW0APF	PRJNA1272059	3055	A	weekly	Eel_River	Eel_River_South_Eel	0	103	2022-08-11	91	TRUE	71138	33.461	1077.95	325	0	1801	49011	68.8957	ASV2	2003	2.81565	28.2887	19817	11.5015	198.226	210	0	1513	6685	33.7337	ASV24	2003	10.1075	56.1589
3055ERSEW10A	PRJNA1272060	3055	A	weekly	Eel_River	Eel_River_South_Eel	10	103	2021-08-31	70	FALSE	14337	6.74365	267.941	89	0	2037	12331	86.0082	ASV2	429	2.99226	10.9995	1901	1.10331	18.6415	68	0	1655	669	35.192	ASV24	429	22.5671	42.2409
3055ERSEW12A	PRJNA1272061	3055	A	weekly	Eel_River	Eel_River_South_Eel	12	103	2021-09-14	84	FALSE	21105	9.92709	399.189	108	0	2018	18387	87.1215	ASV2	488	2.31225	10.5662	2607	1.51306	20.7965	76	0	1647	594	22.7848	ASV60	488	18.7188	58.4964
3055ERSEW2A	PRJNA1272062	3055	A	weekly	Eel_River	Eel_River_South_Eel	2	103	2021-07-06	14	FALSE	48388	22.7601	762.601	183	0	1943	34745	71.805	ASV2	941	1.9447	26.2503	13165	7.64074	131.01	137	0	1586	4907	37.2731	ASV24	941	7.14774	55.5792
3055ERSEW2APF	PRJNA1272063	3055	A	weekly	Eel_River	Eel_River_South_Eel	2	103	2021-06-29	105	TRUE	59171	27.8321	933.099	170	0	1956	42521	71.8612	ASV2	2622	4.43122	23.7076	16214	9.41033	159.14	131	0	1592	5100	31.4543	ASV24	2622	16.1712	52.3745
3055ERSEW4A	PRJNA1272064	3055	A	weekly	Eel_River	Eel_River_South_Eel	4	103	2021-07-20	28	FALSE	48879	22.9911	862.58	161	0	1965	39702	81.2251	ASV2	3137	6.41789	12.357	8680	5.03772	58.5451	114	0	1609	1292	14.8848	ASV60	3137	36.1406	48.9747
3055ERSEW4APF	PRJNA1272065	3055	A	weekly	Eel_River	Eel_River_South_Eel	4	103	2021-08-03	119	TRUE	51912	24.4177	799.752	187	0	1939	36518	70.346	ASV2	2235	4.30536	25.3487	14918	8.65815	124.523	150	0	1573	3455	23.1599	ASV63	2235	14.9819	61.8582
3055ERSEW6A	PRJNA1272066	3055	A	weekly	Eel_River	Eel_River_South_Eel	6	103	2021-08-03	42	FALSE	57058	26.8382	974.915	142	0	1984	44602	78.1696	ASV2	551	0.965684	20.8647	12136	7.04353	135.887	103	0	1620	4565	37.6154	ASV24	551	4.54021	57.8444
3055ERSEW8A	PRJNA1272067	3055	A	weekly	Eel_River	Eel_River_South_Eel	8	103	2021-08-17	56	FALSE	61524	28.9389	1122.4	167	0	1959	51630	83.9185	ASV2	1134	1.84318	14.2383	9260	5.37435	87.0879	109	0	1614	2315	25	ASV24	1134	12.2462	62.7538
3055SCSBW0APF	PRJNA1272068	3055	A	bi_weekly	Strawberry_Creek	Strawberry_Creek_South	0	28	2022-12-02	91	TRUE	47604	22.3913	639.065	177	0	1949	27838	58.4783	ASV2	759	1.5944	39.9273	19434	11.2792	233.315	144	0	1579	6886	35.4327	ASV27	759	3.90553	60.6617
3055SCSBW0BPF	PRJNA1272069	3055	B	bi_weekly	Strawberry_Creek	Strawberry_Creek_South	0	29	2022-12-02	91	TRUE	66196	31.1364	841.894	207	0	1919	36515	55.1619	ASV2	2190	3.30836	41.5297	29058	16.8648	318.19	174	0	1549	12259	42.188	ASV19	2190	7.53665	50.2753
3055SCSBW0CPF	PRJNA1272070	3055	C	bi_weekly	Strawberry_Creek	Strawberry_Creek_South	0	30	2022-12-02	91	TRUE	55693	26.1961	783.016	181	0	1945	35067	62.9648	ASV2	1745	3.13325	33.9019	19955	11.5815	207.727	147	0	1576	7962	39.8998	ASV141	1745	8.74468	51.3555
3055SCSBW1A	PRJNA1272071	3055	A	bi_weekly	Strawberry_Creek	Strawberry_Creek_South	1	28	2021-06-09	14	FALSE	16274	7.65475	263.224	161	0	1965	12088	74.278	ASV2	1669	10.2556	15.4664	3964	2.30064	26.6755	141	0	1582	794	20.0303	ASV230	1669	42.1039	37.8658
3055SCSBW1APF	PRJNA1272072	3055	A	bi_weekly	Strawberry_Creek	Strawberry_Creek_South	1	28	2021-07-07	105	TRUE	54604	25.6839	793.914	146	0	1980	33914	62.109	ASV2	1654	3.02908	34.8619	20329	11.7986	332.5	118	0	1605	13626	67.0274	ASV48	1654	8.13616	24.8364
3055SCSBW1B	PRJNA1272073	3055	B	bi_weekly	Strawberry_Creek	Strawberry_Creek_South	1	29	2021-06-09	14	FALSE	25989	12.2244	339.441	217	0	1909	15265	58.7364	ASV2	2262	8.70368	32.5599	9092	5.27684	82.6411	171	0	1552	3065	33.711	ASV19	2262	24.879	41.41
3055SCSBW1BPF	PRJNA1272074	3055	B	bi_weekly	Strawberry_Creek	Strawberry_Creek_South	1	29	2021-06-09	105	TRUE	65889	30.992	853.291	152	0	1974	35794	54.3247	ASV2	808	1.2263	44.449	29784	17.2861	394.157	119	0	1604	15340	51.5042	ASV19	808	2.71287	45.783
3055SCSBW1C	PRJNA1272075	3055	C	bi_weekly	Strawberry_Creek	Strawberry_Creek_South	1	30	2021-06-09	14	FALSE	26431	12.4323	361.695	201	0	1925	16489	62.3851	ASV2	2530	9.57209	28.0428	8101	4.70168	59.0484	152	0	1571	1822	22.4911	ASV287	2530	31.2307	46.2782
3055SCSBW1CPF	PRJNA1272076	3055	C	bi_weekly	Strawberry_Creek	Strawberry_Creek_South	1	30	2021-06-09	105	TRUE	47325	22.2601	657.188	119	0	2007	29933	63.2499	ASV2	1277	2.69836	34.0518	16905	9.81138	114.644	91	0	1632	2668	15.7823	ASV48	1277	7.55398	76.6637
3055SCSBW2A	PRJNA1272077	3055	A	bi_weekly	Strawberry_Creek	Strawberry_Creek_South	2	28	2021-06-23	28	FALSE	26722	12.5691	406.416	172	0	1954	18537	69.3698	ASV2	1841	6.88945	23.7407	7772	4.51074	66.6897	146	0	1577	2376	30.5713	ASV148	1841	23.6876	45.7411
3055SCSBW2APF	PRJNA1272078	3055	A	bi_weekly	Strawberry_Creek	Strawberry_Creek_South	2	28	2021-06-16	119	TRUE	80517	37.8725	1258.16	148	0	1978	57447	71.3477	ASV2	2691	3.34215	25.3102	22890	13.285	196.332	102	0	1621	6448	28.1695	ASV74	2691	11.7562	60.0743
3055SCSBW2B	PRJNA1272079	3055	B	bi_weekly	Strawberry_Creek	Strawberry_Creek_South	2	29	2021-06-23	28	FALSE	21419	10.0748	307.226	164	0	1962	14037	65.5353	ASV2	1706	7.96489	26.4998	6085	3.53163	45.3205	116	0	1607	1352	22.2186	ASV19	1706	28.0362	49.7453
3055SCSBW2C	PRJNA1272080	3055	C	bi_weekly	Strawberry_Creek	Strawberry_Creek_South	2	30	2021-06-23	28	FALSE	24540	11.5428	402.064	153	0	1973	18484	75.3219	ASV2	2001	8.15403	16.524	5662	3.28613	35.0135	125	0	1598	857	15.136	ASV230	2001	35.3409	49.5231
3055SCSBW3A	PRJNA1272081	3055	A	bi_weekly	Strawberry_Creek	Strawberry_Creek_South	3	28	2021-07-07	42	FALSE	21604	10.1618	334.755	128	0	1998	15291	70.7786	ASV2	2745	12.706	16.5155	5932	3.44283	51.1142	104	0	1619	1855	31.2711	ASV27	2745	46.2744	22.4545
3055SCSBW3B	PRJNA1272082	3055	B	bi_weekly	Strawberry_Creek	Strawberry_Creek_South	3	29	2021-07-07	42	FALSE	25539	12.0127	387.191	120	0	2006	17670	69.1883	ASV2	3433	13.4422	17.3695	7481	4.34185	61.9142	95	0	1628	2158	28.8464	ASV19	3433	45.8896	25.264
3055SCSBW3C	PRJNA1272083	3055	C	bi_weekly	Strawberry_Creek	Strawberry_Creek_South	3	30	2021-07-07	42	FALSE	26542	12.4845	430.998	101	0	2025	19803	74.6101	ASV2	4727	17.8095	7.58044	6223	3.61172	40.7385	77	0	1646	791	12.7109	ASV6	4727	75.9601	11.3289
3055SCSBW4A	PRJNA1272084	3055	A	bi_weekly	Strawberry_Creek	Strawberry_Creek_South	4	28	2021-07-21	56	FALSE	16432	7.72907	239.297	125	0	2001	10905	66.3644	ASV2	1948	11.8549	21.7807	4172	2.42136	39.0727	78	0	1645	1453	34.8274	ASV48	1948	46.6922	18.4803
3055SCSBW4B	PRJNA1272085	3055	B	bi_weekly	Strawberry_Creek	Strawberry_Creek_South	4	29	2021-07-21	56	FALSE	23883	11.2338	332.631	95	0	2031	14623	61.2277	ASV2	1592	6.66583	32.1065	9062	5.25943	111.741	76	0	1647	4335	47.8371	ASV19	1592	17.5679	34.595
3055SCSBW4C	PRJNA1272086	3055	C	bi_weekly	Strawberry_Creek	Strawberry_Creek_South	4	30	2021-07-21	56	FALSE	22717	10.6853	319.912	153	0	1973	14614	64.3307	ASV2	2547	11.2119	24.4575	6213	3.60592	46.3522	102	0	1621	1400	22.5334	ASV330	2547	40.9947	36.4719
3055SCSBW5A	PRJNA1272087	3055	A	bi_weekly	Strawberry_Creek	Strawberry_Creek_South	5	28	2021-08-04	70	FALSE	25366	11.9313	378.631	122	0	2004	16906	66.6483	ASV2	2021	7.96736	25.3844	6960	4.03947	104.652	74	0	1649	4283	61.5374	ASV48	2021	29.0374	9.42529
3055SCSBW5B	PRJNA1272088	3055	B	bi_weekly	Strawberry_Creek	Strawberry_Creek_South	5	29	2021-08-04	70	FALSE	18855	8.86877	252.464	132	0	1994	11292	59.8886	ASV2	1779	9.43516	30.6762	6342	3.68079	67.7062	85	0	1638	2600	40.9965	ASV19	1779	28.0511	30.9524
3055SCSBW5C	PRJNA1272089	3055	C	bi_weekly	Strawberry_Creek	Strawberry_Creek_South	5	30	2021-08-04	70	FALSE	26792	12.6021	405.042	178	0	1948	18601	69.4274	ASV2	3397	12.6792	17.8934	5900	3.42426	36.8957	113	0	1610	882	14.9492	ASV230	3397	57.5763	27.4746
3055SCSBW6A	PRJNA1272090	3055	A	bi_weekly	Strawberry_Creek	Strawberry_Creek_South	6	28	2021-08-18	84	FALSE	25339	11.9186	344.169	124	0	2002	15298	60.3733	ASV2	3122	12.3209	27.3057	7725	4.48346	99.9125	73	0	1650	4002	51.8058	ASV48	3122	40.4142	7.77994
3055SCSBW6B	PRJNA1272091	3055	B	bi_weekly	Strawberry_Creek	Strawberry_Creek_South	6	29	2021-08-18	84	FALSE	26990	12.6952	365.153	134	0	1992	16128	59.7555	ASV2	1811	6.70989	33.5346	9436	5.47649	116.342	86	0	1637	4529	47.997	ASV19	1811	19.1925	32.8105
3055SCSBW6C	PRJNA1272092	3055	C	bi_weekly	Strawberry_Creek	Strawberry_Creek_South	6	30	2021-08-18	84	FALSE	24088	11.3302	353.909	118	0	2008	16236	67.4029	ASV2	3577	14.8497	17.7474	5608	3.25479	35.2806	71	0	1652	709	12.6427	ASV74	3577	63.7839	23.5735
3055SCSW0APF	PRJNA1272093	3055	A	weekly	Strawberry_Creek	Strawberry_Creek_South	0	13	2022-12-07	91	TRUE	55512	26.111	675.083	247	0	1879	29861	53.792	ASV2	640	1.1529	45.0551	24361	14.1387	211.741	185	0	1538	5994	24.6049	ASV27	640	2.62715	72.7679
3055SCSW0BPF	PRJNA1272094	3055	B	weekly	Strawberry_Creek	Strawberry_Creek_South	0	14	2022-12-07	91	TRUE	57908	27.238	816.033	265	0	1861	37174	64.1949	ASV2	1462	2.52469	33.2804	19754	11.4649	141.34	200	0	1523	4181	21.1653	ASV183	1462	7.40103	71.4336
3055SCSW0CPF	PRJNA1272095	3055	C	weekly	Strawberry_Creek	Strawberry_Creek_South	0	15	2022-12-07	91	TRUE	56866	26.7479	779.942	233	0	1893	34939	61.4409	ASV2	2855	5.02057	33.5385	20430	11.8572	205.524	171	0	1552	7784	38.1008	ASV27	2855	13.9745	47.9246
3055SCSW10A	PRJNA1272096	3055	A	weekly	Strawberry_Creek	Strawberry_Creek_South	10	13	2021-08-04	70	FALSE	22299	10.4887	288.207	111	0	2015	12925	57.9622	ASV2	2502	11.2202	30.8175	7519	4.3639	73.01	66	0	1657	2641	35.1244	ASV48	2502	33.2757	31.5999
3055SCSW10B	PRJNA1272097	3055	B	weekly	Strawberry_Creek	Strawberry_Creek_South	10	14	2021-08-04	70	FALSE	24295	11.4276	345.302	147	0	1979	15809	65.071	ASV2	3458	14.2334	20.6956	6222	3.61114	41.6837	95	0	1628	1036	16.6506	ASV11	3458	55.577	27.7724
3055SCSW10C	PRJNA1272098	3055	C	weekly	Strawberry_Creek	Strawberry_Creek_South	10	15	2021-08-04	70	FALSE	22914	10.778	321.255	117	0	2009	14295	62.3854	ASV2	2401	10.4783	27.1362	6820	3.95821	92.5009	72	0	1651	3741	54.8534	ASV48	2401	35.2053	9.94135
3055SCSW12A	PRJNA1272099	3055	A	weekly	Strawberry_Creek	Strawberry_Creek_South	12	13	2021-08-18	84	FALSE	27571	12.9685	375.145	121	0	2005	16818	60.9989	ASV2	3098	11.2364	27.7647	8489	4.92687	95.9666	72	0	1651	3780	44.5282	ASV48	3098	36.4943	18.9775
3055SCSW12B	PRJNA1272100	3055	B	weekly	Strawberry_Creek	Strawberry_Creek_South	12	14	2021-08-18	84	FALSE	21311	10.024	316.029	119	0	2007	14479	67.9414	ASV2	2746	12.8854	19.1732	5074	2.94486	37.3182	67	0	1656	1062	20.9302	ASV48	2746	54.119	24.9507
3055SCSW12C	PRJNA1272101	3055	C	weekly	Strawberry_Creek	Strawberry_Creek_South	12	15	2021-08-18	84	FALSE	25104	11.8081	357.035	113	0	2013	16106	64.1571	ASV2	3039	12.1056	23.7373	6869	3.98665	80.6332	67	0	1656	3168	46.1203	ASV48	3039	44.2422	9.6375
3055SCSW2A	PRJNA1272102	3055	A	weekly	Strawberry_Creek	Strawberry_Creek_South	2	13	2021-06-09	14	FALSE	26395	12.4153	378.037	156	0	1970	16816	63.709	ASV2	1842	6.97859	29.3124	9291	5.39234	110.901	133	0	1590	4295	46.2275	ASV19	1842	19.8256	33.9468
3055SCSW2APF	PRJNA1272103	3055	A	weekly	Strawberry_Creek	Strawberry_Creek_South	2	13	2021-07-28	105	TRUE	54077	25.436	696.924	190	0	1936	30647	56.6729	ASV2	794	1.46828	41.8588	23225	13.4794	233.564	156	0	1567	7209	31.0398	ASV27	794	3.41873	65.5414
3055SCSW2B	PRJNA1272104	3055	B	weekly	Strawberry_Creek	Strawberry_Creek_South	2	14	2021-06-09	14	FALSE	25987	12.2234	425.136	177	0	1949	19563	75.2799	ASV2	2977	11.4557	13.2643	5993	3.47824	30.868	151	0	1572	521	8.69348	ASV6	2977	49.6746	41.6319
3055SCSW2BPF	PRJNA1272105	3055	B	weekly	Strawberry_Creek	Strawberry_Creek_South	2	14	2021-08-11	105	TRUE	49179	23.1322	750.975	229	0	1897	34367	69.8815	ASV2	1789	3.63773	26.4808	14240	8.26465	103.143	194	0	1529	3174	22.2893	ASV183	1789	12.5632	65.1475
3055SCSW2C	PRJNA1272106	3055	C	weekly	Strawberry_Creek	Strawberry_Creek_South	2	15	2021-06-09	14	FALSE	24660	11.5992	364.555	151	0	1975	16706	67.7453	ASV2	3103	12.5831	19.6715	7532	4.37145	45.4427	127	0	1596	1063	14.1131	ASV27	3103	41.1976	44.6893
3055SCSW4A	PRJNA1272107	3055	A	weekly	Strawberry_Creek	Strawberry_Creek_South	4	13	2021-06-23	28	FALSE	29878	14.0536	419.263	129	0	1997	18520	61.9854	ASV2	2612	8.74222	29.2724	11056	6.41672	133.924	101	0	1622	5198	47.0152	ASV19	2612	23.6252	29.3596
3055SCSW4APF	PRJNA1272108	3055	A	weekly	Strawberry_Creek	Strawberry_Creek_South	4	13	2021-06-02	119	TRUE	70955	33.3749	1075.99	210	0	1916	48950	68.9874	ASV2	1380	1.94489	29.0677	21776	12.6384	196.063	149	0	1574	5776	26.5246	ASV76	1380	6.33725	67.1381
3055SCSW4B	PRJNA1272109	3055	B	weekly	Strawberry_Creek	Strawberry_Creek_South	4	14	2021-06-23	28	FALSE	23572	11.0875	372.654	135	0	1991	17119	72.6243	ASV2	4428	18.785	8.5907	5966	3.46257	36.1705	110	0	1613	705	11.817	ASV6	4428	74.2206	13.9625
3055SCSW4BPF	PRJNA1272110	3055	B	weekly	Strawberry_Creek	Strawberry_Creek_South	4	14	2021-08-11	119	TRUE	58035	27.2977	974.013	206	0	1920	44699	77.0208	ASV2	2058	3.54614	19.4331	13096	7.6007	106.341	148	0	1575	2806	21.4264	ASV43	2058	15.7147	62.8589
3055SCSW4C	PRJNA1272111	3055	C	weekly	Strawberry_Creek	Strawberry_Creek_South	4	15	2021-06-23	28	FALSE	34584	16.2672	471.887	185	0	1941	21587	62.419	ASV2	6904	19.963	17.618	9393	5.45154	57.4892	124	0	1599	1140	12.1367	ASV5	6904	73.5015	14.3618
3055SCSW4CPF	PRJNA1272112	3055	C	weekly	Strawberry_Creek	Strawberry_Creek_South	4	15	2021-08-11	119	TRUE	79204	37.2549	1278.19	322	0	1804	58592	73.9761	ASV2	2993	3.77885	22.2451	18802	10.9124	154.65	225	0	1498	5503	29.2682	ASV27	2993	15.9185	54.8133
3055SCSW6A	PRJNA1272113	3055	A	weekly	Strawberry_Creek	Strawberry_Creek_South	6	13	2021-07-07	42	FALSE	27468	12.92	463.526	123	0	2003	21239	77.3227	ASV2	1545	5.62473	17.0526	5961	3.45966	58.0475	98	0	1625	2177	36.5207	ASV19	1545	25.9185	37.5608
3055SCSW6B	PRJNA1272114	3055	B	weekly	Strawberry_Creek	Strawberry_Creek_South	6	14	2021-07-07	42	FALSE	25875	12.1707	454.747	111	0	2015	20935	80.9082	ASV2	2757	10.6551	8.43671	4596	2.66744	29.0628	86	0	1637	617	13.4247	ASV43	2757	59.9869	26.5883
3055SCSW6C	PRJNA1272115	3055	C	weekly	Strawberry_Creek	Strawberry_Creek_South	6	15	2021-07-07	42	FALSE	24221	11.3928	395.017	78	0	2048	18100	74.7285	ASV2	3522	14.5411	10.7304	5758	3.34185	49.4668	57	0	1666	1621	28.1521	ASV48	3522	61.1671	10.6808
3055SCSW8A	PRJNA1272116	3055	A	weekly	Strawberry_Creek	Strawberry_Creek_South	8	13	2021-07-21	56	FALSE	26627	12.5245	381.082	130	0	1996	17284	64.9116	ASV2	2277	8.55147	26.537	7652	4.44109	75.6933	82	0	1641	2842	37.1406	ASV19	2277	29.7569	33.1025
3055SCSW8B	PRJNA1272117	3055	B	weekly	Strawberry_Creek	Strawberry_Creek_South	8	14	2021-07-21	56	FALSE	24835	11.6816	419.564	96	0	2030	19298	77.7049	ASV2	3496	14.0769	8.21824	5148	2.98781	33.3438	74	0	1649	585	11.3636	ASV6	3496	67.9099	20.7265
3055SCSW8C	PRJNA1272118	3055	C	weekly	Strawberry_Creek	Strawberry_Creek_South	8	15	2021-07-21	56	FALSE	22087	10.389	332.883	74	0	2052	14888	67.4062	ASV2	2894	13.1027	19.4911	6889	3.99826	90.2036	54	0	1669	3613	52.4459	ASV48	2894	42.009	5.54507
6803DBIBW0BPF	PRJNA1272119	6803	B	bi_weekly	Discovery_Bay	Discovery_Bay_Inner	0	173	2022-09-21	91	TRUE	41505	19.5226	245.798	297	0	1829	6459	15.562	ASV3	2126	5.12227	79.3157	34903	20.2571	224.471	269	0	1454	6166	17.6661	ASV21	2126	6.09117	76.2427
6803DBIBW1A	PRJNA1272120	6803	A	bi_weekly	Discovery_Bay	Discovery_Bay_Inner	1	172	2021-07-22	14	FALSE	53987	25.3937	627.417	266	0	1860	27374	50.7048	ASV3	2740	5.0753	44.2199	26531	15.3981	226.235	248	0	1475	8427	31.7628	ASV21	2740	10.3275	57.9096
6803DBIBW1B	PRJNA1272121	6803	B	bi_weekly	Discovery_Bay	Discovery_Bay_Inner	1	173	2021-07-22	14	FALSE	54588	25.6764	597.486	385	0	1741	27059	49.5695	ASV3	3893	7.1316	43.2989	27414	15.9106	126.088	362	0	1361	2423	8.83855	ASV14	3893	14.2008	76.9607
6803DBIBW1BPF	PRJNA1272122	6803	B	bi_weekly	Discovery_Bay	Discovery_Bay_Inner	1	173	2021-07-29	105	TRUE	45827	21.5555	428.088	257	0	1869	16715	36.4741	ASV3	1280	2.79311	60.7328	29028	16.8474	253.355	234	0	1489	9440	32.5203	ASV21	1280	4.40954	63.0701
6803DBIBW1C	PRJNA1272123	6803	C	bi_weekly	Discovery_Bay	Discovery_Bay_Inner	1	174	2021-07-22	14	FALSE	57888	27.2286	602.76	361	0	1765	27077	46.7748	ASV3	2991	5.16687	48.0583	30675	17.8033	152.255	333	0	1390	3808	12.414	ASV45	2991	9.75061	77.8354
6803DBIBW1CPF	PRJNA1272124	6803	C	bi_weekly	Discovery_Bay	Discovery_Bay_Inner	1	174	2021-08-05	105	TRUE	49295	23.1867	436.385	239	0	1887	16821	34.1231	ASV3	1947	3.94969	61.9272	32308	18.751	266.444	211	0	1512	7432	23.0036	ASV14	1947	6.02637	70.97
6803DBIBW2A	PRJNA1272125	6803	A	bi_weekly	Discovery_Bay	Discovery_Bay_Inner	2	172	2021-08-05	28	FALSE	62213	29.2629	703.704	246	0	1880	30174	48.5011	ASV3	2164	3.47837	48.0205	31905	18.5171	288.229	224	0	1499	10739	33.6593	ASV21	2164	6.78264	59.5581
6803DBIBW2APF	PRJNA1272126	6803	A	bi_weekly	Discovery_Bay	Discovery_Bay_Inner	2	172	2021-08-05	119	TRUE	87246	41.0376	919.518	255	0	1871	32669	37.4447	ASV3	1310	1.5015	61.0538	54046	31.3674	651.672	205	0	1518	26118	48.3255	ASV21	1310	2.42386	49.2506
6803DBIBW2B	PRJNA1272127	6803	B	bi_weekly	Discovery_Bay	Discovery_Bay_Inner	2	173	2021-08-05	28	FALSE	44501	20.9318	598.279	260	0	1866	27296	61.3379	ASV3	1593	3.57969	35.0824	17142	9.94893	97.3126	243	0	1480	2274	13.2657	ASV39	1593	9.29296	77.4414
6803DBIBW2C	PRJNA1272128	6803	C	bi_weekly	Discovery_Bay	Discovery_Bay_Inner	2	174	2021-08-05	28	FALSE	45796	21.5409	429.908	327	0	1799	18133	39.5952	ASV3	1223	2.67054	57.7343	27618	16.029	193.511	308	0	1415	5556	20.1173	ASV45	1223	4.42827	75.4544
6803DBIBW2CPF	PRJNA1272129	6803	C	bi_weekly	Discovery_Bay	Discovery_Bay_Inner	2	174	2021-08-12	119	TRUE	80725	37.9704	794.29	245	0	1881	26463	32.7817	ASV3	1333	1.65129	65.567	53973	31.325	610.452	212	0	1511	23846	44.1813	ASV14	1333	2.46975	53.3489
6803DBIBW3A	PRJNA1272130	6803	A	bi_weekly	Discovery_Bay	Discovery_Bay_Inner	3	172	2021-08-19	42	FALSE	54877	25.8123	604.38	254	0	1872	25694	46.8211	ASV3	1637	2.98303	50.1959	28903	16.7748	260.577	230	0	1493	10140	35.0829	ASV21	1637	5.66377	59.2534
6803DBIBW3B	PRJNA1272131	6803	B	bi_weekly	Discovery_Bay	Discovery_Bay_Inner	3	173	2021-08-19	42	FALSE	47330	22.2625	517.577	289	0	1837	21136	44.6567	ASV3	2175	4.59539	50.7479	26067	15.1288	267.459	268	0	1455	10817	41.4969	ASV39	2175	8.34388	50.1592
6803DBIBW4A	PRJNA1272132	6803	A	bi_weekly	Discovery_Bay	Discovery_Bay_Inner	4	172	2021-09-02	56	FALSE	47954	22.556	585.959	227	0	1899	26189	54.6128	ASV3	3101	6.46661	38.9206	21536	12.4991	160.839	202	0	1521	5946	27.6096	ASV21	3101	14.3991	57.9913
6803DBIBW4B	PRJNA1272133	6803	B	bi_weekly	Discovery_Bay	Discovery_Bay_Inner	4	173	2021-09-02	56	FALSE	57123	26.8688	768.673	276	0	1850	35197	61.6162	ASV3	5668	9.92245	28.4614	21661	12.5717	102.221	242	0	1481	2437	11.2506	ASV39	5668	26.1668	62.5825
6803DBIBW4C	PRJNA1272134	6803	C	bi_weekly	Discovery_Bay	Discovery_Bay_Inner	4	174	2021-09-02	56	FALSE	56979	26.801	654.213	245	0	1881	29204	51.254	ASV3	4756	8.34693	40.3991	27413	15.91	183.039	207	0	1516	4252	15.5109	ASV45	4756	17.3494	67.1397
6803DBIBW5A	PRJNA1272135	6803	A	bi_weekly	Discovery_Bay	Discovery_Bay_Inner	5	172	2021-09-16	70	FALSE	109102	51.318	1401.51	229	0	1897	61399	56.2767	ASV3	2649	2.428	41.2953	47157	27.3691	486.955	201	0	1522	19099	40.5009	ASV21	2649	5.61741	53.8817
6803DBIBW5B	PRJNA1272136	6803	B	bi_weekly	Discovery_Bay	Discovery_Bay_Inner	5	173	2021-09-16	70	FALSE	117599	55.3147	1666.17	274	0	1852	76170	64.771	ASV3	3653	3.10632	32.1227	41084	23.8445	244.442	241	0	1482	6978	16.9847	ASV23	3653	8.89154	74.1237
6803DBIBW5C	PRJNA1272137	6803	C	bi_weekly	Discovery_Bay	Discovery_Bay_Inner	5	174	2021-09-16	70	FALSE	50005	23.5207	675.249	234	0	1892	30345	60.6839	ASV3	1728	3.45565	35.8604	18926	10.9843	168.715	187	0	1536	5895	31.1476	ASV23	1728	9.1303	59.7221
6803DBIBW6A	PRJNA1272138	6803	A	bi_weekly	Discovery_Bay	Discovery_Bay_Inner	6	172	2021-09-30	84	FALSE	11511	5.41439	154.856	136	0	1990	6966	60.516	ASV3	367	3.18825	36.2957	4495	2.60882	37.9654	125	0	1598	1222	27.1858	ASV21	367	8.16463	64.6496
6803DBIBW6B	PRJNA1272139	6803	B	bi_weekly	Discovery_Bay	Discovery_Bay_Inner	6	173	2021-09-30	84	FALSE	10145	4.77187	157.277	191	0	1935	7230	71.2666	ASV3	225	2.21784	26.5155	2886	1.67499	13.9465	176	0	1547	362	12.5433	ASV23	225	7.79626	79.6604
6803DBIBW6C	PRJNA1272140	6803	C	bi_weekly	Discovery_Bay	Discovery_Bay_Inner	6	174	2021-09-30	84	FALSE	17118	8.05174	264.262	167	0	1959	12102	70.6975	ASV3	371	2.16731	27.1352	4425	2.5682	34.2227	141	0	1582	988	22.3277	ASV23	371	8.38418	69.2881
6803DBIW0APF	PRJNA1272141	6803	A	weekly	Discovery_Bay	Discovery_Bay_Inner	0	157	2022-11-22	91	TRUE	42841	20.151	397.325	253	0	1873	13372	31.2131	ASV3	1840	4.29495	64.492	29194	16.9437	301.944	217	0	1506	12123	41.5257	ASV14	1840	6.30266	52.1717
6803DBIW0BPF	PRJNA1272142	6803	B	weekly	Discovery_Bay	Discovery_Bay_Inner	0	158	2022-11-22	91	TRUE	45347	21.3297	367.032	268	0	1858	13480	29.7263	ASV3	1802	3.9738	66.2999	31607	18.3442	246.834	236	0	1487	9238	29.2277	ASV14	1802	5.70127	65.071
6803DBIW10A	PRJNA1272143	6803	A	weekly	Discovery_Bay	Discovery_Bay_Inner	10	157	2021-09-16	70	FALSE	49159	23.1228	717.307	221	0	1905	32740	66.6002	ASV3	2133	4.33898	29.0608	16281	9.44922	114.176	195	0	1528	3589	22.0441	ASV14	2133	13.1012	64.8547
6803DBIW10B	PRJNA1272144	6803	B	weekly	Discovery_Bay	Discovery_Bay_Inner	10	158	2021-09-16	70	FALSE	53498	25.1637	718.493	226	0	1900	32527	60.8004	ASV3	1797	3.359	35.8406	20854	12.1033	152.565	197	0	1526	4425	21.219	ASV21	1797	8.61705	70.164
6803DBIW12A	PRJNA1272145	6803	A	weekly	Discovery_Bay	Discovery_Bay_Inner	12	157	2021-09-30	84	FALSE	8313	3.91016	122.537	132	0	1994	5589	67.232	ASV3	283	3.40431	29.3636	2673	1.55136	20.1285	123	0	1600	716	26.7864	ASV14	283	10.5874	62.6263
6803DBIW12B	PRJNA1272146	6803	B	weekly	Discovery_Bay	Discovery_Bay_Inner	12	158	2021-09-30	84	FALSE	10596	4.98401	156.005	160	0	1966	7146	67.4405	ASV3	187	1.76482	30.7946	3045	1.76727	19.1383	130	0	1593	517	16.9787	ASV23	187	6.14122	76.8801
6803DBIW2A	PRJNA1272147	6803	A	weekly	Discovery_Bay	Discovery_Bay_Inner	2	157	2021-07-22	14	FALSE	14461	6.80198	214.67	193	0	1933	9843	68.0658	ASV3	215	1.48676	30.4474	4596	2.66744	25.6002	180	0	1543	733	15.9487	ASV256	215	4.67798	79.3734
6803DBIW2B	PRJNA1272148	6803	B	weekly	Discovery_Bay	Discovery_Bay_Inner	2	158	2021-07-22	14	FALSE	20943	9.85089	352.553	217	0	1909	16225	77.4722	ASV3	375	1.79057	20.7372	4697	2.72606	24.8924	206	0	1517	669	14.2431	ASV11	375	7.98382	77.773
6803DBIW2BPF	PRJNA1272149	6803	B	weekly	Discovery_Bay	Discovery_Bay_Inner	2	158	2021-09-09	105	TRUE	46186	21.7244	462.923	238	0	1888	16369	35.4415	ASV3	796	1.72347	62.8351	29719	17.2484	330.352	216	0	1507	13133	44.1906	ASV14	796	2.67842	53.131
6803DBIW4A	PRJNA1272150	6803	A	weekly	Discovery_Bay	Discovery_Bay_Inner	4	157	2021-08-05	28	FALSE	17876	8.40828	270.164	228	0	1898	12408	69.4115	ASV3	338	1.8908	28.6977	5393	3.13001	27.2014	217	0	1506	766	14.2036	ASV70	338	6.26738	79.529
6803DBIW4B	PRJNA1272151	6803	B	weekly	Discovery_Bay	Discovery_Bay_Inner	4	158	2021-08-05	28	FALSE	16951	7.97319	234.845	238	0	1888	10705	63.1526	ASV3	164	0.967495	35.8799	6234	3.61811	39.6984	227	0	1496	1093	17.5329	ASV26	164	2.63073	79.8364
6803DBIW6A	PRJNA1272152	6803	A	weekly	Discovery_Bay	Discovery_Bay_Inner	6	157	2021-08-19	42	FALSE	64408	30.2954	1018.03	300	0	1826	46794	72.6525	ASV3	678	1.05266	26.2949	17246	10.0093	91.4964	261	0	1462	2961	17.1692	ASV77	678	3.93135	78.8995
6803DBIW6B	PRJNA1272153	6803	B	weekly	Discovery_Bay	Discovery_Bay_Inner	6	158	2021-08-19	42	FALSE	60073	28.2563	855.4	316	0	1810	39198	65.2506	ASV3	442	0.735771	34.0136	20679	12.0017	107.348	284	0	1439	3391	16.3983	ASV15	442	2.13743	81.4643
6803DBIW8A	PRJNA1272154	6803	A	weekly	Discovery_Bay	Discovery_Bay_Inner	8	157	2021-09-02	56	FALSE	74855	35.2093	1123.77	219	0	1907	51342	68.5886	ASV3	787	1.05137	30.36	23342	13.5473	170.193	195	0	1528	5653	24.2181	ASV77	787	3.3716	72.4102
6803DBIW8B	PRJNA1272155	6803	B	weekly	Discovery_Bay	Discovery_Bay_Inner	8	158	2021-09-02	56	FALSE	52824	24.8467	808.761	220	0	1906	37029	70.0988	ASV3	383	0.725049	29.1761	15632	9.07255	107.678	197	0	1526	2894	18.5133	ASV23	383	2.4501	79.0366
6803DBMBW1A	PRJNA1272156	6803	A	bi_weekly	Discovery_Bay	Discovery_Bay_Mouth	1	142	2021-07-22	14	FALSE	73404	34.5268	953.107	383	0	1743	43423	59.1562	ASV3	2886	3.93167	36.9122	29875	17.3389	164.917	359	0	1364	5118	17.1314	ASV15	2886	9.66025	73.2084
6803DBMBW1APF	PRJNA1272157	6803	A	bi_weekly	Discovery_Bay	Discovery_Bay_Mouth	1	142	2021-08-05	105	TRUE	57469	27.0315	462.38	320	0	1806	17443	30.352	ASV3	2027	3.52712	66.1209	39586	22.975	295.81	265	0	1458	9248	23.3618	ASV56	2027	5.1205	71.5177
6803DBMBW1B	PRJNA1272158	6803	B	bi_weekly	Discovery_Bay	Discovery_Bay_Mouth	1	143	2021-07-22	14	FALSE	71092	33.4393	1093.61	296	0	1830	50227	70.6507	ASV3	3714	5.22422	24.1251	20715	12.0226	110.031	274	0	1449	2550	12.3099	ASV21	3714	17.929	69.761
6803DBMBW1BPF	PRJNA1272159	6803	B	bi_weekly	Discovery_Bay	Discovery_Bay_Mouth	1	143	2021-08-12	105	TRUE	48571	22.8462	407.779	278	0	1848	13752	28.3132	ASV3	599	1.23325	70.4536	34656	20.1138	309.203	251	0	1472	10202	29.4379	ASV21	599	1.72842	68.8337
6803DBMBW1C	PRJNA1272160	6803	C	bi_weekly	Discovery_Bay	Discovery_Bay_Mouth	1	144	2021-07-22	14	FALSE	56999	26.8104	755.971	274	0	1852	34225	60.0449	ASV3	1555	2.72812	37.227	22619	13.1277	160.39	244	0	1479	5681	25.1161	ASV15	1555	6.87475	68.0092
6803DBMBW1CPF	PRJNA1272161	6803	C	bi_weekly	Discovery_Bay	Discovery_Bay_Mouth	1	144	2021-08-12	105	TRUE	51628	24.2841	443.329	245	0	1881	16303	31.5778	ASV3	1108	2.14612	66.2761	35085	20.3627	297.468	215	0	1508	9358	26.6724	ASV15	1108	3.15804	70.1696
6803DBMBW2A	PRJNA1272162	6803	A	bi_weekly	Discovery_Bay	Discovery_Bay_Mouth	2	142	2021-08-05	28	FALSE	48800	22.9539	614.486	242	0	1884	26985	55.2971	ASV3	1367	2.80123	41.9016	21732	12.6129	208.753	227	0	1496	7686	35.3672	ASV26	1367	6.29026	58.3425
6803DBMBW2APF	PRJNA1272163	6803	A	bi_weekly	Discovery_Bay	Discovery_Bay_Mouth	2	142	2021-08-12	119	TRUE	37089	17.4454	279.62	298	0	1828	10600	28.5799	ASV3	799	2.15428	69.2658	26346	15.2908	177.117	278	0	1445	4223	16.029	ASV56	799	3.03272	80.9383
6803DBMBW2B	PRJNA1272164	6803	B	bi_weekly	Discovery_Bay	Discovery_Bay_Mouth	2	143	2021-08-05	28	FALSE	59913	28.1811	725.531	277	0	1849	32763	54.6843	ASV3	3267	5.45291	39.8628	27038	15.6924	164.215	255	0	1468	4518	16.7098	ASV12	3267	12.083	71.2072
6803DBMBW2C	PRJNA1272165	6803	C	bi_weekly	Discovery_Bay	Discovery_Bay_Mouth	2	144	2021-08-05	28	FALSE	58579	27.5536	689.576	302	0	1824	31098	53.0873	ASV3	2820	4.81401	42.0987	27164	15.7655	160.862	263	0	1460	4574	16.8385	ASV15	2820	10.3814	72.7802
6803DBMBW3A	PRJNA1272166	6803	A	bi_weekly	Discovery_Bay	Discovery_Bay_Mouth	3	142	2021-08-19	42	FALSE	65457	30.7888	762.762	294	0	1832	34699	53.0104	ASV3	3047	4.65496	42.3347	30477	17.6883	140.042	275	0	1448	2496	8.18978	ASV31	3047	9.9977	81.8125
6803DBMBW3B	PRJNA1272167	6803	B	bi_weekly	Discovery_Bay	Discovery_Bay_Mouth	3	143	2021-08-19	42	FALSE	51041	24.008	566.445	298	0	1828	25574	50.1048	ASV3	3016	5.90898	43.9862	25273	14.668	128.982	270	0	1453	3150	12.4639	ASV12	3016	11.9337	75.6024
6803DBMBW3C	PRJNA1272168	6803	C	bi_weekly	Discovery_Bay	Discovery_Bay_Mouth	3	144	2021-08-19	42	FALSE	57873	27.2215	650.608	320	0	1806	29418	50.832	ASV3	2741	4.73623	44.4318	27387	15.895	142.341	275	0	1448	3190	11.6479	ASV15	2741	10.0084	78.3437
6803DBMBW4A	PRJNA1272169	6803	A	bi_weekly	Discovery_Bay	Discovery_Bay_Mouth	4	142	2021-09-02	56	FALSE	45878	21.5795	586.587	273	0	1853	26817	58.4529	ASV3	2703	5.89171	35.6554	18860	10.946	86.2182	256	0	1467	1640	8.69565	ASV32	2703	14.3319	76.9724
6803DBMBW4B	PRJNA1272170	6803	B	bi_weekly	Discovery_Bay	Discovery_Bay_Mouth	4	143	2021-09-02	56	FALSE	55688	26.1938	696.323	413	0	1713	31800	57.1039	ASV3	6929	12.4425	30.4536	21941	12.7342	107.118	323	0	1400	2339	10.6604	ASV15	6929	31.5801	57.7594
6803DBMBW4C	PRJNA1272171	6803	C	bi_weekly	Discovery_Bay	Discovery_Bay_Mouth	4	144	2021-09-02	56	FALSE	56788	26.7112	774.912	251	0	1875	35390	62.3195	ASV3	3234	5.69487	31.9856	21106	12.2496	120.074	225	0	1498	4005	18.9756	ASV15	3234	15.3227	65.7017
6803DBMBW5A	PRJNA1272172	6803	A	bi_weekly	Discovery_Bay	Discovery_Bay_Mouth	5	142	2021-09-16	70	FALSE	47346	22.27	647.819	246	0	1880	29469	62.2418	ASV3	957	2.02129	35.7369	17652	10.2449	118.624	226	0	1497	3793	21.4877	ASV31	957	5.42148	73.0909
6803DBMBW5B	PRJNA1272173	6803	B	bi_weekly	Discovery_Bay	Discovery_Bay_Mouth	5	143	2021-09-16	70	FALSE	54372	25.5748	660.943	252	0	1874	29856	54.9106	ASV3	2393	4.40116	40.6882	23629	13.7139	148.261	223	0	1500	4223	17.8721	ASV21	2393	10.1274	72.0005
6803DBMBW5C	PRJNA1272174	6803	C	bi_weekly	Discovery_Bay	Discovery_Bay_Mouth	5	144	2021-09-16	70	FALSE	60412	28.4158	798.693	244	0	1882	36497	60.4135	ASV3	4754	7.8693	31.7172	23280	13.5113	120.205	208	0	1515	2949	12.6675	ASV31	4754	20.421	66.9115
6803DBMBW6A	PRJNA1272175	6803	A	bi_weekly	Discovery_Bay	Discovery_Bay_Mouth	6	142	2021-09-30	84	FALSE	19162	9.01317	327.714	185	0	1941	15079	78.6922	ASV3	431	2.24924	19.0586	4008	2.32618	24.1371	166	0	1557	712	17.7645	ASV15	431	10.7535	71.482
6803DBMBW6B	PRJNA1272176	6803	B	bi_weekly	Discovery_Bay	Discovery_Bay_Mouth	6	143	2021-09-30	84	FALSE	11285	5.30809	164.903	188	0	1938	7551	66.9118	ASV3	552	4.89145	28.1967	3551	2.06094	21.7334	165	0	1558	703	19.7972	ASV26	552	15.5449	64.6578
6803DBMBW6C	PRJNA1272177	6803	C	bi_weekly	Discovery_Bay	Discovery_Bay_Mouth	6	144	2021-09-30	84	FALSE	13794	6.48824	229.238	173	0	1953	10536	76.381	ASV3	288	2.08786	21.5311	2897	1.68137	20.5402	149	0	1574	700	24.1629	ASV15	288	9.94132	65.8958
6803DBMW0APF	PRJNA1272178	6803	A	weekly	Discovery_Bay	Discovery_Bay_Mouth	0	127	2022-11-22	91	TRUE	44145	20.7643	402.919	268	0	1858	17701	40.0974	ASV3	271	0.613886	59.2887	26148	15.1759	136.664	234	0	1489	3567	13.6416	ASV14	271	1.03641	85.322
6803DBMW0BPF	PRJNA1272179	6803	B	weekly	Discovery_Bay	Discovery_Bay_Mouth	0	128	2022-11-22	91	TRUE	35599	16.7446	248.916	319	0	1807	9777	27.4643	ASV3	730	2.05062	70.4851	25462	14.7777	145.142	275	0	1448	4542	17.8383	ASV90	730	2.86702	79.2946
6803DBMW0CPF	PRJNA1272180	6803	C	weekly	Discovery_Bay	Discovery_Bay_Mouth	0	129	2022-11-22	91	TRUE	40252	18.9332	319.807	347	0	1779	13132	32.6245	ASV3	892	2.21604	65.1595	26291	15.2589	161.979	272	0	1451	4732	17.9986	ASV80	892	3.3928	78.6086
6803DBMW10A	PRJNA1272181	6803	A	weekly	Discovery_Bay	Discovery_Bay_Mouth	10	127	2021-09-16	70	FALSE	51305	24.1322	822.293	219	0	1907	37827	73.7297	ASV3	1139	2.22006	24.0503	13354	7.75044	64.227	191	0	1532	1571	11.7643	ASV23	1139	8.52928	79.7065
6803DBMW10B	PRJNA1272182	6803	B	weekly	Discovery_Bay	Discovery_Bay_Mouth	10	128	2021-09-16	70	FALSE	47778	22.4732	645.468	263	0	1863	29550	61.8485	ASV3	1505	3.14999	35.0015	18123	10.5183	86.9358	238	0	1485	1909	10.5336	ASV15	1505	8.30436	81.1621
6803DBMW10C	PRJNA1272183	6803	C	weekly	Discovery_Bay	Discovery_Bay_Mouth	10	129	2021-09-16	70	FALSE	62779	29.5292	869.378	287	0	1839	39706	63.2473	ASV3	1531	2.43871	34.314	21877	12.697	134.033	239	0	1484	3212	14.6821	ASV15	1531	6.99822	78.3197
6803DBMW12A	PRJNA1272184	6803	A	weekly	Discovery_Bay	Discovery_Bay_Mouth	12	127	2021-09-30	84	FALSE	14611	6.87253	215.469	184	0	1942	9893	67.7093	ASV3	678	4.64034	27.6504	4602	2.67092	22.4768	164	0	1559	451	9.80009	ASV95	678	14.7327	75.4672
6803DBMW12B	PRJNA1272185	6803	B	weekly	Discovery_Bay	Discovery_Bay_Mouth	12	128	2021-09-30	84	FALSE	4746	2.23236	69.7839	142	0	1984	3206	67.5516	ASV3	262	5.52044	26.9279	1526	0.885665	6.77533	134	0	1589	143	9.3709	ASV154	262	17.1691	73.46
6803DBMW12C	PRJNA1272186	6803	C	weekly	Discovery_Bay	Discovery_Bay_Mouth	12	129	2021-09-30	84	FALSE	13085	6.15475	186.251	204	0	1922	8528	65.1739	ASV3	461	3.52312	31.303	3811	2.21184	24.1381	174	0	1549	792	20.7819	ASV15	461	12.0966	67.1215
6803DBMW2A	PRJNA1272187	6803	A	weekly	Discovery_Bay	Discovery_Bay_Mouth	2	127	2021-07-22	14	FALSE	14778	6.95108	241.358	209	0	1917	11101	75.1184	ASV3	278	1.88117	23.0004	3557	2.06442	19.3863	187	0	1536	412	11.5828	ASV15	278	7.81557	80.6016
6803DBMW2APF	PRJNA1272188	6803	A	weekly	Discovery_Bay	Discovery_Bay_Mouth	2	127	2021-08-26	105	TRUE	31853	14.9826	288.432	270	0	1856	11384	35.7392	ASV3	738	2.31689	61.9439	20135	11.686	165.945	224	0	1499	6039	29.9926	ASV14	738	3.66526	66.3422
6803DBMW2B	PRJNA1272189	6803	B	weekly	Discovery_Bay	Discovery_Bay_Mouth	2	128	2021-07-22	14	FALSE	18403	8.65616	318.297	228	0	1898	14656	79.6392	ASV3	558	3.03211	17.3287	3718	2.15786	19.331	215	0	1508	571	15.3577	ASV15	558	15.0081	69.6342
6803DBMW2BPF	PRJNA1272190	6803	B	weekly	Discovery_Bay	Discovery_Bay_Mouth	2	128	2021-09-09	105	TRUE	49926	23.4835	480.293	281	0	1845	20198	40.4559	ASV3	1361	2.72603	56.8181	29586	17.1712	219.412	250	0	1473	7675	25.9413	ASV14	1361	4.60015	69.4585
6803DBMW2C	PRJNA1272191	6803	C	weekly	Discovery_Bay	Discovery_Bay_Mouth	2	129	2021-07-22	14	FALSE	15569	7.32314	227.313	239	0	1887	10433	67.0114	ASV3	277	1.77918	31.2095	5126	2.97504	24.7199	230	0	1493	672	13.1096	ASV16	277	5.40382	81.4865
6803DBMW2CPF	PRJNA1272192	6803	C	weekly	Discovery_Bay	Discovery_Bay_Mouth	2	129	2021-09-09	105	TRUE	45915	21.5969	334.702	273	0	1853	12332	26.8583	ASV3	1686	3.672	69.4697	33466	19.4231	223.886	246	0	1477	6044	18.0601	ASV106	1686	5.03795	76.9019
6803DBMW4A	PRJNA1272193	6803	A	weekly	Discovery_Bay	Discovery_Bay_Mouth	4	127	2021-08-05	28	FALSE	12735	5.99012	140.656	209	0	1917	6263	49.1794	ASV3	109	0.855909	49.9647	6443	3.73941	40.8116	197	0	1526	1071	16.6227	ASV90	109	1.69176	81.6856
6803DBMW4APF	PRJNA1272194	6803	A	weekly	Discovery_Bay	Discovery_Bay_Mouth	4	127	2022-11-29	119	TRUE	57021	26.8208	643.969	224	0	1902	24554	43.0613	ASV3	1056	1.85195	55.0867	32299	18.7458	402.697	194	0	1529	16419	50.8344	ASV14	1056	3.26945	45.8962
6803DBMW4B	PRJNA1272195	6803	B	weekly	Discovery_Bay	Discovery_Bay_Mouth	4	128	2021-08-05	28	FALSE	20728	9.74976	231.364	312	0	1814	10286	49.6237	ASV3	312	1.50521	48.8711	9772	5.6715	67.877	276	0	1447	2173	22.237	ASV26	312	3.1928	74.5702
6803DBMW4BPF	PRJNA1272196	6803	B	weekly	Discovery_Bay	Discovery_Bay_Mouth	4	128	2022-11-29	119	TRUE	77305	36.3617	666.226	345	0	1781	25748	33.307	ASV3	1621	2.09689	64.5961	50591	29.3622	404.3	275	0	1448	14929	29.5092	ASV14	1621	3.20413	67.2867
6803DBMW4C	PRJNA1272197	6803	C	weekly	Discovery_Bay	Discovery_Bay_Mouth	4	129	2021-08-05	28	FALSE	14966	7.03951	217.428	232	0	1894	9984	66.7112	ASV3	176	1.176	32.1128	4893	2.83981	22.4295	220	0	1503	528	10.7909	ASV11	176	3.59698	85.6121
6803DBMW4CPF	PRJNA1272198	6803	C	weekly	Discovery_Bay	Discovery_Bay_Mouth	4	129	2022-11-29	119	TRUE	89023	41.8735	756.157	311	0	1815	26157	29.3823	ASV3	526	0.590859	70.0268	61864	35.9048	555.936	253	0	1470	20316	32.8398	ASV15	526	0.850252	66.31
6803DBMW6A	PRJNA1272199	6803	A	weekly	Discovery_Bay	Discovery_Bay_Mouth	6	127	2021-08-19	42	FALSE	14274	6.71402	237.358	172	0	1954	10923	76.5237	ASV3	171	1.19798	22.2783	3321	1.92745	16.9896	163	0	1560	386	11.623	ASV90	171	5.14905	83.2279
6803DBMW6B	PRJNA1272200	6803	B	weekly	Discovery_Bay	Discovery_Bay_Mouth	6	128	2021-08-19	42	FALSE	18843	8.86312	229.458	207	0	1919	8782	46.6062	ASV3	201	1.06671	52.3271	10044	5.82937	142.298	199	0	1524	5819	57.9351	ASV26	201	2.00119	40.0637
6803DBMW6C	PRJNA1272201	6803	C	weekly	Discovery_Bay	Discovery_Bay_Mouth	6	129	2021-08-19	42	FALSE	17889	8.41439	256.743	239	0	1887	11786	65.8841	ASV3	207	1.15714	32.9588	5984	3.47301	27.3465	218	0	1505	473	7.90441	ASV37	207	3.45922	88.6364
6803DBMW8A	PRJNA1272202	6803	A	weekly	Discovery_Bay	Discovery_Bay_Mouth	8	127	2021-09-02	56	FALSE	70798	33.301	1296.19	195	0	1931	59722	84.3555	ASV3	758	1.07065	14.5739	10914	6.3343	57.9665	171	0	1552	1224	11.215	ASV250	758	6.94521	81.8398
6803DBMW8B	PRJNA1272203	6803	B	weekly	Discovery_Bay	Discovery_Bay_Mouth	8	128	2021-09-02	56	FALSE	65320	30.7244	987.241	266	0	1860	45156	69.1304	ASV3	1438	2.20147	28.6681	20034	11.6274	140.155	244	0	1479	4148	20.7048	ASV15	1438	7.1778	72.1174
6803DBMW8C	PRJNA1272204	6803	C	weekly	Discovery_Bay	Discovery_Bay_Mouth	8	129	2021-09-02	56	FALSE	63853	30.0343	1007.36	268	0	1858	46257	72.443	ASV3	894	1.40009	26.157	17264	10.0197	103.383	229	0	1494	2272	13.1603	ASV37	894	5.17841	81.6613
6803ERFCBW0APF	PRJNA1272205	6803	A	bi_weekly	Eel_River	Eel_River_Fox_Creek	0	82	2022-09-21	91	TRUE	56517	26.5837	576.984	236	0	1890	24658	43.6294	ASV3	770	1.36242	55.0082	31743	18.4231	241.384	203	0	1520	5843	18.4072	ASV41	770	2.42573	79.1671
6803ERFCBW0BPF	PRJNA1272206	6803	B	bi_weekly	Eel_River	Eel_River_Fox_Creek	0	83	2022-09-21	91	TRUE	62055	29.1886	624.878	199	0	1927	21241	34.2293	ASV3	1472	2.37209	63.3986	40685	23.6129	469.403	167	0	1556	16930	41.6124	ASV16	1472	3.61804	54.7696
6803ERFCBW0CPF	PRJNA1272207	6803	C	bi_weekly	Eel_River	Eel_River_Fox_Creek	0	84	2022-09-21	91	TRUE	57562	27.0753	624.858	285	0	1841	27151	47.1683	ASV3	1340	2.32792	50.5038	29652	17.2095	233.017	221	0	1502	6058	20.4303	ASV8	1340	4.51909	75.0506
6803ERFCBW1A	PRJNA1272208	6803	A	bi_weekly	Eel_River	Eel_River_Fox_Creek	1	82	2021-07-06	14	FALSE	95896	45.1063	1662.07	365	0	1761	76566	79.8427	ASV3	7544	7.86686	12.2904	19091	11.0801	83.6064	338	0	1385	1636	8.56948	ASV20	7544	39.516	51.9145
6803ERFCBW1APF	PRJNA1272209	6803	A	bi_weekly	Eel_River	Eel_River_Fox_Creek	1	82	2021-07-13	105	TRUE	65174	30.6557	651.136	174	0	1952	21927	33.6438	ASV3	1227	1.88265	64.4736	43204	25.0749	494.495	154	0	1569	16945	39.2209	ASV16	1227	2.84001	57.9391
6803ERFCBW1B	PRJNA1272210	6803	B	bi_weekly	Eel_River	Eel_River_Fox_Creek	1	83	2021-07-06	14	FALSE	59362	27.9219	1043.58	287	0	1839	48068	80.9744	ASV3	4894	8.24433	10.7813	9958	5.77945	49.3264	249	0	1474	862	8.65636	ASV20	4894	49.1464	42.1972
6803ERFCBW1BPF	PRJNA1272211	6803	B	bi_weekly	Eel_River	Eel_River_Fox_Creek	1	83	2021-07-13	105	TRUE	71785	33.7653	914.852	191	0	1935	41086	57.2348	ASV3	1508	2.10072	40.6645	29211	16.9536	230.938	151	0	1572	5962	20.4101	ASV12	1508	5.16244	74.4274
6803ERFCBW2A	PRJNA1272212	6803	A	bi_weekly	Eel_River	Eel_River_Fox_Creek	2	82	2021-07-20	28	FALSE	60111	28.2742	954.725	260	0	1866	43702	72.7022	ASV3	696	1.15786	26.14	16290	9.45444	128.91	239	0	1484	4883	29.9754	ASV32	696	4.27256	65.752
6803ERFCBW2APF	PRJNA1272213	6803	A	bi_weekly	Eel_River	Eel_River_Fox_Creek	2	82	2021-07-20	119	TRUE	58659	27.5913	640.979	201	0	1925	28299	48.2432	ASV3	1615	2.7532	49.0036	30316	17.5949	206.339	180	0	1543	6260	20.6492	ASV32	1615	5.32722	74.0236
6803ERFCBW2B	PRJNA1272214	6803	B	bi_weekly	Eel_River	Eel_River_Fox_Creek	2	83	2021-07-20	28	FALSE	51602	24.2719	777.953	229	0	1897	35613	69.0148	ASV3	723	1.40111	29.5841	15499	8.99536	104.605	190	0	1533	3362	21.6917	ASV10	723	4.66482	73.6435
6803ERFCBW2BPF	PRJNA1272215	6803	B	bi_weekly	Eel_River	Eel_River_Fox_Creek	2	83	2021-07-27	119	TRUE	64795	30.4774	629.773	184	0	1942	21708	33.5026	ASV3	1217	1.87823	64.6192	43021	24.9687	465.08	161	0	1562	15091	35.0782	ASV16	1217	2.82885	62.0929
6803ERFCBW2C	PRJNA1272216	6803	C	bi_weekly	Eel_River	Eel_River_Fox_Creek	2	84	2021-07-20	28	FALSE	43736	20.572	595.267	218	0	1908	27004	61.7432	ASV3	550	1.25755	36.9993	16581	9.62333	119.281	187	0	1536	2396	14.4503	ASV117	550	3.31705	82.2327
6803ERFCBW2CPF	PRJNA1272217	6803	C	bi_weekly	Eel_River	Eel_River_Fox_Creek	2	84	2021-07-27	119	TRUE	72456	34.0809	865.537	200	0	1926	38524	53.1688	ASV3	1706	2.35453	44.4766	28588	16.592	242.576	157	0	1566	6798	23.7792	ASV8	1706	5.96754	70.2533
6803ERFCBW3A	PRJNA1272218	6803	A	bi_weekly	Eel_River	Eel_River_Fox_Creek	3	82	2021-08-03	42	FALSE	56235	26.4511	680.188	271	0	1855	30115	53.5521	ASV3	845	1.50262	44.9453	21577	12.5229	188.676	213	0	1510	7231	33.5125	ASV32	845	3.91621	62.5713
6803ERFCBW3B	PRJNA1272219	6803	B	bi_weekly	Eel_River	Eel_River_Fox_Creek	3	83	2021-08-03	42	FALSE	49672	23.3641	641.717	195	0	1931	28972	58.3266	ASV3	251	0.505315	41.1681	20583	11.946	145.816	165	0	1558	3204	15.5662	ASV10	251	1.21945	83.2143
6803ERFCBW3C	PRJNA1272220	6803	C	bi_weekly	Eel_River	Eel_River_Fox_Creek	3	84	2021-08-03	42	FALSE	59795	28.1256	803.153	198	0	1928	36258	60.6372	ASV3	685	1.14558	38.2172	23401	13.5815	182.673	168	0	1555	5668	24.2212	ASV65	685	2.92723	72.8516
6803ERFCBW4A	PRJNA1272221	6803	A	bi_weekly	Eel_River	Eel_River_Fox_Creek	4	82	2021-08-17	56	FALSE	47682	22.428	568.836	216	0	1910	25038	52.5104	ASV3	1328	2.78512	44.7045	22511	13.065	188.931	182	0	1541	6892	30.6161	ASV32	1328	5.89934	63.4845
6803ERFCBW4B	PRJNA1272222	6803	B	bi_weekly	Eel_River	Eel_River_Fox_Creek	4	83	2021-08-17	56	FALSE	39278	18.4751	532.6	174	0	1952	23751	60.469	ASV3	402	1.02347	38.5076	15418	8.94835	150.996	147	0	1576	5351	34.7062	ASV12	402	2.60734	62.6865
6803ERFCBW4C	PRJNA1272223	6803	C	bi_weekly	Eel_River	Eel_River_Fox_Creek	4	84	2021-08-17	56	FALSE	56311	26.4868	706.574	207	0	1919	31268	55.5273	ASV3	1566	2.78098	41.6917	24820	14.4051	221.31	166	0	1557	7343	29.585	ASV65	1566	6.30943	64.1056
6803ERFCBW5A	PRJNA1272224	6803	A	bi_weekly	Eel_River	Eel_River_Fox_Creek	5	82	2021-08-31	70	FALSE	39869	18.7531	580.303	181	0	1945	26500	66.4677	ASV3	1174	2.94464	30.5877	13228	7.67731	90.1404	154	0	1569	2877	21.7493	ASV32	1174	8.87511	69.3756
6803ERFCBW5B	PRJNA1272225	6803	B	bi_weekly	Eel_River	Eel_River_Fox_Creek	5	83	2021-08-31	70	FALSE	55016	25.8777	734.964	214	0	1912	33307	60.5406	ASV3	5552	10.0916	29.3678	21165	12.2838	151.712	163	0	1560	4923	23.2601	ASV12	5552	26.232	50.5079
6803ERFCBW5C	PRJNA1272226	6803	C	bi_weekly	Eel_River	Eel_River_Fox_Creek	5	84	2021-08-31	70	FALSE	51179	24.0729	739.066	164	0	1962	33672	65.7926	ASV3	1978	3.86487	30.3425	17328	10.0569	127.438	133	0	1590	2907	16.7763	ASV65	1978	11.4151	71.8086
6803ERFCBW6A	PRJNA1272227	6803	A	bi_weekly	Eel_River	Eel_River_Fox_Creek	6	82	2021-09-14	84	FALSE	45533	21.4172	593.715	184	0	1942	26765	58.7815	ASV3	381	0.836756	40.3817	18686	10.845	139.402	163	0	1560	4521	24.1946	ASV32	381	2.03896	73.7665
6803ERFCBW6B	PRJNA1272228	6803	B	bi_weekly	Eel_River	Eel_River_Fox_Creek	6	83	2021-09-14	84	FALSE	52211	24.5583	639.531	178	0	1948	28408	54.41	ASV3	1433	2.74463	42.8454	23674	13.74	191.373	146	0	1577	6483	27.3845	ASV12	1433	6.05305	66.5625
6803ERFCBW6C	PRJNA1272229	6803	C	bi_weekly	Eel_River	Eel_River_Fox_Creek	6	84	2021-09-14	84	FALSE	42574	20.0254	700.164	142	0	1984	32045	75.2689	ASV3	1096	2.57434	22.1567	10393	6.03192	95.3112	113	0	1610	2941	28.2979	ASV65	1096	10.5456	61.1565
6803ERFCW0APF	PRJNA1272230	6803	A	weekly	Eel_River	Eel_River_Fox_Creek	0	67	2022-08-04	91	TRUE	67767	31.8754	526.434	272	0	1854	16347	24.1224	ASV3	903	1.33251	74.5451	51143	29.6825	432.64	222	0	1501	12528	24.496	ASV94	903	1.76564	73.7383
6803ERFCW0BPF	PRJNA1272231	6803	B	weekly	Eel_River	Eel_River_Fox_Creek	0	68	2022-08-04	91	TRUE	72873	34.277	900.372	287	0	1839	40512	55.5926	ASV3	835	1.14583	43.2616	31769	18.4382	219.988	230	0	1493	6114	19.2452	ASV33	835	2.62835	78.1265
6803ERFCW10A	PRJNA1272232	6803	A	weekly	Eel_River	Eel_River_Fox_Creek	10	67	2021-08-31	70	FALSE	8882	4.1778	146.394	110	0	2016	6718	75.6361	ASV3	81	0.911957	23.4519	2152	1.24898	16.0607	99	0	1624	405	18.8197	ASV22	81	3.76394	77.4164
6803ERFCW10B	PRJNA1272233	6803	B	weekly	Eel_River	Eel_River_Fox_Creek	10	68	2021-08-31	70	FALSE	12047	5.66651	163.166	158	0	1968	7434	61.7083	ASV3	150	1.24512	37.0466	4597	2.66802	28.1657	144	0	1579	672	14.6182	ASV12	150	3.263	82.1188
6803ERFCW10C	PRJNA1272234	6803	C	weekly	Eel_River	Eel_River_Fox_Creek	10	69	2021-08-31	70	FALSE	20810	9.78833	317.979	166	0	1960	14592	70.1201	ASV3	313	1.50408	28.3758	6129	3.55717	35.0319	143	0	1580	694	11.3232	ASV22	313	5.10687	83.5699
6803ERFCW12A	PRJNA1272235	6803	A	weekly	Eel_River	Eel_River_Fox_Creek	12	67	2021-09-14	84	FALSE	14300	6.72625	202.413	119	0	2007	9203	64.3566	ASV3	97	0.678322	34.965	5079	2.94777	37.7139	109	0	1614	940	18.5076	ASV22	97	1.90982	79.5826
6803ERFCW12B	PRJNA1272236	6803	B	weekly	Eel_River	Eel_River_Fox_Creek	12	68	2021-09-14	84	FALSE	16428	7.72719	204.763	175	0	1951	9266	56.4037	ASV3	258	1.57049	42.0258	7142	4.1451	44.0128	159	0	1564	925	12.9516	ASV16	258	3.61243	83.436
6803ERFCW12C	PRJNA1272237	6803	C	weekly	Eel_River	Eel_River_Fox_Creek	12	69	2021-09-14	84	FALSE	16909	7.95343	214.247	165	0	1961	9662	57.1412	ASV3	116	0.686025	42.1728	6768	3.92803	49.2172	141	0	1582	1561	23.0644	ASV33	116	1.71395	75.2216
6803ERFCW2A	PRJNA1272238	6803	A	weekly	Eel_River	Eel_River_Fox_Creek	2	67	2021-07-06	14	FALSE	46478	21.8617	635.571	400	0	1726	29085	62.578	ASV3	1024	2.20319	35.2188	15091	8.75856	85.76	325	0	1398	1834	12.1529	ASV12	1024	6.7855	81.0616
6803ERFCW2APF	PRJNA1272239	6803	A	weekly	Eel_River	Eel_River_Fox_Creek	2	67	2021-08-10	105	TRUE	65814	30.9567	527.488	260	0	1866	21751	33.0492	ASV3	1360	2.06643	64.8844	43804	25.4231	262.955	228	0	1495	5388	12.3002	ASV10	1360	3.10474	84.595
6803ERFCW2B	PRJNA1272240	6803	B	weekly	Eel_River	Eel_River_Fox_Creek	2	68	2021-07-06	14	FALSE	52251	24.5771	668.504	411	0	1715	30562	58.4907	ASV3	1656	3.16932	38.3399	17948	10.4167	93.2281	317	0	1406	2305	12.8427	ASV11	1656	9.22665	77.9307
6803ERFCW2BPF	PRJNA1272241	6803	B	weekly	Eel_River	Eel_River_Fox_Creek	2	68	2021-08-24	105	TRUE	63800	30.0094	613.146	223	0	1903	26461	41.4749	ASV3	737	1.15517	57.3699	36994	21.4707	240.745	186	0	1537	5742	15.5214	ASV33	737	1.99221	82.4863
6803ERFCW2C	PRJNA1272242	6803	C	weekly	Eel_River	Eel_River_Fox_Creek	2	69	2021-07-06	14	FALSE	55043	25.8904	755.927	382	0	1744	34669	62.9853	ASV3	1622	2.94679	34.0679	17552	10.1869	85.9034	297	0	1426	1677	9.55447	ASV15	1622	9.24111	81.2044
6803ERFCW4A	PRJNA1272243	6803	A	weekly	Eel_River	Eel_River_Fox_Creek	4	67	2021-07-20	28	FALSE	50367	23.691	716.972	264	0	1862	32689	64.9016	ASV3	2352	4.66972	30.4287	17567	10.1956	119.998	239	0	1484	3432	19.5366	ASV10	2352	13.3887	67.0746
6803ERFCW4APF	PRJNA1272244	6803	A	weekly	Eel_River	Eel_River_Fox_Creek	4	67	2022-08-11	119	TRUE	45503	21.4031	377.954	206	0	1920	15047	33.0681	ASV3	1223	2.68773	64.2441	30333	17.6048	212.258	174	0	1549	5383	17.7463	ASV22	1223	4.03191	78.2217
6803ERFCW4BPF	PRJNA1272245	6803	B	weekly	Eel_River	Eel_River_Fox_Creek	4	68	2022-08-11	119	TRUE	40903	19.2394	289.723	247	0	1879	9821	24.0105	ASV3	817	1.99741	73.9921	30917	17.9437	218.416	209	0	1514	6469	20.9238	ASV11	817	2.64256	76.4337
6803ERFCW4C	PRJNA1272246	6803	C	weekly	Eel_River	Eel_River_Fox_Creek	4	69	2021-07-20	28	FALSE	45486	21.3951	551.997	300	0	1826	24940	54.8301	ASV3	2625	5.77101	39.3989	20402	11.841	123.383	265	0	1458	3577	17.5326	ASV15	2625	12.8664	69.601
6803ERFCW6A	PRJNA1272247	6803	A	weekly	Eel_River	Eel_River_Fox_Creek	6	67	2021-08-03	42	FALSE	42635	20.0541	516.302	221	0	1905	23288	54.6218	ASV3	1543	3.61909	41.7591	19226	11.1584	119.921	189	0	1534	3020	15.7079	ASV10	1543	8.02559	76.2665
6803ERFCW6B	PRJNA1272248	6803	B	weekly	Eel_River	Eel_River_Fox_Creek	6	68	2021-08-03	42	FALSE	36599	17.215	402.413	239	0	1887	17790	48.6079	ASV3	1627	4.44548	46.9466	18710	10.859	127.642	214	0	1509	3921	20.9567	ASV10	1627	8.69588	70.3474
6803ERFCW6C	PRJNA1272249	6803	C	weekly	Eel_River	Eel_River_Fox_Creek	6	69	2021-08-03	42	FALSE	36452	17.1458	442.408	247	0	1879	20067	55.0505	ASV3	2019	5.53879	39.4107	16316	9.46953	89.2006	225	0	1498	2398	14.6972	ASV12	2019	12.3744	72.9284
6803ERFCW8A	PRJNA1272250	6803	A	weekly	Eel_River	Eel_River_Fox_Creek	8	67	2021-08-17	56	FALSE	60978	28.682	845.334	220	0	1906	38435	63.0309	ASV3	829	1.35951	35.6096	22156	12.859	157.451	177	0	1546	3869	17.4625	ASV11	829	3.74165	78.7958
6803ERFCW8B	PRJNA1272251	6803	B	weekly	Eel_River	Eel_River_Fox_Creek	8	68	2021-08-17	56	FALSE	61748	29.0442	819.579	245	0	1881	37104	60.0894	ASV3	1567	2.53773	37.3729	24366	14.1416	173.966	203	0	1520	4347	17.8404	ASV10	1567	6.43109	75.7285
6803ERFCW8C	PRJNA1272252	6803	C	weekly	Eel_River	Eel_River_Fox_Creek	8	69	2021-08-17	56	FALSE	50209	23.6167	710.244	252	0	1874	32517	64.7633	ASV3	1056	2.10321	33.1335	17520	10.1683	95.1741	216	0	1507	2253	12.8596	ASV12	1056	6.0274	81.113
6803ERSEBW0APF	PRJNA1272253	6803	A	bi_weekly	Eel_River	Eel_River_South_Eel	0	112	2022-09-21	91	TRUE	56264	26.4647	603.325	212	0	1914	25616	45.5282	ASV3	2236	3.97412	50.4977	30046	17.4382	262.049	146	0	1577	8864	29.5014	ASV109	2236	7.44192	63.0566
6803ERSEBW0BPF	PRJNA1272254	6803	B	bi_weekly	Eel_River	Eel_River_South_Eel	0	113	2022-09-21	91	TRUE	63861	30.0381	577.436	315	0	1811	24138	37.7977	ASV3	2173	3.4027	58.7996	39191	22.7458	271.465	255	0	1468	6415	16.3686	ASV10	2173	5.54464	78.0868
6803ERSEBW0CPF	PRJNA1272255	6803	C	bi_weekly	Eel_River	Eel_River_South_Eel	0	114	2022-09-21	91	TRUE	64118	30.159	687.627	205	0	1921	30117	46.9712	ASV3	1528	2.38311	50.6457	33932	19.6936	239.77	178	0	1545	6651	19.601	ASV12	1528	4.50312	75.8959
6803ERSEBW1A	PRJNA1272256	6803	A	bi_weekly	Eel_River	Eel_River_South_Eel	1	112	2021-07-06	14	FALSE	85400	40.1693	1126.3	300	0	1826	49435	57.8864	ASV3	3861	4.52108	37.5925	34707	20.1434	384.316	248	0	1475	14840	42.7579	ASV84	3861	11.1246	46.1175
6803ERSEBW1APF	PRJNA1272257	6803	A	bi_weekly	Eel_River	Eel_River_South_Eel	1	112	2021-07-20	105	TRUE	56259	26.4624	743.934	92	0	2034	33147	58.9186	ASV3	918	1.63174	39.4497	23053	13.3796	213.527	76	0	1647	7725	33.5097	ASV109	918	3.98213	62.5081
6803ERSEBW1B	PRJNA1272258	6803	B	bi_weekly	Eel_River	Eel_River_South_Eel	1	113	2021-07-06	14	FALSE	96222	45.2596	1454.66	283	0	1843	66638	69.2544	ASV3	22546	23.4312	7.31434	29045	16.8572	186.258	247	0	1476	3815	13.1348	ASV6	22546	77.6244	9.24083
6803ERSEBW1BPF	PRJNA1272259	6803	B	bi_weekly	Eel_River	Eel_River_South_Eel	1	113	2021-07-27	105	TRUE	59089	27.7935	680.827	192	0	1934	29758	50.3613	ASV3	1242	2.10191	47.5368	29273	16.9896	241.699	169	0	1554	8649	29.546	ASV10	1242	4.24282	66.2112
6803ERSEBW1C	PRJNA1272260	6803	C	bi_weekly	Eel_River	Eel_River_South_Eel	1	114	2021-07-06	14	FALSE	85698	40.3095	1239.23	267	0	1859	56747	66.2174	ASV3	19457	22.7041	11.0784	28662	16.6349	163.604	236	0	1487	3160	11.0251	ASV6	19457	67.8843	21.0906
6803ERSEBW1CPF	PRJNA1272261	6803	C	bi_weekly	Eel_River	Eel_River_South_Eel	1	114	2021-07-27	105	TRUE	62502	29.3989	818.102	194	0	1932	36755	58.8061	ASV3	1884	3.0143	38.1796	25690	14.91	205.568	172	0	1551	6288	24.4764	ASV8	1884	7.33359	68.19
6803ERSEBW2A	PRJNA1272262	6803	A	bi_weekly	Eel_River	Eel_River_South_Eel	2	112	2021-07-20	28	FALSE	46644	21.9398	578.701	194	0	1932	25859	55.4391	ASV3	421	0.902581	43.6583	18188	10.556	149.056	164	0	1559	3718	20.442	ASV109	421	2.31471	77.2432
6803ERSEBW2APF	PRJNA1272263	6803	A	bi_weekly	Eel_River	Eel_River_South_Eel	2	112	2021-07-27	119	TRUE	56342	26.5014	657.093	107	0	2019	29123	51.6897	ASV3	1783	3.1646	45.1457	27150	15.7574	202.238	89	0	1634	5022	18.4972	ASV109	1783	6.56722	74.9355
6803ERSEBW2B	PRJNA1272264	6803	B	bi_weekly	Eel_River	Eel_River_South_Eel	2	113	2021-07-20	28	FALSE	48470	22.7987	761.315	235	0	1891	34966	72.1395	ASV3	726	1.49783	26.3627	12936	7.50784	76.0797	197	0	1526	1826	14.1156	ASV12	726	5.61224	80.2721
6803ERSEBW2BPF	PRJNA1272265	6803	B	bi_weekly	Eel_River	Eel_River_South_Eel	2	113	2021-08-03	119	TRUE	45749	21.5188	424.004	214	0	1912	18286	39.9703	ASV3	2586	5.65258	54.3771	27310	15.8503	167.308	184	0	1539	3531	12.9293	ASV11	2586	9.46906	77.6016
6803ERSEBW2C	PRJNA1272266	6803	C	bi_weekly	Eel_River	Eel_River_South_Eel	2	114	2021-07-20	28	FALSE	49897	23.4699	578.565	260	0	1866	25921	51.949	ASV3	979	1.96204	46.0889	20500	11.8979	141.787	219	0	1504	4171	20.3463	ASV20	979	4.77561	74.878
6803ERSEBW2CPF	PRJNA1272267	6803	C	bi_weekly	Eel_River	Eel_River_South_Eel	2	114	2021-08-03	119	TRUE	46600	21.9191	508.001	224	0	1902	21873	46.9378	ASV3	1178	2.5279	50.5343	24419	14.1724	202.513	189	0	1534	7036	28.8136	ASV8	1178	4.82411	66.3623
6803ERSEBW3A	PRJNA1272268	6803	A	bi_weekly	Eel_River	Eel_River_South_Eel	3	112	2021-08-03	42	FALSE	41531	19.5348	520.211	125	0	2001	23005	55.3924	ASV3	375	0.90294	43.7047	18461	10.7145	164.24	104	0	1619	4442	24.0615	ASV109	375	2.03131	73.9072
6803ERSEBW3B	PRJNA1272269	6803	B	bi_weekly	Eel_River	Eel_River_South_Eel	3	113	2021-08-03	42	FALSE	48907	23.0042	690.423	215	0	1911	31362	64.1258	ASV3	218	0.445744	35.4285	17288	10.0337	132.665	184	0	1539	4117	23.8142	ASV10	218	1.26099	74.9248
6803ERSEBW3C	PRJNA1272270	6803	C	bi_weekly	Eel_River	Eel_River_South_Eel	3	114	2021-08-03	42	FALSE	50768	23.8796	759.605	216	0	1910	34757	68.4624	ASV3	1044	2.05641	29.4812	15513	9.00348	105.292	175	0	1548	3406	21.9558	ASV20	1044	6.72984	71.3144
6803ERSEBW4A	PRJNA1272271	6803	A	bi_weekly	Eel_River	Eel_River_South_Eel	4	112	2021-08-17	56	FALSE	48244	22.6924	740.243	128	0	1998	33743	69.9424	ASV3	1107	2.29459	27.763	14328	8.31573	124.745	96	0	1627	3976	27.7499	ASV60	1107	7.72613	64.524
6803ERSEBW4B	PRJNA1272272	6803	B	bi_weekly	Eel_River	Eel_River_South_Eel	4	113	2021-08-17	56	FALSE	44427	20.897	733.258	198	0	1928	33687	75.8255	ASV3	558	1.25599	22.9185	10384	6.0267	70.5346	157	0	1566	2003	19.2893	ASV10	558	5.37365	75.3371
6803ERSEBW4C	PRJNA1272273	6803	C	bi_weekly	Eel_River	Eel_River_South_Eel	4	114	2021-08-17	56	FALSE	44834	21.0884	632.471	176	0	1950	28797	64.2303	ASV3	3059	6.82295	28.9468	15867	9.20894	111.921	147	0	1576	3598	22.676	ASV8	3059	19.279	58.045
6803ERSEBW5A	PRJNA1272274	6803	A	bi_weekly	Eel_River	Eel_River_South_Eel	5	112	2021-08-31	70	FALSE	47683	22.4285	650.171	109	0	2017	29438	61.7369	ASV3	1860	3.90076	34.3624	18112	10.5119	137.517	81	0	1642	3994	22.0517	ASV60	1860	10.2694	67.6789
6803ERSEBW5B	PRJNA1272275	6803	B	bi_weekly	Eel_River	Eel_River_South_Eel	5	113	2021-08-31	70	FALSE	65611	30.8612	1075.63	195	0	1931	49429	75.3365	ASV3	961	1.46469	23.1989	15452	8.96808	99.2256	164	0	1559	2567	16.6127	ASV10	961	6.21926	77.168
6803ERSEBW5C	PRJNA1272276	6803	C	bi_weekly	Eel_River	Eel_River_South_Eel	5	114	2021-08-31	70	FALSE	45018	21.175	691.946	195	0	1931	31716	70.4518	ASV3	561	1.24617	28.302	13161	7.63842	84.7653	164	0	1559	1991	15.128	ASV8	561	4.26259	80.6094
6803ERSEBW6A	PRJNA1272277	6803	A	bi_weekly	Eel_River	Eel_River_South_Eel	6	112	2021-09-14	84	FALSE	54164	25.477	781.334	105	0	2021	35360	65.2832	ASV3	675	1.24622	33.4706	18202	10.5641	167.024	75	0	1648	4226	23.2172	ASV109	675	3.70838	73.0744
6803ERSEBW6B	PRJNA1272278	6803	B	bi_weekly	Eel_River	Eel_River_South_Eel	6	113	2021-09-14	84	FALSE	69897	32.8772	1023.95	207	0	1919	46881	67.0715	ASV3	2643	3.78128	29.1472	22077	12.8131	135.46	175	0	1548	3119	14.1278	ASV10	2643	11.9717	73.9004
6803ERSEBW6C	PRJNA1272279	6803	C	bi_weekly	Eel_River	Eel_River_South_Eel	6	114	2021-09-14	84	FALSE	47952	22.555	707.634	193	0	1933	32434	67.6385	ASV3	2062	4.30013	28.0614	15374	8.92281	87.0919	160	0	1563	2090	13.5944	ASV8	2062	13.4123	72.9934
6803ERSEW0APF	PRJNA1272280	6803	A	weekly	Eel_River	Eel_River_South_Eel	0	97	2022-08-04	91	TRUE	65340	30.7338	703.65	159	0	1967	30501	46.6804	ASV3	741	1.13407	52.1855	34594	20.0778	267.404	122	0	1601	5669	16.3872	ASV76	741	2.14199	81.4708
6803ERSEW0BPF	PRJNA1272281	6803	B	weekly	Eel_River	Eel_River_South_Eel	0	98	2022-08-04	91	TRUE	75547	35.5348	918.671	246	0	1880	40841	54.0604	ASV3	1308	1.73137	44.2082	34524	20.0371	272.01	205	0	1518	7167	20.7595	ASV33	1308	3.78867	75.4519
6803ERSEW0CPF	PRJNA1272282	6803	C	weekly	Eel_River	Eel_River_South_Eel	0	99	2022-08-04	91	TRUE	78889	37.1068	943.175	282	0	1844	41588	52.7171	ASV3	1529	1.93817	45.3447	36935	21.4364	307.592	220	0	1503	7663	20.7473	ASV12	1529	4.1397	75.113
6803ERSEW10A	PRJNA1272283	6803	A	weekly	Eel_River	Eel_River_South_Eel	10	97	2021-08-31	70	FALSE	18142	8.5334	292.519	95	0	2031	13308	73.3546	ASV3	282	1.5544	25.0909	4805	2.78874	53.1769	81	0	1642	1835	38.1894	ASV211	282	5.86889	55.9417
6803ERSEW10B	PRJNA1272284	6803	B	weekly	Eel_River	Eel_River_South_Eel	10	98	2021-08-31	70	FALSE	8857	4.16604	156.033	113	0	2013	7174	80.9981	ASV3	107	1.20808	17.7938	1667	0.967499	13.3082	100	0	1623	332	19.916	ASV12	107	6.41872	73.6653
6803ERSEW10C	PRJNA1272285	6803	C	weekly	Eel_River	Eel_River_South_Eel	10	99	2021-08-31	70	FALSE	18589	8.74365	293.646	144	0	1982	13398	72.0749	ASV3	214	1.15122	26.7739	5133	2.97911	47.4304	126	0	1597	1723	33.5671	ASV22	214	4.1691	62.2638
6803ERSEW12A	PRJNA1272286	6803	A	weekly	Eel_River	Eel_River_South_Eel	12	97	2021-09-14	84	FALSE	7002	3.29351	98.0348	87	0	2039	4419	63.1105	ASV3	128	1.82805	35.0614	2572	1.49275	23.0466	78	0	1645	573	22.2784	ASV8	128	4.97667	72.7449
6803ERSEW12B	PRJNA1272287	6803	B	weekly	Eel_River	Eel_River_South_Eel	12	98	2021-09-14	84	FALSE	19386	9.11853	289.984	163	0	1963	13093	67.5384	ASV3	438	2.25936	30.2022	6253	3.62914	65.6448	144	0	1579	2463	39.3891	ASV16	438	7.00464	53.6063
6803ERSEW12C	PRJNA1272288	6803	C	weekly	Eel_River	Eel_River_South_Eel	12	99	2021-09-14	84	FALSE	10394	4.88899	153.282	132	0	1994	6987	67.2215	ASV3	179	1.72215	31.0564	3316	1.92455	25.8476	110	0	1613	804	24.2461	ASV22	179	5.39807	70.3559
6803ERSEW2A	PRJNA1272289	6803	A	weekly	Eel_River	Eel_River_South_Eel	2	97	2021-07-06	14	FALSE	45711	21.5009	675.644	227	0	1899	30869	67.5308	ASV3	1237	2.70613	29.7631	14664	8.51074	102.263	198	0	1525	3383	23.0701	ASV10	1237	8.43562	68.4943
6803ERSEW2APF	PRJNA1272290	6803	A	weekly	Eel_River	Eel_River_South_Eel	2	97	2021-08-10	105	TRUE	51896	24.4102	462.721	173	0	1953	18467	35.5846	ASV3	631	1.21589	63.1995	33300	19.3268	257.948	143	0	1580	5857	17.5886	ASV76	631	1.89489	80.5165
6803ERSEW2B	PRJNA1272291	6803	B	weekly	Eel_River	Eel_River_South_Eel	2	98	2021-07-06	14	FALSE	43307	20.3702	674.284	292	0	1834	30950	71.4665	ASV3	1071	2.47304	26.0605	12181	7.06965	72.4484	262	0	1461	2500	20.5238	ASV12	1071	8.79238	70.6839
6803ERSEW2BPF	PRJNA1272292	6803	B	weekly	Eel_River	Eel_River_South_Eel	2	98	2021-08-24	105	TRUE	60388	28.4045	464.731	213	0	1913	14999	24.8377	ASV3	618	1.02338	74.1389	45328	26.3076	369.023	190	0	1533	9234	20.3715	ASV116	618	1.3634	78.2651
6803ERSEW2C	PRJNA1272293	6803	C	weekly	Eel_River	Eel_River_South_Eel	2	99	2021-07-06	14	FALSE	51796	24.3631	755.533	281	0	1845	34577	66.7561	ASV3	965	1.86308	31.3808	16960	9.8433	103.701	253	0	1470	2621	15.454	ASV12	965	5.68986	78.8561
6803ERSEW2CPF	PRJNA1272294	6803	C	weekly	Eel_River	Eel_River_South_Eel	2	99	2021-08-24	105	TRUE	60528	28.4704	606.008	224	0	1902	25093	41.4568	ASV3	1625	2.68471	55.8584	35294	20.484	296.846	194	0	1529	8193	23.2136	ASV16	1625	4.60418	72.1822
6803ERSEW4A	PRJNA1272295	6803	A	weekly	Eel_River	Eel_River_South_Eel	4	97	2021-07-20	28	FALSE	46346	21.7996	663.673	170	0	1956	29749	64.1889	ASV3	2557	5.5172	30.2939	16500	9.57632	173.491	146	0	1577	6931	42.0061	ASV10	2557	15.497	42.497
6803ERSEW4APF	PRJNA1272296	6803	A	weekly	Eel_River	Eel_River_South_Eel	4	97	2022-08-11	119	TRUE	48373	22.7531	404.011	189	0	1937	15453	31.9455	ASV3	634	1.31065	66.7438	32764	19.0157	251.047	158	0	1565	5963	18.1999	ASV76	634	1.93505	79.8651
6803ERSEW4B	PRJNA1272297	6803	B	weekly	Eel_River	Eel_River_South_Eel	4	98	2021-07-20	28	FALSE	52130	24.5202	771.371	273	0	1853	35262	67.6424	ASV3	2815	5.39996	26.9576	16232	9.42078	113.069	232	0	1491	3492	21.5131	ASV12	2815	17.3423	61.1447
6803ERSEW4BPF	PRJNA1272298	6803	B	weekly	Eel_River	Eel_River_South_Eel	4	98	2022-08-11	119	TRUE	46391	21.8208	460.644	198	0	1928	17055	36.7636	ASV3	168	0.362139	62.8743	29285	16.9965	305.345	178	0	1545	11251	38.419	ASV16	168	0.573673	61.0073
6803ERSEW4C	PRJNA1272299	6803	C	weekly	Eel_River	Eel_River_South_Eel	4	99	2021-07-20	28	FALSE	50531	23.7681	661.017	263	0	1863	30052	59.4724	ASV3	2412	4.77331	35.7543	20249	11.7522	123.659	234	0	1489	3818	18.8553	ASV22	2412	11.9117	69.233
6803ERSEW6A	PRJNA1272300	6803	A	weekly	Eel_River	Eel_River_South_Eel	6	97	2021-08-03	42	FALSE	53773	25.293	624.399	180	0	1946	27051	50.3059	ASV3	1673	3.11123	46.5829	26652	15.4684	238.161	157	0	1566	8865	33.262	ASV10	1673	6.2772	60.4608
6803ERSEW6B	PRJNA1272301	6803	B	weekly	Eel_River	Eel_River_South_Eel	6	98	2021-08-03	42	FALSE	51477	24.2131	560.541	255	0	1871	24946	48.4605	ASV3	4474	8.69126	42.8483	26426	15.3372	163.839	228	0	1495	4463	16.8887	ASV12	4474	16.9303	66.181
6803ERSEW6C	PRJNA1272302	6803	C	weekly	Eel_River	Eel_River_South_Eel	6	99	2021-08-03	42	FALSE	56930	26.778	592.12	258	0	1868	26057	45.7702	ASV3	2097	3.68347	50.5463	30550	17.7307	197.24	232	0	1491	5236	17.1391	ASV22	2097	6.86416	75.9967
6803ERSEW8A	PRJNA1272303	6803	A	weekly	Eel_River	Eel_River_South_Eel	8	97	2021-08-17	56	FALSE	53878	25.3424	781.432	150	0	1976	35348	65.6075	ASV3	1085	2.01381	32.3787	18430	10.6965	169.183	123	0	1600	6242	33.8687	ASV10	1085	5.88714	60.2442
6803ERSEW8B	PRJNA1272304	6803	B	weekly	Eel_River	Eel_River_South_Eel	8	98	2021-08-17	56	FALSE	62327	29.3166	938.452	231	0	1895	42921	68.8642	ASV3	2814	4.5149	26.6209	19110	11.0911	133.89	188	0	1535	4481	23.4485	ASV12	2814	14.7253	61.8263
6803ERSEW8C	PRJNA1272305	6803	C	weekly	Eel_River	Eel_River_South_Eel	8	99	2021-08-17	56	FALSE	59255	27.8716	838.028	275	0	1851	38167	64.4114	ASV3	1701	2.87064	32.7179	20527	11.9135	146.494	232	0	1491	5086	24.7771	ASV22	1701	8.28665	66.9362
6803SCNW0APF	PRJNA1272306	6803	A	weekly	Strawberry_Creek	Strawberry_Creek_North	0	37	2022-11-30	91	TRUE	47013	22.1134	659.462	269	0	1857	30015	63.844	ASV3	1007	2.14196	34.014	16886	9.80035	118.334	241	0	1482	3275	19.3948	ASV27	1007	5.96352	74.6417
6803SCNW0CPF	PRJNA1272307	6803	C	weekly	Strawberry_Creek	Strawberry_Creek_North	0	39	2022-11-30	91	TRUE	56509	26.58	806.661	286	0	1840	36915	65.3259	ASV3	1372	2.42793	32.2462	16378	9.50551	107.654	227	0	1496	2972	18.1463	ASV10	1372	8.37709	73.4766
6803SCNW10C	PRJNA1272308	6803	C	weekly	Strawberry_Creek	Strawberry_Creek_North	10	39	2021-08-04	70	FALSE	24312	11.4356	268.137	193	0	1933	11974	49.2514	ASV3	2667	10.9699	39.7787	10669	6.19211	69.8635	157	0	1566	2186	20.4893	ASV339	2667	24.9977	54.5131
6803SCNW12C	PRJNA1272309	6803	C	weekly	Strawberry_Creek	Strawberry_Creek_North	12	39	2021-08-18	84	FALSE	32229	15.1595	389.899	230	0	1896	17375	53.9111	ASV3	2905	9.01362	37.0753	12949	7.51538	108.361	180	0	1543	4199	32.4272	ASV47	2905	22.4342	45.1386
6803SCNW2APF	PRJNA1272310	6803	A	weekly	Strawberry_Creek	Strawberry_Creek_North	2	37	2021-08-25	105	TRUE	74964	35.2606	920.716	152	0	1974	35586	47.4708	ASV3	1952	2.60392	49.9253	39305	22.812	558.32	125	0	1598	22596	57.4889	ASV48	1952	4.96629	37.5448
6803SCNW2C	PRJNA1272311	6803	C	weekly	Strawberry_Creek	Strawberry_Creek_North	2	39	2021-06-09	14	FALSE	36507	17.1717	363.495	300	0	1826	16267	44.5586	ASV3	5189	14.2137	41.2277	16864	9.78758	80.9185	262	0	1461	1788	10.6025	ASV47	5189	30.7697	58.6278
6803SCNW2CPF	PRJNA1272312	6803	C	weekly	Strawberry_Creek	Strawberry_Creek_North	2	39	2021-07-28	105	TRUE	74401	34.9958	1048.48	238	0	1888	47863	64.3311	ASV3	3509	4.71633	30.9525	26367	15.303	165.878	194	0	1529	4437	16.8279	ASV10	3509	13.3083	69.8638
6803SCNW4A	PRJNA1272313	6803	A	weekly	Strawberry_Creek	Strawberry_Creek_North	4	37	2021-06-23	28	FALSE	25078	11.7959	330.613	267	0	1859	15087	60.1603	ASV3	1955	7.79568	32.044	7868	4.56645	43.9987	226	0	1497	1289	16.3828	ASV100	1955	24.8475	58.7697
6803SCNW4APF	PRJNA1272314	6803	A	weekly	Strawberry_Creek	Strawberry_Creek_North	4	37	2022-12-07	119	TRUE	64703	30.4341	797.916	296	0	1830	35307	54.5678	ASV3	716	1.10659	44.3256	29065	16.8688	250.215	236	0	1487	7956	27.3731	ASV82	716	2.46344	70.1634
6803SCNW4C	PRJNA1272315	6803	C	weekly	Strawberry_Creek	Strawberry_Creek_North	4	39	2021-06-23	28	FALSE	20683	9.7286	331.389	175	0	1951	15244	73.703	ASV3	1598	7.72615	18.5708	5386	3.12594	26.0506	160	0	1563	564	10.4716	ASV339	1598	29.6695	59.8589
6803SCNW4CPF	PRJNA1272316	6803	C	weekly	Strawberry_Creek	Strawberry_Creek_North	4	39	2022-12-07	119	TRUE	65341	30.7342	1022.38	270	0	1856	46895	71.7696	ASV3	1589	2.43186	25.7985	17940	10.4121	117.681	206	0	1517	3194	17.8038	ASV151	1589	8.8573	73.3389
6803SCNW6A	PRJNA1272317	6803	A	weekly	Strawberry_Creek	Strawberry_Creek_North	6	37	2021-07-07	42	FALSE	36453	17.1463	424.226	292	0	1834	19240	52.7803	ASV3	2104	5.77182	41.4479	14557	8.44864	77.7945	256	0	1467	1809	12.427	ASV100	2104	14.4535	73.1195
6803SCNW6C	PRJNA1272318	6803	C	weekly	Strawberry_Creek	Strawberry_Creek_North	6	39	2021-07-07	42	FALSE	39274	18.4732	604.743	213	0	1913	27784	70.744	ASV3	2966	7.55207	21.7039	9931	5.76378	54.3563	181	0	1542	1059	10.6636	ASV128	2966	29.8661	59.4703
6803SCNW8A	PRJNA1272319	6803	A	weekly	Strawberry_Creek	Strawberry_Creek_North	8	37	2021-07-21	56	FALSE	20754	9.76199	203.079	226	0	1900	8974	43.2399	ASV3	1250	6.02294	50.7372	10221	5.9321	53.4074	207	0	1516	1360	13.3059	ASV24	1250	12.2297	74.4643
6803SCNW8C	PRJNA1272320	6803	C	weekly	Strawberry_Creek	Strawberry_Creek_North	8	39	2021-07-21	56	FALSE	42590	20.0329	593.21	241	0	1885	27176	63.8084	ASV3	3453	8.10754	28.0841	13509	7.84039	71.5403	199	0	1524	1394	10.319	ASV128	3453	25.5607	64.1202
6803SCSBW0APF	PRJNA1272321	6803	A	bi_weekly	Strawberry_Creek	Strawberry_Creek_South	0	22	2022-12-02	91	TRUE	48467	22.7973	573.302	148	0	1978	25255	52.1076	ASV3	984	2.03025	45.8621	23126	13.4219	188.85	128	0	1595	5194	22.4596	ASV40	984	4.25495	73.2855
6803SCSBW0BPF	PRJNA1272322	6803	B	bi_weekly	Strawberry_Creek	Strawberry_Creek_South	0	23	2022-12-02	91	TRUE	40138	18.8796	419.072	148	0	1978	17897	44.5887	ASV3	761	1.89596	53.5154	22153	12.8572	176.039	133	0	1590	4974	22.4529	ASV103	761	3.4352	74.1119
6803SCSBW0CPF	PRJNA1272323	6803	C	bi_weekly	Strawberry_Creek	Strawberry_Creek_South	0	24	2022-12-02	91	TRUE	49778	23.4139	643.204	148	0	1978	27709	55.6652	ASV3	851	1.70959	42.6253	21980	12.7568	255.296	123	0	1600	10163	46.2375	ASV48	851	3.8717	49.8908
6803SCSBW1A	PRJNA1272324	6803	A	bi_weekly	Strawberry_Creek	Strawberry_Creek_South	1	22	2021-06-09	14	FALSE	25986	12.223	289.558	215	0	1911	11983	46.1133	ASV3	2885	11.1021	42.7846	13927	8.08299	142.116	192	0	1531	5457	39.1829	ASV19	2885	20.7152	40.102
6803SCSBW1APF	PRJNA1272325	6803	A	bi_weekly	Strawberry_Creek	Strawberry_Creek_South	1	22	2021-08-11	105	TRUE	44929	21.1331	560.361	158	0	1968	25037	55.7257	ASV3	546	1.21525	43.059	19813	11.4991	154.548	133	0	1590	4743	23.9388	ASV40	546	2.75577	73.3054
6803SCSBW1B	PRJNA1272326	6803	B	bi_weekly	Strawberry_Creek	Strawberry_Creek_South	1	23	2021-06-09	14	FALSE	24224	11.3942	274.47	195	0	1931	11788	48.6625	ASV3	2221	9.16859	42.1689	12367	7.1776	111.254	178	0	1545	4181	33.8077	ASV19	2221	17.9591	48.2332
6803SCSBW1BPF	PRJNA1272327	6803	B	bi_weekly	Strawberry_Creek	Strawberry_Creek_South	1	23	2021-08-25	105	TRUE	46421	21.8349	530.037	142	0	1984	22876	49.2794	ASV3	801	1.72551	48.9951	23448	13.6088	207.829	115	0	1608	5684	24.2409	ASV103	801	3.41607	72.3431
6803SCSBW1C	PRJNA1272328	6803	C	bi_weekly	Strawberry_Creek	Strawberry_Creek_South	1	24	2021-06-09	14	FALSE	20705	9.73895	258.272	203	0	1923	11407	55.093	ASV3	1955	9.44216	35.4649	9244	5.36506	82.7034	187	0	1536	3140	33.968	ASV19	1955	21.1489	44.8832
6803SCSBW1CPF	PRJNA1272329	6803	C	bi_weekly	Strawberry_Creek	Strawberry_Creek_South	1	24	2021-09-08	105	TRUE	57345	26.9732	678.043	178	0	1948	28170	49.1237	ASV3	2518	4.39097	46.4853	28986	16.823	327.29	139	0	1584	12955	44.694	ASV48	2518	8.68695	46.6191
6803SCSBW2A	PRJNA1272330	6803	A	bi_weekly	Strawberry_Creek	Strawberry_Creek_South	2	22	2021-06-23	28	FALSE	25609	12.0456	297.189	144	0	1982	12340	48.1862	ASV3	2411	9.41466	42.3992	13199	7.66048	143.811	127	0	1596	5503	41.6926	ASV19	2411	18.2665	40.0409
6803SCSBW2APF	PRJNA1272331	6803	A	bi_weekly	Strawberry_Creek	Strawberry_Creek_South	2	22	2022-12-21	119	TRUE	18382	8.64628	210.491	120	0	2006	9168	49.8749	ASV3	451	2.45349	47.6716	9167	5.32037	76.998	102	0	1621	2748	29.9771	ASV48	451	4.91982	65.1031
6803SCSBW2BPF	PRJNA1272332	6803	B	bi_weekly	Strawberry_Creek	Strawberry_Creek_South	2	23	2022-12-28	119	TRUE	15717	7.39276	143.082	112	0	2014	5015	31.9081	ASV3	429	2.72953	65.3623	10677	6.19675	103.381	99	0	1624	3345	31.329	ASV103	429	4.01798	64.653
6803SCSBW2C	PRJNA1272333	6803	C	bi_weekly	Strawberry_Creek	Strawberry_Creek_South	2	24	2021-06-23	28	FALSE	43737	20.5724	466.427	267	0	1859	20002	45.7324	ASV3	5752	13.1513	41.1162	21078	12.2333	186.109	222	0	1501	7030	33.3523	ASV19	5752	27.2891	39.3586
6803SCSBW3A	PRJNA1272334	6803	A	bi_weekly	Strawberry_Creek	Strawberry_Creek_South	3	22	2021-07-07	42	FALSE	23393	11.0033	307.428	116	0	2010	13638	58.2995	ASV3	1830	7.82285	33.8777	9707	5.63378	93.472	103	0	1620	3290	33.8931	ASV19	1830	18.8524	47.2546
6803SCSBW3B	PRJNA1272335	6803	B	bi_weekly	Strawberry_Creek	Strawberry_Creek_South	3	23	2021-07-07	42	FALSE	25817	12.1435	341.645	134	0	1992	15336	59.4027	ASV3	2713	10.5086	30.0887	10392	6.03134	87.1764	119	0	1604	3195	30.7448	ASV19	2713	26.1066	43.1486
6803SCSBW3C	PRJNA1272336	6803	C	bi_weekly	Strawberry_Creek	Strawberry_Creek_South	3	24	2021-07-07	42	FALSE	18276	8.59643	253.033	131	0	1995	11314	61.9063	ASV3	1374	7.51806	30.5756	6927	4.02031	68.9076	119	0	1604	2521	36.3938	ASV19	1374	19.8354	43.7708
6803SCSBW4A	PRJNA1272337	6803	A	bi_weekly	Strawberry_Creek	Strawberry_Creek_South	4	22	2021-07-21	56	FALSE	20675	9.72484	236.181	111	0	2015	9215	44.5707	ASV3	2183	10.5586	44.8706	11389	6.60998	139.985	93	0	1630	5399	47.4054	ASV19	2183	19.1676	33.427
6803SCSBW4B	PRJNA1272338	6803	B	bi_weekly	Strawberry_Creek	Strawberry_Creek_South	4	23	2021-07-21	56	FALSE	21720	10.2164	256.441	125	0	2001	11238	51.7403	ASV3	2008	9.24494	39.0147	10426	6.05107	88.9002	113	0	1610	3102	29.7525	ASV19	2008	19.2595	50.9879
6803SCSBW4C	PRJNA1272339	6803	C	bi_weekly	Strawberry_Creek	Strawberry_Creek_South	4	24	2021-07-21	56	FALSE	24991	11.7549	274.508	147	0	1979	11232	44.9442	ASV3	2496	9.9876	45.0682	13689	7.94486	140.835	123	0	1600	5024	36.701	ASV19	2496	18.2336	45.0654
6803SCSBW5A	PRJNA1272340	6803	A	bi_weekly	Strawberry_Creek	Strawberry_Creek_South	5	22	2021-08-04	70	FALSE	45534	21.4177	511.095	172	0	1954	20446	44.9027	ASV3	2925	6.42377	48.6735	23161	13.4423	281.367	129	0	1594	10830	46.7596	ASV19	2925	12.629	40.6114
6803SCSBW5B	PRJNA1272341	6803	B	bi_weekly	Strawberry_Creek	Strawberry_Creek_South	5	23	2021-08-04	70	FALSE	18720	8.80527	195.233	128	0	1998	8607	45.9776	ASV3	2493	13.3173	40.7051	10072	5.84562	63.8529	118	0	1605	1727	17.1465	ASV48	2493	24.7518	58.1017
6803SCSBW5C	PRJNA1272342	6803	C	bi_weekly	Strawberry_Creek	Strawberry_Creek_South	5	24	2021-08-04	70	FALSE	23198	10.9116	334.168	110	0	2016	15026	64.7728	ASV3	2474	10.6647	24.5625	8105	4.704	82.5294	97	0	1626	3204	39.5312	ASV48	2474	30.5244	29.9445
6803SCSBW6A	PRJNA1272343	6803	A	bi_weekly	Strawberry_Creek	Strawberry_Creek_South	6	22	2021-08-18	84	FALSE	20211	9.50659	191.422	104	0	2022	7895	39.0629	ASV3	3181	15.739	45.1982	12264	7.11782	95.2959	94	0	1629	2581	21.0453	ASV19	3181	25.9377	53.017
6803SCSBW6B	PRJNA1272344	6803	B	bi_weekly	Strawberry_Creek	Strawberry_Creek_South	6	23	2021-08-18	84	FALSE	20957	9.85748	238.205	107	0	2019	10318	49.2341	ASV3	1263	6.02663	44.7392	10613	6.15961	90.9865	98	0	1625	2981	28.0882	ASV48	1263	11.9005	60.0113
6803SCSBW6C	PRJNA1272345	6803	C	bi_weekly	Strawberry_Creek	Strawberry_Creek_South	6	24	2021-08-18	84	FALSE	22365	10.5198	313.789	98	0	2028	13364	59.7541	ASV3	1672	7.47597	32.77	8958	5.19907	133.797	86	0	1637	5500	61.3976	ASV48	1672	18.6649	19.9375
6803SCSW0APF	PRJNA1272346	6803	A	weekly	Strawberry_Creek	Strawberry_Creek_South	0	7	2022-11-30	91	TRUE	47013	22.1134	659.462	269	0	1857	30015	63.844	ASV3	1007	2.14196	34.014	16886	9.80035	118.334	241	0	1482	3275	19.3948	ASV27	1007	5.96352	74.6417
6803SCSW0BPF	PRJNA1272347	6803	B	weekly	Strawberry_Creek	Strawberry_Creek_South	0	8	2022-11-23	91	TRUE	59338	27.9106	646.293	225	0	1901	25295	42.6287	ASV3	1488	2.50767	54.8637	33939	19.6976	380.072	198	0	1525	11330	33.3834	ASV27	1488	4.38434	62.2322
6803SCSW0CPF	PRJNA1272348	6803	C	weekly	Strawberry_Creek	Strawberry_Creek_South	0	9	2022-11-30	91	TRUE	56509	26.58	806.661	286	0	1840	36915	65.3259	ASV3	1372	2.42793	32.2462	16378	9.50551	107.654	227	0	1496	2972	18.1463	ASV10	1372	8.37709	73.4766
6803SCSW10A	PRJNA1272349	6803	A	weekly	Strawberry_Creek	Strawberry_Creek_South	10	7	2021-08-04	70	FALSE	20637	9.70696	271.914	133	0	1993	12387	60.0233	ASV3	2099	10.1711	29.8057	8178	4.74637	47.22	112	0	1611	912	11.1519	ASV313	2099	25.6664	63.1817
6803SCSW10B	PRJNA1272350	6803	B	weekly	Strawberry_Creek	Strawberry_Creek_South	10	8	2021-08-04	70	FALSE	28161	13.246	347.668	145	0	1981	15598	55.3887	ASV3	1423	5.05309	39.5583	12516	7.26407	89.6462	130	0	1593	2727	21.7881	ASV73	1423	11.3694	66.8424
6803SCSW10C	PRJNA1272351	6803	C	weekly	Strawberry_Creek	Strawberry_Creek_South	10	9	2021-08-04	70	FALSE	26075	12.2648	404.833	147	0	1979	18520	71.0259	ASV3	1829	7.01438	21.9597	7468	4.3343	56.8272	125	0	1598	2011	26.9282	ASV15	1829	24.4912	48.5806
6803SCSW12A	PRJNA1272352	6803	A	weekly	Strawberry_Creek	Strawberry_Creek_South	12	7	2021-08-18	84	FALSE	23192	10.9087	290.378	187	0	1939	13225	57.024	ASV3	1879	8.10193	34.8741	8839	5.13001	48.4828	155	0	1568	938	10.6121	ASV40	1879	21.2581	68.1299
6803SCSW12B	PRJNA1272353	6803	B	weekly	Strawberry_Creek	Strawberry_Creek_South	12	8	2021-08-18	84	FALSE	20519	9.65146	218.494	150	0	1976	9455	46.0792	ASV3	1096	5.34139	48.5794	10287	5.9704	83.3111	122	0	1601	2956	28.7353	ASV73	1096	10.6542	60.6105
6803SCSW12C	PRJNA1272354	6803	C	weekly	Strawberry_Creek	Strawberry_Creek_South	12	9	2021-08-18	84	FALSE	30067	14.1425	387.035	176	0	1950	17559	58.3996	ASV3	2310	7.68284	33.9176	11096	6.43993	74.6268	142	0	1581	2060	18.5652	ASV15	2310	20.8183	60.6164
6803SCSW2APF	PRJNA1272355	6803	A	weekly	Strawberry_Creek	Strawberry_Creek_South	2	7	2021-07-28	105	TRUE	52786	24.8288	670.411	267	0	1859	30483	57.7483	ASV3	4079	7.72743	34.5243	21665	12.574	124.898	222	0	1501	3723	17.1844	ASV15	4079	18.8276	63.988
6803SCSW2BPF	PRJNA1272356	6803	B	weekly	Strawberry_Creek	Strawberry_Creek_South	2	8	2021-08-11	105	TRUE	46802	22.0141	575.12	206	0	1920	25148	53.7327	ASV3	447	0.955087	45.3122	21531	12.4962	203.354	175	0	1548	7462	34.657	ASV73	447	2.07608	63.2669
6803SCSW2CPF	PRJNA1272357	6803	C	weekly	Strawberry_Creek	Strawberry_Creek_South	2	9	2021-08-11	105	TRUE	60622	28.5146	845.971	214	0	1912	38495	63.5	ASV3	949	1.56544	34.9345	21938	12.7324	153.118	183	0	1540	3949	18.0007	ASV94	949	4.32583	77.6734
6803SCSW4A	PRJNA1272358	6803	A	weekly	Strawberry_Creek	Strawberry_Creek_South	4	7	2021-06-23	28	FALSE	26086	12.27	388.578	143	0	1983	17806	68.2588	ASV3	3362	12.8881	18.853	8178	4.74637	48.6948	131	0	1592	1301	15.9085	ASV19	3362	41.1103	42.9812
6803SCSW4APF	PRJNA1272359	6803	A	weekly	Strawberry_Creek	Strawberry_Creek_South	4	7	2021-06-02	119	TRUE	54722	25.7394	730.47	259	0	1867	32727	59.8059	ASV3	593	1.08366	39.1104	21693	12.5902	192.703	207	0	1516	6964	32.1025	ASV15	593	2.7336	65.1639
6803SCSW4B	PRJNA1272360	6803	B	weekly	Strawberry_Creek	Strawberry_Creek_South	4	8	2021-06-23	28	FALSE	22597	10.6289	268.952	140	0	1986	11835	52.3742	ASV3	1622	7.17794	40.4478	10726	6.22519	89.581	130	0	1593	2865	26.7108	ASV73	1622	15.1221	58.1671
6803SCSW4BPF	PRJNA1272361	6803	B	weekly	Strawberry_Creek	Strawberry_Creek_South	4	8	2021-08-11	119	TRUE	68307	32.1294	850.649	325	0	1801	34830	50.9904	ASV3	822	1.20339	47.8062	32390	18.7986	435.113	247	0	1476	17728	54.7329	ASV73	822	2.53782	42.7292
6803SCSW4C	PRJNA1272362	6803	C	weekly	Strawberry_Creek	Strawberry_Creek_South	4	9	2021-06-23	28	FALSE	26589	12.5066	392.238	175	0	1951	17940	67.4715	ASV3	2755	10.3614	22.1671	8577	4.97795	55.881	161	0	1562	1663	19.3891	ASV173	2755	32.1208	48.4901
6803SCSW6A	PRJNA1272363	6803	A	weekly	Strawberry_Creek	Strawberry_Creek_South	6	7	2021-07-07	42	FALSE	29399	13.8283	479.431	140	0	1986	22037	74.9583	ASV3	1796	6.10905	18.9326	7290	4.23099	43.0011	124	0	1599	1027	14.0878	ASV19	1796	24.6365	61.2757
6803SCSW6B	PRJNA1272364	6803	B	weekly	Strawberry_Creek	Strawberry_Creek_South	6	8	2021-07-07	42	FALSE	25557	12.0212	343.756	135	0	1991	15450	60.4531	ASV3	2357	9.22252	30.3244	10056	5.83633	85.7188	124	0	1599	2987	29.7037	ASV73	2357	23.4387	46.8576
6803SCSW6C	PRJNA1272365	6803	C	weekly	Strawberry_Creek	Strawberry_Creek_South	6	9	2021-07-07	42	FALSE	24883	11.7041	388.182	133	0	1993	17832	71.6634	ASV3	3659	14.7048	13.6318	6979	4.05049	38.0056	120	0	1603	640	9.17037	ASV6	3659	52.4287	38.4009
6803SCSW8A	PRJNA1272366	6803	A	weekly	Strawberry_Creek	Strawberry_Creek_South	8	7	2021-07-21	56	FALSE	25106	11.809	387.214	131	0	1995	17760	70.7401	ASV3	1760	7.01028	22.2497	7302	4.23796	44.8118	119	0	1604	1063	14.5577	ASV19	1760	24.103	61.3394
6803SCSW8B	PRJNA1272367	6803	B	weekly	Strawberry_Creek	Strawberry_Creek_South	8	8	2021-07-21	56	FALSE	17889	8.41439	232.73	137	0	1989	10472	58.5388	ASV3	603	3.37079	38.0904	7390	4.28903	56.7852	128	0	1595	1846	24.9797	ASV73	603	8.15968	66.8606
6803SCSW8C	PRJNA1272368	6803	C	weekly	Strawberry_Creek	Strawberry_Creek_South	8	9	2021-07-21	56	FALSE	28809	13.5508	469.883	148	0	1978	21580	74.9071	ASV3	1859	6.45284	18.64	7163	4.15728	47.2382	131	0	1592	1387	19.3634	ASV15	1859	25.9528	54.6838
7942ERFCW0BPF	PRJNA1272369	7942	B	weekly	Eel_River	Eel_River_Fox_Creek	0	71	2022-08-04	91	TRUE	69669	32.77	1099.23	254	0	1872	50097	71.9072	ASV2	1523	2.18605	25.9068	19259	11.1776	186.675	184	0	1539	6341	32.9249	ASV33	1523	7.90799	59.1671
7942ERFCW10A	PRJNA1272370	7942	A	weekly	Eel_River	Eel_River_Fox_Creek	10	70	2021-08-31	70	FALSE	47035	22.1237	787.237	172	0	1954	36049	76.6429	ASV2	507	1.07792	22.2792	10737	6.23157	103.348	136	0	1587	3614	33.6593	ASV66	507	4.72199	61.6187
7942ERFCW10B	PRJNA1272371	7942	B	weekly	Eel_River	Eel_River_Fox_Creek	10	71	2021-08-31	70	FALSE	14648	6.88993	258.108	123	0	2003	11861	80.9735	ASV2	323	2.20508	16.8214	2714	1.57516	23.8563	99	0	1624	891	32.8298	ASV33	323	11.9013	55.269
7942ERFCW12A	PRJNA1272372	7942	A	weekly	Eel_River	Eel_River_Fox_Creek	12	70	2021-09-14	84	FALSE	23203	10.9139	348.299	148	0	1978	15650	67.4482	ASV2	188	0.81024	31.7416	7433	4.31399	87.1728	120	0	1603	3423	46.0514	ASV66	188	2.52926	51.4193
7942ERFCW12B	PRJNA1272373	7942	B	weekly	Eel_River	Eel_River_Fox_Creek	12	71	2021-09-14	84	FALSE	12599	5.92615	215.794	105	0	2021	9879	78.411	ASV2	89	0.706405	20.8826	2673	1.55136	28.8248	83	0	1640	1070	40.0299	ASV98	89	3.32959	56.6405
7942ERFCW2A	PRJNA1272374	7942	A	weekly	Eel_River	Eel_River_Fox_Creek	2	70	2021-07-06	14	FALSE	56275	26.4699	857.305	401	0	1725	39407	70.0258	ASV2	1223	2.17326	27.801	14919	8.65873	76.4652	303	0	1420	1672	11.2072	ASV92	1223	8.1976	80.5952
7942ERFCW2APF	PRJNA1272375	7942	A	weekly	Eel_River	Eel_River_Fox_Creek	2	70	2021-09-07	105	TRUE	56699	26.6693	834.604	213	0	1913	38136	67.2604	ASV2	1602	2.82545	29.9141	18291	10.6158	125.58	176	0	1547	3141	17.1724	ASV32	1602	8.75841	74.0692
7942ERFCW2B	PRJNA1272376	7942	B	weekly	Eel_River	Eel_River_Fox_Creek	2	71	2021-07-06	14	FALSE	51658	24.2982	813.326	414	0	1712	37444	72.4844	ASV2	857	1.65899	25.8566	12091	7.01741	51.529	323	0	1400	1025	8.47738	ASV10	857	7.08792	84.4347
7942ERFCW2BPF	PRJNA1272377	7942	B	weekly	Eel_River	Eel_River_Fox_Creek	2	71	2021-09-21	105	TRUE	64506	30.3415	1058.03	182	0	1944	48487	75.1667	ASV2	2413	3.74074	21.0926	15638	9.07603	131.134	139	0	1584	4113	26.3013	ASV33	2413	15.4304	58.2683
7942ERFCW4A	PRJNA1272378	7942	A	weekly	Eel_River	Eel_River_Fox_Creek	4	70	2021-07-20	28	FALSE	55282	26.0028	743.985	313	0	1813	33848	61.2279	ASV2	3149	5.69625	33.0759	21011	12.1944	135.66	272	0	1451	4184	19.9134	ASV32	3149	14.9874	65.0992
7942ERFCW4APF	PRJNA1272379	7942	A	weekly	Eel_River	Eel_River_Fox_Creek	4	70	2021-09-21	119	TRUE	75909	35.7051	1218.99	235	0	1891	55979	73.7449	ASV2	2792	3.67809	22.577	19482	11.307	123.978	182	0	1541	3874	19.885	ASV32	2792	14.3312	65.7838
7942ERFCW4B	PRJNA1272380	7942	B	weekly	Eel_River	Eel_River_Fox_Creek	4	71	2021-07-20	28	FALSE	53091	24.9722	745.67	281	0	1845	34098	64.2256	ASV2	3159	5.95016	29.8243	18570	10.7777	107.732	245	0	1478	2765	14.8896	ASV92	3159	17.0113	68.0991
7942ERFCW4BPF	PRJNA1272381	7942	B	weekly	Eel_River	Eel_River_Fox_Creek	4	71	2021-09-21	119	TRUE	73142	34.4036	1159.38	206	0	1920	53006	72.47	ASV2	4444	6.07585	21.4542	19447	11.2867	168.62	149	0	1574	4932	25.3612	ASV33	4444	22.8519	51.7869
7942ERFCW6A	PRJNA1272382	7942	A	weekly	Eel_River	Eel_River_Fox_Creek	6	70	2021-08-03	42	FALSE	49403	23.2375	677.659	255	0	1871	30714	62.1703	ASV2	1860	3.76495	34.0647	18419	10.6901	139.36	211	0	1512	4225	22.9383	ASV32	1860	10.0983	66.9635
7942ERFCW6B	PRJNA1272383	7942	B	weekly	Eel_River	Eel_River_Fox_Creek	6	71	2021-08-03	42	FALSE	48719	22.9158	731.291	240	0	1886	33463	68.6857	ASV2	298	0.611671	30.7026	15049	8.73418	101.188	193	0	1530	2863	19.0245	ASV11	298	1.9802	78.9953
7942ERFCW8A	PRJNA1272384	7942	A	weekly	Eel_River	Eel_River_Fox_Creek	8	70	2021-08-17	56	FALSE	63279	29.7643	1046.67	230	0	1896	48039	75.9162	ASV2	1483	2.34359	21.7402	14747	8.55891	113.001	166	0	1557	2787	18.8988	ASV66	1483	10.0563	71.045
7942ERFCW8B	PRJNA1272385	7942	B	weekly	Eel_River	Eel_River_Fox_Creek	8	71	2021-08-17	56	FALSE	63164	29.7103	1111.1	219	0	1907	51122	80.9353	ASV2	1374	2.17529	16.8894	11598	6.73128	82.6297	153	0	1570	2414	20.8139	ASV8	1374	11.8469	67.3392
7942ERSEBW0APF	PRJNA1272386	7942	A	bi_weekly	Eel_River	Eel_River_South_Eel	0	115	2022-09-21	91	TRUE	74314	34.9548	1174.49	227	0	1899	52968	71.2759	ASV2	1669	2.24588	26.4782	20414	11.8479	272.61	155	0	1568	10291	50.4115	ASV32	1669	8.17576	41.4128
7942ERSEBW1A	PRJNA1272387	7942	A	bi_weekly	Eel_River	Eel_River_South_Eel	1	115	2021-07-06	14	FALSE	78954	37.1373	1050.31	212	0	1914	47527	60.1958	ASV2	7250	9.18256	30.6216	30539	17.7243	225.645	176	0	1547	7926	25.9537	ASV24	7250	23.7401	50.3062
7942ERSEBW1APF	PRJNA1272388	7942	A	bi_weekly	Eel_River	Eel_River_South_Eel	1	115	2021-08-03	105	TRUE	74356	34.9746	1189.98	146	0	1980	53051	71.3473	ASV2	1737	2.33606	26.3166	20936	12.1509	338.261	110	0	1613	13757	65.7098	ASV32	1737	8.29671	25.9935
7942ERSEBW2A	PRJNA1272389	7942	A	bi_weekly	Eel_River	Eel_River_South_Eel	2	115	2021-07-20	28	FALSE	55481	26.0964	918.925	198	0	1928	41926	75.5682	ASV2	671	1.20942	23.2224	13076	7.58909	148.364	155	0	1568	5775	44.1649	ASV24	671	5.13154	50.7036
7942ERSEBW2APF	PRJNA1272390	7942	A	bi_weekly	Eel_River	Eel_River_South_Eel	2	115	2021-10-19	119	TRUE	80981	38.0908	1268.95	160	0	1966	56820	70.1646	ASV2	1620	2.00047	27.8349	23648	13.7249	337.355	113	0	1610	12953	54.7742	ASV32	1620	6.85047	38.3753
7942ERSEBW3A	PRJNA1272391	7942	A	bi_weekly	Eel_River	Eel_River_South_Eel	3	115	2021-08-03	42	FALSE	55814	26.2531	1011.29	159	0	1967	46356	83.0544	ASV2	88	0.157667	16.7879	8970	5.20604	122.259	112	0	1611	4941	55.0836	ASV24	88	0.981048	43.9353
7942ERSEBW4A	PRJNA1272392	7942	A	bi_weekly	Eel_River	Eel_River_South_Eel	4	115	2021-08-17	56	FALSE	47229	22.215	864.642	277	0	1849	39834	84.3422	ASV2	1116	2.36295	13.2948	4922	2.85665	39.4768	182	0	1541	1352	27.4685	ASV60	1116	22.6737	49.8578
7942ERSEBW5A	PRJNA1272393	7942	A	bi_weekly	Eel_River	Eel_River_South_Eel	5	115	2021-08-31	70	FALSE	54928	25.8363	1010.13	141	0	1985	46461	84.5853	ASV2	548	0.99767	14.4171	8053	4.67382	79.9964	104	0	1619	2858	35.4899	ASV60	548	6.80492	57.7052
7942ERSEBW6A	PRJNA1272394	7942	A	bi_weekly	Eel_River	Eel_River_South_Eel	6	115	2021-09-14	84	FALSE	61452	28.905	1168.76	140	0	1986	53830	87.5968	ASV2	822	1.33763	11.0655	7363	4.27336	62.9948	90	0	1633	1765	23.9712	ASV60	822	11.1639	64.8649
7942ERSEW0APF	PRJNA1272395	7942	A	weekly	Eel_River	Eel_River_South_Eel	0	100	2022-08-04	91	TRUE	72901	34.2902	1242.6	253	0	1873	57150	78.394	ASV2	5226	7.16863	14.4374	14652	8.50377	100.115	168	0	1555	2601	17.7518	ASV24	5226	35.6675	46.5807
7942ERSEW10A	PRJNA1272396	7942	A	weekly	Eel_River	Eel_River_South_Eel	10	100	2021-08-31	70	FALSE	19971	9.3937	388.65	94	0	2032	17899	89.625	ASV2	172	0.861249	9.5138	2019	1.17179	21.4145	71	0	1652	811	40.1684	ASV60	172	8.51907	51.3125
7942ERSEW12A	PRJNA1272397	7942	A	weekly	Eel_River	Eel_River_South_Eel	12	100	2021-09-14	84	FALSE	23109	10.8697	438.481	121	0	2005	20199	87.4075	ASV2	720	3.11567	9.47683	2698	1.56587	21.6497	88	0	1635	767	28.4285	ASV24	720	26.6864	44.8851
7942ERSEW2A	PRJNA1272398	7942	A	weekly	Eel_River	Eel_River_South_Eel	2	100	2021-07-06	14	FALSE	56126	26.3998	819.076	167	0	1959	36719	65.4224	ASV2	654	1.16524	33.4123	18907	10.9733	213.559	126	0	1597	7802	41.2651	ASV24	654	3.45904	55.2758
7942ERSEW2APF	PRJNA1272399	7942	A	weekly	Eel_River	Eel_River_South_Eel	2	100	2021-07-27	105	TRUE	65711	30.9083	1196.88	152	0	1974	55060	83.7911	ASV2	2695	4.10129	12.1076	10297	5.9762	91.6864	111	0	1612	3419	33.2038	ASV43	2695	26.1727	40.6235
7942ERSEW4A	PRJNA1272400	7942	A	weekly	Eel_River	Eel_River_South_Eel	4	100	2021-07-20	28	FALSE	62680	29.4826	966.388	190	0	1936	43727	69.7623	ASV2	2307	3.6806	26.5571	18337	10.6425	207.417	143	0	1580	6583	35.9001	ASV24	2307	12.5811	51.5188
7942ERSEW4APF	PRJNA1272401	7942	A	weekly	Eel_River	Eel_River_South_Eel	4	100	2021-09-07	119	TRUE	59081	27.7897	1009.18	166	0	1960	45916	77.717	ASV2	1227	2.07681	20.2062	11907	6.91062	181.414	118	0	1605	7430	62.4003	ASV43	1227	10.3049	27.2949
7942ERSEW6A	PRJNA1272402	7942	A	weekly	Eel_River	Eel_River_South_Eel	6	100	2021-08-03	42	FALSE	52451	24.6712	864.267	149	0	1977	39285	74.8985	ASV2	733	1.39749	23.704	12750	7.39988	161.837	118	0	1605	6351	49.8118	ASV24	733	5.74902	44.4392
7942ERSEW8A	PRJNA1272403	7942	A	weekly	Eel_River	Eel_River_South_Eel	8	100	2021-08-17	56	FALSE	74546	35.064	1412.92	179	0	1947	65069	87.287	ASV2	1299	1.74255	10.9704	8715	5.05804	79.0683	114	0	1609	2563	29.4091	ASV60	1299	14.9053	55.6856
7942SCSBW0APF	PRJNA1272404	7942	A	bi_weekly	Strawberry_Creek	Strawberry_Creek_South	0	25	2022-12-02	91	TRUE	45267	21.2921	646.122	191	0	1935	29115	64.3184	ASV2	1165	2.57362	33.108	15739	9.13465	152.9	153	0	1570	5784	36.7495	ASV27	1165	7.402	55.8485
7942SCSBW0BPF	PRJNA1272405	7942	B	bi_weekly	Strawberry_Creek	Strawberry_Creek_South	0	26	2022-12-02	91	TRUE	59229	27.8594	874.933	181	0	1945	39246	66.2615	ASV2	904	1.52628	32.2123	19578	11.3627	225.888	147	0	1576	8938	45.6533	ASV156	904	4.61743	49.7293
7942SCSBW1A	PRJNA1272406	7942	A	bi_weekly	Strawberry_Creek	Strawberry_Creek_South	1	25	2021-06-09	14	FALSE	28288	13.3057	343.963	216	0	1910	15088	53.3371	ASV2	1833	6.47978	40.1831	11653	6.7632	117.57	164	0	1559	4275	36.6858	ASV19	1833	15.7299	47.5843
7942SCSBW1APF	PRJNA1272407	7942	A	bi_weekly	Strawberry_Creek	Strawberry_Creek_South	1	25	2021-07-21	105	TRUE	56982	26.8024	832.729	211	0	1915	38028	66.7369	ASV2	1295	2.27265	30.9905	18439	10.7017	129.178	169	0	1554	2962	16.0638	ASV299	1295	7.02316	76.9131
7942SCSBW1B	PRJNA1272408	7942	B	bi_weekly	Strawberry_Creek	Strawberry_Creek_South	1	26	2021-06-09	14	FALSE	26179	12.3137	377.207	195	0	1931	17047	65.1171	ASV2	1861	7.10875	27.7742	8826	5.12246	83.5638	171	0	1552	2974	33.6959	ASV19	1861	21.0854	45.2187
7942SCSBW1BPF	PRJNA1272409	7942	B	bi_weekly	Strawberry_Creek	Strawberry_Creek_South	1	26	2021-08-04	105	TRUE	61501	28.928	804.596	142	0	1984	35249	57.3145	ASV2	878	1.42762	41.2579	25928	15.0482	279.535	114	0	1609	9417	36.3198	ASV19	878	3.3863	60.2939
7942SCSBW2A	PRJNA1272410	7942	A	bi_weekly	Strawberry_Creek	Strawberry_Creek_South	2	25	2021-06-23	28	FALSE	23392	11.0028	298.3	206	0	1920	13433	57.4256	ASV2	1918	8.19938	34.375	8482	4.92281	70.6253	154	0	1569	2451	28.8965	ASV19	1918	22.6126	48.4909
7942SCSBW2APF	PRJNA1272411	7942	A	bi_weekly	Strawberry_Creek	Strawberry_Creek_South	2	25	2021-06-09	119	TRUE	84355	39.6778	1344.45	152	0	1974	58252	69.0558	ASV2	1483	1.75805	29.1862	25910	15.0377	511.586	104	0	1619	21198	81.814	ASV48	1483	5.72366	12.4624
7942SCSBW2B	PRJNA1272412	7942	B	bi_weekly	Strawberry_Creek	Strawberry_Creek_South	2	26	2021-06-23	28	FALSE	26646	12.5334	363.577	185	0	1941	16519	61.9943	ASV2	1990	7.46829	30.5374	8516	4.94254	68.4019	132	0	1591	1807	21.2189	ASV85	1990	23.3678	55.4133
7942SCSBW2BPF	PRJNA1272413	7942	B	bi_weekly	Strawberry_Creek	Strawberry_Creek_South	2	26	2021-06-23	119	TRUE	90834	42.7253	1429.13	163	0	1963	64996	71.5547	ASV2	2521	2.77539	25.6699	25675	14.9013	263.046	119	0	1604	9510	37.0399	ASV19	2521	9.81889	53.1412
7942SCSBW3A	PRJNA1272414	7942	A	bi_weekly	Strawberry_Creek	Strawberry_Creek_South	3	25	2021-07-07	42	FALSE	28713	13.5056	437.264	206	0	1920	20048	69.822	ASV2	2303	8.02076	22.1572	8280	4.80557	52.3139	171	0	1552	1606	19.3961	ASV19	2303	27.814	52.7899
7942SCSBW3B	PRJNA1272415	7942	B	bi_weekly	Strawberry_Creek	Strawberry_Creek_South	3	26	2021-07-07	42	FALSE	24817	11.6731	350.61	173	0	1953	16036	64.617	ASV2	2883	11.617	23.766	6759	3.92281	47.3127	122	0	1601	1453	21.4973	ASV193	2883	42.6542	35.8485
7942SCSBW4A	PRJNA1272416	7942	A	bi_weekly	Strawberry_Creek	Strawberry_Creek_South	4	25	2021-07-21	56	FALSE	18892	8.88617	250.915	136	0	1990	11306	59.8454	ASV2	1831	9.69193	30.4626	6195	3.59547	58.4515	89	0	1634	2078	33.5432	ASV193	1831	29.5561	36.9007
7942SCSBW4B	PRJNA1272417	7942	B	bi_weekly	Strawberry_Creek	Strawberry_Creek_South	4	26	2021-07-21	56	FALSE	22975	10.8067	325.54	161	0	1965	14878	64.7573	ASV2	2950	12.84	22.4026	7694	4.46547	48.4474	134	0	1589	1280	16.6363	ASV19	2950	38.3416	45.0221
7942SCSBW5A	PRJNA1272418	7942	A	bi_weekly	Strawberry_Creek	Strawberry_Creek_South	5	25	2021-08-04	70	FALSE	23374	10.9944	329.34	191	0	1935	15051	64.3921	ASV2	1697	7.2602	28.3477	6884	3.99536	48.1316	142	0	1581	1530	22.2255	ASV19	1697	24.6514	53.1232
7942SCSBW5B	PRJNA1272419	7942	B	bi_weekly	Strawberry_Creek	Strawberry_Creek_South	5	26	2021-08-04	70	FALSE	33668	15.8363	475.342	162	0	1964	21569	64.0638	ASV2	2133	6.33539	29.6008	10327	5.99362	93.552	115	0	1608	3007	29.1178	ASV19	2133	20.6546	50.2276
7942SCSBW6A	PRJNA1272420	7942	A	bi_weekly	Strawberry_Creek	Strawberry_Creek_South	6	25	2021-08-18	84	FALSE	25753	12.1134	363.245	168	0	1958	16649	64.6488	ASV2	2779	10.791	24.5602	7071	4.10389	41.7003	111	0	1612	786	11.1158	ASV19	2779	39.3014	49.5828
7942SCSBW6B	PRJNA1272421	7942	B	bi_weekly	Strawberry_Creek	Strawberry_Creek_South	6	26	2021-08-18	84	FALSE	25857	12.1623	351.805	145	0	1981	15878	61.407	ASV2	2441	9.44038	29.1526	8073	4.68543	78.8688	98	0	1625	2903	35.9594	ASV19	2441	30.2366	33.804
7942SCSW0APF	PRJNA1272422	7942	A	weekly	Strawberry_Creek	Strawberry_Creek_South	0	10	2022-11-30	91	TRUE	54721	25.7389	746.105	179	0	1947	32733	59.818	ASV2	792	1.44734	38.7347	21626	12.5514	255.721	151	0	1572	9730	44.9921	ASV40	792	3.66226	51.3456
7942SCSW0BPF	PRJNA1272423	7942	B	weekly	Strawberry_Creek	Strawberry_Creek_South	0	11	2022-11-30	91	TRUE	51537	24.2413	749.433	239	0	1887	33999	65.9701	ASV2	1141	2.21394	31.816	17107	9.92861	149.796	207	0	1516	5079	29.6896	ASV27	1141	6.66978	63.6406
7942SCSW0CPF	PRJNA1272424	7942	C	weekly	Strawberry_Creek	Strawberry_Creek_South	0	12	2022-11-30	91	TRUE	52864	24.8655	730.456	247	0	1879	33151	62.71	ASV2	1393	2.63506	34.655	17869	10.3709	142.266	199	0	1524	4107	22.9839	ASV129	1393	7.79562	69.2204
7942SCSW10A	PRJNA1272425	7942	A	weekly	Strawberry_Creek	Strawberry_Creek_South	10	10	2021-08-04	70	FALSE	24748	11.6406	324.771	170	0	1956	14796	59.7866	ASV2	2994	12.0979	28.1154	7731	4.48694	52.9662	115	0	1608	1591	20.5795	ASV27	2994	38.7272	40.6933
7942SCSW10B	PRJNA1272426	7942	B	weekly	Strawberry_Creek	Strawberry_Creek_South	10	11	2021-08-04	70	FALSE	22528	10.5964	304.67	158	0	1968	13910	61.7454	ASV2	2274	10.0941	28.1605	6762	3.92455	45.3687	107	0	1616	1067	15.7794	ASV178	2274	33.6291	50.5915
7942SCSW10C	PRJNA1272427	7942	C	weekly	Strawberry_Creek	Strawberry_Creek_South	10	12	2021-08-04	70	FALSE	25294	11.8975	313.233	185	0	1941	14044	55.523	ASV2	3560	14.0745	30.4025	8920	5.17702	79.4453	131	0	1592	2958	33.1614	ASV129	3560	39.9103	26.9283
7942SCSW12A	PRJNA1272428	7942	A	weekly	Strawberry_Creek	Strawberry_Creek_South	12	10	2021-08-18	84	FALSE	24729	11.6317	346.457	152	0	1974	15832	64.022	ASV2	2712	10.9669	25.0111	6932	4.02322	49.4497	96	0	1627	1122	16.1858	ASV27	2712	39.1229	44.6913
7942SCSW12B	PRJNA1272429	7942	B	weekly	Strawberry_Creek	Strawberry_Creek_South	12	11	2021-08-18	84	FALSE	19928	9.37347	277.865	142	0	1984	12694	63.6993	ASV2	2065	10.3623	25.9384	5657	3.28323	40.3411	94	0	1629	1088	19.2328	ASV178	2065	36.5034	44.2637
7942SCSW12C	PRJNA1272430	7942	C	weekly	Strawberry_Creek	Strawberry_Creek_South	12	12	2021-08-18	84	FALSE	18881	8.881	257.769	151	0	1975	11601	61.4427	ASV2	2268	12.0121	26.5452	5636	3.27104	60.887	100	0	1623	2402	42.6189	ASV129	2268	40.2413	17.1398
7942SCSW2A	PRJNA1272431	7942	A	weekly	Strawberry_Creek	Strawberry_Creek_South	2	10	2021-06-09	14	FALSE	23704	11.1496	349.377	187	0	1939	15575	65.7062	ASV2	1011	4.2651	30.0287	7922	4.59779	99.4459	161	0	1562	3899	49.2174	ASV19	1011	12.7619	38.0207
7942SCSW2APF	PRJNA1272432	7942	A	weekly	Strawberry_Creek	Strawberry_Creek_South	2	10	2021-07-28	105	TRUE	66929	31.4812	854.262	207	0	1919	37381	55.8517	ASV2	1084	1.61963	42.5286	29052	16.8613	300.015	170	0	1553	11055	38.0525	ASV40	1084	3.73124	58.2163
7942SCSW2B	PRJNA1272433	7942	B	weekly	Strawberry_Creek	Strawberry_Creek_South	2	11	2021-06-09	14	FALSE	25229	11.8669	375.545	173	0	1953	17068	67.6523	ASV2	1795	7.11483	25.2329	7885	4.57632	70.8197	148	0	1575	2462	31.2238	ASV100	1795	22.7647	46.0114
7942SCSW2BPF	PRJNA1272434	7942	B	weekly	Strawberry_Creek	Strawberry_Creek_South	2	11	2021-08-11	105	TRUE	68488	32.2145	904.137	300	0	1826	40910	59.7331	ASV2	1489	2.1741	38.0928	26476	15.3662	194.417	239	0	1484	6493	24.5241	ASV19	1489	5.62396	69.8519
7942SCSW2C	PRJNA1272435	7942	C	weekly	Strawberry_Creek	Strawberry_Creek_South	2	12	2021-06-09	14	FALSE	22336	10.5061	341.089	196	0	1930	15529	69.5245	ASV2	2040	9.13324	21.3422	6501	3.77307	60.3751	171	0	1552	2339	35.9791	ASV100	2040	31.3798	32.6411
7942SCSW2CPF	PRJNA1272436	7942	C	weekly	Strawberry_Creek	Strawberry_Creek_South	2	12	2021-08-11	105	TRUE	68306	32.1289	972.717	198	0	1928	43236	63.2975	ASV2	2403	3.51799	33.1845	24107	13.9913	288.211	151	0	1572	11479	47.6169	ASV129	2403	9.96806	42.4151
7942SCSW4A	PRJNA1272437	7942	A	weekly	Strawberry_Creek	Strawberry_Creek_South	4	10	2021-06-23	28	FALSE	27772	13.063	399.526	138	0	1988	18040	64.9575	ASV2	2974	10.7086	24.3339	9364	5.43471	90.3234	115	0	1608	3340	35.6685	ASV19	2974	31.7599	32.5716
7942SCSW4APF	PRJNA1272438	7942	A	weekly	Strawberry_Creek	Strawberry_Creek_South	4	10	2021-06-02	119	TRUE	80790	38.0009	1229.36	242	0	1884	55133	68.2424	ASV2	1500	1.85667	29.901	25209	14.6309	318.458	165	0	1558	12681	50.3035	ASV40	1500	5.95026	43.7463
7942SCSW4B	PRJNA1272439	7942	B	weekly	Strawberry_Creek	Strawberry_Creek_South	4	11	2021-06-23	28	FALSE	23014	10.825	359.172	165	0	1961	16479	71.6042	ASV2	1411	6.13105	22.2647	6252	3.62855	40.2991	141	0	1582	1220	19.5138	ASV19	1411	22.5688	57.9175
7942SCSW4BPF	PRJNA1272440	7942	B	weekly	Strawberry_Creek	Strawberry_Creek_South	4	11	2021-08-11	119	TRUE	80501	37.865	1223.4	317	0	1809	56000	69.5644	ASV2	3079	3.8248	26.6108	23936	13.892	165.588	232	0	1491	4829	20.1746	ASV40	3079	12.8635	66.9619
7942SCSW4C	PRJNA1272441	7942	C	weekly	Strawberry_Creek	Strawberry_Creek_South	4	12	2021-06-23	28	FALSE	25780	12.1261	388.72	136	0	1990	17742	68.8208	ASV2	2471	9.58495	21.5943	7612	4.41788	61.8034	110	0	1613	2055	26.9968	ASV307	2471	32.4619	40.5413
7942SCSW4CPF	PRJNA1272442	7942	C	weekly	Strawberry_Creek	Strawberry_Creek_South	4	12	2021-08-11	119	TRUE	82523	38.8161	1545.56	213	0	1913	71204	86.2838	ASV2	2430	2.94463	10.7715	10985	6.37551	73.2099	148	0	1575	2076	18.8985	ASV24	2430	22.1211	58.9804
7942SCSW6A	PRJNA1272443	7942	A	weekly	Strawberry_Creek	Strawberry_Creek_South	6	10	2021-07-07	42	FALSE	24015	11.2959	375.691	140	0	1986	17252	71.8384	ASV2	2925	12.1799	15.9817	6460	3.74927	38.3787	118	0	1605	763	11.8111	ASV19	2925	45.2786	42.9102
7942SCSW6B	PRJNA1272444	7942	B	weekly	Strawberry_Creek	Strawberry_Creek_South	6	11	2021-07-07	42	FALSE	25048	11.7817	396.345	140	0	1986	18158	72.4928	ASV2	1623	6.47956	21.0276	6613	3.83807	50.3346	116	0	1607	1473	22.2743	ASV19	1623	24.5426	53.1831
7942SCSW6C	PRJNA1272445	7942	C	weekly	Strawberry_Creek	Strawberry_Creek_South	6	12	2021-07-07	42	FALSE	21500	10.1129	346.708	140	0	1986	15910	74	ASV2	2258	10.5023	15.4977	5259	3.05223	38.116	117	0	1606	1151	21.8863	ASV307	2258	42.9359	35.1778
7942SCSW8A	PRJNA1272446	7942	A	weekly	Strawberry_Creek	Strawberry_Creek_South	8	10	2021-07-21	56	FALSE	24905	11.7145	358.888	143	0	1983	16399	65.8462	ASV2	2898	11.6362	22.5176	8104	4.70342	53.9401	116	0	1607	1568	19.3485	ASV27	2898	35.7601	44.8914
7942SCSW8B	PRJNA1272447	7942	B	weekly	Strawberry_Creek	Strawberry_Creek_South	8	11	2021-07-21	56	FALSE	23641	11.1199	356.985	122	0	2004	16322	69.0411	ASV2	2223	9.40316	21.5558	7005	4.06558	51.7991	100	0	1623	1464	20.8994	ASV19	2223	31.7345	47.3662
7942SCSW8C	PRJNA1272448	7942	C	weekly	Strawberry_Creek	Strawberry_Creek_South	8	12	2021-07-21	56	FALSE	21055	9.90357	322.332	138	0	1988	14743	70.0214	ASV2	2155	10.2351	19.7435	5904	3.42658	45.721	112	0	1611	1506	25.5081	ASV129	2155	36.5007	37.9912
A7120DBIBW1A	PRJNA1272449	A7120	A	bi_weekly	Discovery_Bay	Discovery_Bay_Inner	1	169	2021-07-22	14	FALSE	68231	32.0936	1286.75	229	0	1897	59289	86.8945	ASV4	2180	3.19503	9.91045	8823	5.12072	55.717	208	0	1515	1557	17.6471	ASV164	2180	24.7081	57.6448
A7120DBIBW1B	PRJNA1272450	A7120	B	bi_weekly	Discovery_Bay	Discovery_Bay_Inner	1	170	2021-07-22	14	FALSE	62114	29.2164	947.53	341	0	1785	43260	69.6461	ASV4	2112	3.4002	26.9537	18686	10.845	148.604	318	0	1405	5665	30.3168	ASV113	2112	11.3026	58.3806
A7120DBIBW1C	PRJNA1272451	A7120	C	bi_weekly	Discovery_Bay	Discovery_Bay_Inner	1	171	2021-07-22	14	FALSE	64012	30.1091	1043.59	305	0	1821	47903	74.8344	ASV4	1941	3.03224	22.1333	15944	9.25363	111.411	284	0	1439	3954	24.7993	ASV113	1941	12.1739	63.0268
A7120DBIBW2A	PRJNA1272452	A7120	A	bi_weekly	Discovery_Bay	Discovery_Bay_Inner	2	169	2021-08-05	28	FALSE	71525	33.643	1097.28	194	0	1932	49954	69.8413	ASV4	1839	2.57113	27.5876	21391	12.415	194.68	177	0	1546	6956	32.5183	ASV164	1839	8.59707	58.8846
A7120DBIBW2B	PRJNA1272453	A7120	B	bi_weekly	Discovery_Bay	Discovery_Bay_Inner	2	170	2021-08-05	28	FALSE	57571	27.0795	669.803	230	0	1896	29066	50.4872	ASV4	2025	3.5174	45.9954	28342	16.4492	252.283	213	0	1510	9491	33.4874	ASV91	2025	7.14487	59.3677
A7120DBIBW2C	PRJNA1272454	A7120	C	bi_weekly	Discovery_Bay	Discovery_Bay_Inner	2	171	2021-08-05	28	FALSE	58575	27.5517	583.102	225	0	1901	23766	40.5736	ASV4	1051	1.79428	57.6321	34682	20.1288	303.486	209	0	1514	10667	30.7566	ASV21	1051	3.03039	66.213
A7120DBIBW3A	PRJNA1272455	A7120	A	bi_weekly	Discovery_Bay	Discovery_Bay_Inner	3	169	2021-08-19	42	FALSE	65712	30.9087	966.363	202	0	1924	44255	67.3469	ASV4	5890	8.96336	23.6897	21155	12.278	126.789	188	0	1535	3893	18.4023	ASV21	5890	27.8421	53.7556
A7120DBIBW3B	PRJNA1272456	A7120	B	bi_weekly	Discovery_Bay	Discovery_Bay_Inner	3	170	2021-08-19	42	FALSE	64039	30.1218	929.449	223	0	1903	41972	65.5413	ASV4	3564	5.56536	28.8933	21868	12.6918	209.71	207	0	1516	7834	35.824	ASV62	3564	16.2978	47.8782
A7120DBIBW3C	PRJNA1272457	A7120	C	bi_weekly	Discovery_Bay	Discovery_Bay_Inner	3	171	2021-08-19	42	FALSE	57223	26.9158	473.47	272	0	1854	17127	29.9303	ASV4	1526	2.66676	67.403	39741	23.065	326.538	257	0	1466	10767	27.0929	ASV26	1526	3.83986	69.0672
A7120DBIBW4A	PRJNA1272458	A7120	A	bi_weekly	Discovery_Bay	Discovery_Bay_Inner	4	169	2021-09-02	56	FALSE	39110	18.396	622.003	171	0	1955	28586	73.0913	ASV4	3408	8.71388	18.1948	10363	6.01451	57.1659	159	0	1564	1494	14.4167	ASV37	3408	32.8862	52.6971
A7120DBIBW4B	PRJNA1272459	A7120	B	bi_weekly	Discovery_Bay	Discovery_Bay_Inner	4	170	2021-09-02	56	FALSE	62511	29.4031	922.206	277	0	1849	42270	67.6201	ASV4	6176	9.87986	22.5	17732	10.2914	107.431	210	0	1513	2962	16.7043	ASV62	6176	34.8297	48.4661
A7120DBIBW4C	PRJNA1272460	A7120	C	bi_weekly	Discovery_Bay	Discovery_Bay_Inner	4	171	2021-09-02	56	FALSE	47219	22.2103	560.075	236	0	1890	25406	53.8046	ASV4	4325	9.15945	37.0359	20462	11.8758	109.353	218	0	1505	2378	11.6215	ASV23	4325	21.1367	67.2417
A7120DBIBW5A	PRJNA1272461	A7120	A	bi_weekly	Discovery_Bay	Discovery_Bay_Inner	5	169	2021-09-16	70	FALSE	109075	51.3053	1581.12	209	0	1917	72379	66.3571	ASV4	14277	13.0892	20.5537	36257	21.0429	213.394	186	0	1537	5833	16.0879	ASV104	14277	39.3772	44.5348
A7120DBIBW5B	PRJNA1272462	A7120	B	bi_weekly	Discovery_Bay	Discovery_Bay_Inner	5	170	2021-09-16	70	FALSE	97342	45.7865	1271.75	219	0	1907	56431	57.9719	ASV4	3258	3.34696	38.6811	40357	23.4225	385.459	199	0	1524	13710	33.9718	ASV62	3258	8.07295	57.9552
A7120DBIBW5C	PRJNA1272463	A7120	C	bi_weekly	Discovery_Bay	Discovery_Bay_Inner	5	171	2021-09-16	70	FALSE	98741	46.4445	1000.77	246	0	1880	40478	40.9941	ASV4	2193	2.22096	56.7849	57745	33.5142	534.738	223	0	1500	17215	29.8121	ASV188	2193	3.79773	66.3902
A7120DBIBW6A	PRJNA1272464	A7120	A	bi_weekly	Discovery_Bay	Discovery_Bay_Inner	6	169	2021-09-30	84	FALSE	12969	6.10019	256.235	87	0	2039	11811	91.071	ASV4	227	1.75033	7.17866	1146	0.665119	7.57379	78	0	1645	234	20.4188	ASV104	227	19.808	59.7731
A7120DBIBW6B	PRJNA1272465	A7120	B	bi_weekly	Discovery_Bay	Discovery_Bay_Inner	6	170	2021-09-30	84	FALSE	20702	9.73754	365.63	116	0	2010	16716	80.7458	ASV4	331	1.59888	17.6553	3961	2.2989	53.0652	105	0	1618	2152	54.3297	ASV62	331	8.35648	37.3138
A7120DBIW10A	PRJNA1272466	A7120	A	weekly	Discovery_Bay	Discovery_Bay_Inner	10	154	2021-09-16	70	FALSE	57652	27.1176	1132.93	142	0	1984	52225	90.5866	ASV4	1720	2.98342	6.42996	5307	3.08009	30.2772	113	0	1610	724	13.6424	ASV104	1720	32.41	53.9476
A7120DBIW10B	PRJNA1272467	A7120	B	weekly	Discovery_Bay	Discovery_Bay_Inner	10	155	2021-09-16	70	FALSE	42539	20.0089	776.802	148	0	1978	35775	84.0993	ASV4	1153	2.71045	13.1902	6705	3.89147	43.3986	128	0	1595	1446	21.566	ASV62	1153	17.1961	61.2379
A7120DBIW12A	PRJNA1272468	A7120	A	weekly	Discovery_Bay	Discovery_Bay_Inner	12	154	2021-09-30	84	FALSE	14437	6.79069	246.387	104	0	2022	11290	78.2018	ASV4	174	1.20524	20.5929	3123	1.81254	30.7591	94	0	1629	1168	37.3999	ASV62	174	5.57157	57.0285
A7120DBIW12B	PRJNA1272469	A7120	B	weekly	Discovery_Bay	Discovery_Bay_Inner	12	155	2021-09-30	84	FALSE	12536	5.89652	239.037	93	0	2033	11013	87.851	ASV4	416	3.31844	8.83057	1498	0.869414	10.9319	86	0	1637	388	25.9012	ASV104	416	27.7704	46.3284
A7120DBIW2A	PRJNA1272470	A7120	A	weekly	Discovery_Bay	Discovery_Bay_Inner	2	154	2021-07-22	14	FALSE	20102	9.45532	376.978	160	0	1966	17375	86.4342	ASV4	737	3.6663	9.89951	2678	1.55427	12.8281	144	0	1579	303	11.3144	ASV15	737	27.5205	61.165
A7120DBIW2B	PRJNA1272471	A7120	B	weekly	Discovery_Bay	Discovery_Bay_Inner	2	155	2021-07-22	14	FALSE	14950	7.03198	250.494	210	0	1916	11530	77.1237	ASV4	495	3.31104	19.5652	3371	1.95647	16.9623	196	0	1527	449	13.3195	ASV26	495	14.6841	71.9964
A7120DBIW4A	PRJNA1272472	A7120	A	weekly	Discovery_Bay	Discovery_Bay_Inner	4	154	2021-08-05	28	FALSE	18605	8.75118	361.4	127	0	1999	16658	89.5351	ASV4	298	1.60172	8.86321	1926	1.11782	11.2273	111	0	1612	276	14.3302	ASV40	298	15.4725	70.1973
A7120DBIW4B	PRJNA1272473	A7120	B	weekly	Discovery_Bay	Discovery_Bay_Inner	4	155	2021-08-05	28	FALSE	21810	10.2587	403.077	148	0	1978	18574	85.1628	ASV4	413	1.89363	12.9436	3211	1.86361	16.6173	140	0	1583	364	11.336	ASV16	413	12.862	75.8019
A7120DBIW6A	PRJNA1272474	A7120	A	weekly	Discovery_Bay	Discovery_Bay_Inner	6	154	2021-08-19	42	FALSE	70295	33.0644	1427.11	126	0	2000	65794	93.597	ASV4	909	1.29312	5.10989	4445	2.5798	27.6201	104	0	1619	713	16.0405	ASV340	909	20.4499	63.5096
A7120DBIW6B	PRJNA1272475	A7120	B	weekly	Discovery_Bay	Discovery_Bay_Inner	6	155	2021-08-19	42	FALSE	71112	33.4487	1305.91	210	0	1916	60112	84.5314	ASV4	2184	3.07121	12.3973	10745	6.23622	86.3868	183	0	1540	3334	31.0284	ASV62	2184	20.3257	48.6459
A7120DBIW8A	PRJNA1272476	A7120	A	weekly	Discovery_Bay	Discovery_Bay_Inner	8	154	2021-09-02	56	FALSE	75774	35.6416	1518.36	138	0	1988	69989	92.3655	ASV4	572	0.754876	6.87967	5686	3.30006	43.3979	110	0	1613	1453	25.554	ASV340	572	10.0598	64.3862
A7120DBIW8B	PRJNA1272477	A7120	B	weekly	Discovery_Bay	Discovery_Bay_Inner	8	155	2021-09-02	56	FALSE	75455	35.4915	1193.26	158	0	1968	54800	72.6261	ASV4	11534	15.2859	12.088	20453	11.8706	120.741	131	0	1592	2229	10.8982	ASV5	11534	56.3927	32.7091
A7120DBMBW0APF	PRJNA1272478	A7120	A	bi_weekly	Discovery_Bay	Discovery_Bay_Mouth	0	139	2022-10-05	91	TRUE	52455	24.6731	882.322	185	0	1941	40332	76.8888	ASV4	2342	4.46478	18.6465	11986	6.95647	129.404	154	0	1569	5234	43.6676	ASV31	2342	19.5395	36.7929
A7120DBMBW0BPF	PRJNA1272479	A7120	B	bi_weekly	Discovery_Bay	Discovery_Bay_Mouth	0	140	2022-10-05	91	TRUE	53698	25.2578	838.359	176	0	1950	38373	71.4608	ASV4	1421	2.64628	25.893	15232	8.84039	113.752	150	0	1573	3137	20.5948	ASV70	1421	9.32904	70.0762
A7120DBMBW1A	PRJNA1272480	A7120	A	bi_weekly	Discovery_Bay	Discovery_Bay_Mouth	1	139	2021-07-22	14	FALSE	74904	35.2324	1334.5	348	0	1778	61478	82.0757	ASV4	6251	8.34535	9.57893	13237	7.68253	65.5334	317	0	1406	1289	9.73786	ASV5	6251	47.2237	43.0385
A7120DBMBW1APF	PRJNA1272481	A7120	A	bi_weekly	Discovery_Bay	Discovery_Bay_Mouth	1	139	2021-07-15	105	TRUE	107156	50.4026	2152.48	178	0	1948	99230	92.6033	ASV4	281	0.262234	7.13446	7724	4.48288	49.7719	149	0	1574	1566	20.2745	ASV39	281	3.63801	76.0875
A7120DBMBW1B	PRJNA1272482	A7120	B	bi_weekly	Discovery_Bay	Discovery_Bay_Mouth	1	140	2021-07-22	14	FALSE	70087	32.9666	1256.21	341	0	1785	57879	82.5816	ASV4	5656	8.06997	9.34838	12041	6.98839	57.2577	311	0	1412	1066	8.85309	ASV5	5656	46.9728	44.1741
A7120DBMBW1BPF	PRJNA1272483	A7120	B	bi_weekly	Discovery_Bay	Discovery_Bay_Mouth	1	140	2021-09-23	105	TRUE	50951	23.9657	967.025	186	0	1940	44552	87.4409	ASV4	1280	2.51222	10.0469	5949	3.4527	44.8211	154	0	1569	1640	27.5677	ASV26	1280	21.5162	50.9161
A7120DBMBW2A	PRJNA1272484	A7120	A	bi_weekly	Discovery_Bay	Discovery_Bay_Mouth	2	139	2021-08-05	28	FALSE	75109	35.3288	1024.69	195	0	1931	41277	54.9561	ASV4	2108	2.80659	42.2373	33747	19.5862	554.474	177	0	1546	22667	67.1675	ASV31	2108	6.24648	26.5861
A7120DBMBW2APF	PRJNA1272485	A7120	A	bi_weekly	Discovery_Bay	Discovery_Bay_Mouth	2	139	2021-09-23	119	TRUE	52182	24.5447	891.842	159	0	1967	41024	78.6171	ASV4	8613	16.5057	4.87716	10972	6.36796	69.9285	140	0	1583	1411	12.86	ASV6	8613	78.4998	8.64017
A7120DBMBW2B	PRJNA1272486	A7120	B	bi_weekly	Discovery_Bay	Discovery_Bay_Mouth	2	140	2021-08-05	28	FALSE	59380	27.9304	750.625	238	0	1888	33261	56.0138	ASV4	1397	2.35264	41.6335	25951	15.0615	231.477	222	0	1501	8145	31.3861	ASV164	1397	5.38322	63.2307
A7120DBMBW2BPF	PRJNA1272487	A7120	B	bi_weekly	Discovery_Bay	Discovery_Bay_Mouth	2	140	2021-10-06	119	TRUE	44646	21	776.427	176	0	1950	35759	80.0945	ASV4	3622	8.11271	11.7928	7512	4.35984	40.6874	142	0	1581	787	10.4766	ASV39	3622	48.2162	41.3072
A7120DBMBW3A	PRJNA1272488	A7120	A	bi_weekly	Discovery_Bay	Discovery_Bay_Mouth	3	139	2021-08-19	42	FALSE	51499	24.2234	598.317	257	0	1869	26912	52.2573	ASV4	2832	5.49914	42.2435	24465	14.1991	147.291	227	0	1496	3513	14.3593	ASV53	2832	11.5757	74.065
A7120DBMBW3B	PRJNA1272489	A7120	B	bi_weekly	Discovery_Bay	Discovery_Bay_Mouth	3	140	2021-08-19	42	FALSE	66238	31.1562	531.867	291	0	1835	21086	31.8337	ASV4	4843	7.31151	60.8548	44960	26.094	302.326	248	0	1475	8384	18.6477	ASV26	4843	10.7718	70.5805
A7120DBMBW4A	PRJNA1272490	A7120	A	bi_weekly	Discovery_Bay	Discovery_Bay_Mouth	4	139	2021-09-02	56	FALSE	42773	20.119	476.336	192	0	1934	19791	46.2698	ASV4	1402	3.27777	50.4524	22866	13.271	229.911	180	0	1543	8251	36.0841	ASV31	1402	6.13137	57.7845
A7120DBMBW4B	PRJNA1272491	A7120	B	bi_weekly	Discovery_Bay	Discovery_Bay_Mouth	4	140	2021-09-02	56	FALSE	52490	24.6896	719.051	243	0	1883	32736	62.3662	ASV4	3749	7.14231	30.4915	19539	11.3401	127.79	222	0	1501	3925	20.088	ASV53	3749	19.1873	60.7247
A7120DBMBW5B	PRJNA1272492	A7120	B	bi_weekly	Discovery_Bay	Discovery_Bay_Mouth	5	140	2021-09-16	70	FALSE	63399	29.8208	683.657	246	0	1880	28702	45.272	ASV4	2428	3.82971	50.8983	34498	20.0221	314.742	221	0	1502	9357	27.1233	ASV53	2428	7.03809	65.8386
A7120DBMBW6A	PRJNA1272493	A7120	A	bi_weekly	Discovery_Bay	Discovery_Bay_Mouth	6	139	2021-09-30	84	FALSE	59598	28.0329	973.217	234	0	1892	44619	74.8666	ASV4	757	1.27018	23.8632	13796	8.00696	116.185	188	0	1535	3371	24.4346	ASV31	757	5.4871	70.0783
A7120DBMBW6B	PRJNA1272494	A7120	B	bi_weekly	Discovery_Bay	Discovery_Bay_Mouth	6	140	2021-09-30	84	FALSE	13181	6.19991	191.317	130	0	1996	8658	65.6855	ASV4	260	1.97254	32.342	4490	2.60592	40.9584	117	0	1606	984	21.9154	ASV70	260	5.79065	72.294
A7120ERFCW0APF	PRJNA1272495	A7120	A	weekly	Eel_River	Eel_River_Fox_Creek	0	64	2022-11-29	91	TRUE	75867	35.6853	1100.5	308	0	1818	49756	65.5832	ASV4	942	1.24165	33.1752	25474	14.7847	241.287	236	0	1487	9241	36.2762	ASV12	942	3.69789	60.0259
A7120ERFCW0CPF	PRJNA1272496	A7120	C	weekly	Eel_River	Eel_River_Fox_Creek	0	66	2022-12-20	91	TRUE	71818	33.7808	1249.28	236	0	1890	57501	80.0649	ASV4	2344	3.26381	16.6713	14120	8.19501	84.8924	198	0	1525	2188	15.4958	ASV94	2344	16.6006	67.9037
A7120ERFCW10A	PRJNA1272497	A7120	A	weekly	Eel_River	Eel_River_Fox_Creek	10	64	2021-08-31	70	FALSE	50791	23.8904	979.075	147	0	1979	45116	88.8268	ASV4	940	1.85072	9.32252	5630	3.26756	39.8925	133	0	1590	1074	19.0764	ASV11	940	16.6963	64.2274
A7120ERFCW10B	PRJNA1272498	A7120	B	weekly	Eel_River	Eel_River_Fox_Creek	10	65	2021-08-31	70	FALSE	19000	8.93697	373.599	98	0	2028	17222	90.6421	ASV4	488	2.56842	6.78947	1760	1.02147	9.9358	88	0	1635	209	11.875	ASV8	488	27.7273	60.3977
A7120ERFCW10C	PRJNA1272499	A7120	C	weekly	Eel_River	Eel_River_Fox_Creek	10	66	2021-08-31	70	FALSE	19172	9.01787	378.646	127	0	1999	17454	91.039	ASV4	492	2.56624	6.39474	1685	0.977945	10.6646	107	0	1616	341	20.2374	ASV16	492	29.1988	50.5638
A7120ERFCW12A	PRJNA1272500	A7120	A	weekly	Eel_River	Eel_River_Fox_Creek	12	64	2021-09-14	84	FALSE	15876	7.46754	287.325	115	0	2011	13221	83.2766	ASV4	592	3.7289	12.9945	2626	1.52409	20.8742	100	0	1623	656	24.981	ASV8	592	22.5438	52.4752
A7120ERFCW12B	PRJNA1272501	A7120	B	weekly	Eel_River	Eel_River_Fox_Creek	12	65	2021-09-14	84	FALSE	15171	7.13594	289.423	100	0	2026	13335	87.898	ASV4	210	1.38422	10.7178	1820	1.0563	12.8961	89	0	1634	392	21.5385	ASV8	210	11.5385	66.9231
A7120ERFCW12C	PRJNA1272502	A7120	C	weekly	Eel_River	Eel_River_Fox_Creek	12	66	2021-09-14	84	FALSE	11701	5.50376	224.653	98	0	2028	10342	88.3856	ASV4	209	1.78617	9.82822	1348	0.782356	14.307	90	0	1633	572	42.4332	ASV16	209	15.5045	42.0623
A7120ERFCW2A	PRJNA1272503	A7120	A	weekly	Eel_River	Eel_River_Fox_Creek	2	64	2021-07-06	14	FALSE	49516	23.2907	826.323	288	0	1838	37927	76.5954	ASV4	2162	4.36627	19.0383	10052	5.83401	88.0328	216	0	1507	3356	33.3864	ASV31	2162	21.5082	45.1055
A7120ERFCW2APF	PRJNA1272504	A7120	A	weekly	Eel_River	Eel_River_Fox_Creek	2	64	2021-08-24	105	TRUE	13362	6.28504	262.585	129	0	1997	12101	90.5628	ASV4	313	2.34246	7.09475	1183	0.686593	9.92079	104	0	1619	370	31.2764	ASV8	313	26.4582	42.2654
A7120ERFCW2B	PRJNA1272505	A7120	B	weekly	Eel_River	Eel_River_Fox_Creek	2	65	2021-07-06	14	FALSE	50264	23.6425	784.928	304	0	1822	35802	71.2279	ASV4	1590	3.1633	25.6088	13218	7.6715	128.41	239	0	1484	4890	36.995	ASV31	1590	12.0291	50.9759
A7120ERFCW2C	PRJNA1272506	A7120	C	weekly	Eel_River	Eel_River_Fox_Creek	2	66	2021-07-06	14	FALSE	65049	30.5969	1175.77	302	0	1824	54179	83.2895	ASV4	2812	4.3229	12.3876	10096	5.85955	49.2532	245	0	1478	1323	13.1042	ASV49	2812	27.8526	59.0432
A7120ERFCW4A	PRJNA1272507	A7120	A	weekly	Eel_River	Eel_River_Fox_Creek	4	64	2021-07-20	28	FALSE	57304	26.9539	995.349	201	0	1925	45829	79.9752	ASV4	6291	10.9783	9.04649	11298	6.55717	61.1729	177	0	1546	1129	9.99292	ASV6	6291	55.6824	34.3247
A7120ERFCW4APF	PRJNA1272508	A7120	A	weekly	Eel_River	Eel_River_Fox_Creek	4	64	2022-12-06	119	TRUE	63327	29.7869	1250.85	191	0	1935	57655	91.0433	ASV4	394	0.622167	8.33452	5268	3.05746	38.5981	147	0	1576	1210	22.9689	ASV8	394	7.47912	69.552
A7120ERFCW4B	PRJNA1272509	A7120	B	weekly	Eel_River	Eel_River_Fox_Creek	4	65	2021-07-20	28	FALSE	56362	26.5108	971.983	224	0	1902	44764	79.4223	ASV4	5161	9.15688	11.4208	11377	6.60302	54.9066	196	0	1527	910	7.99859	ASV5	5161	45.3635	46.638
A7120ERFCW4C	PRJNA1272510	A7120	C	weekly	Eel_River	Eel_River_Fox_Creek	4	66	2021-07-20	28	FALSE	35334	16.6199	672.636	189	0	1937	31001	87.737	ASV4	2329	6.59139	5.67159	4193	2.43355	23.435	155	0	1568	466	11.1138	ASV6	2329	55.545	33.3413
A7120ERFCW4CPF	PRJNA1272511	A7120	C	weekly	Eel_River	Eel_River_Fox_Creek	4	66	2022-12-27	119	TRUE	39084	18.3838	783.384	153	0	1973	36112	92.3959	ASV4	172	0.440078	7.16406	2930	1.70052	20.5619	133	0	1590	574	19.5904	ASV8	172	5.87031	74.5392
A7120ERFCW6A	PRJNA1272512	A7120	A	weekly	Eel_River	Eel_River_Fox_Creek	6	64	2021-08-03	42	FALSE	62190	29.2521	1172.79	185	0	1941	54037	86.8902	ASV4	1519	2.44251	10.6673	8060	4.67789	51.575	163	0	1560	1169	14.5037	ASV8	1519	18.8462	66.6501
A7120ERFCW6B	PRJNA1272513	A7120	B	weekly	Eel_River	Eel_River_Fox_Creek	6	65	2021-08-03	42	FALSE	56815	26.7239	1050.47	177	0	1949	48407	85.2011	ASV4	3302	5.81185	8.98706	8295	4.81428	42.7331	155	0	1568	766	9.23448	ASV8	3302	39.8071	50.9584
A7120ERFCW6C	PRJNA1272514	A7120	C	weekly	Eel_River	Eel_River_Fox_Creek	6	66	2021-08-03	42	FALSE	67719	31.8528	1264.25	188	0	1938	58238	85.9995	ASV4	2986	4.4094	9.5911	9384	5.44631	63.1832	172	0	1551	2213	23.5827	ASV16	2986	31.8201	44.5972
A7120ERFCW8A	PRJNA1272515	A7120	A	weekly	Eel_River	Eel_River_Fox_Creek	8	64	2021-08-17	56	FALSE	58897	27.7032	1130.59	173	0	1953	52071	88.4103	ASV4	1345	2.28365	9.30608	6670	3.87115	61.2011	137	0	1586	2098	31.4543	ASV8	1345	20.1649	48.3808
A7120ERFCW8B	PRJNA1272516	A7120	B	weekly	Eel_River	Eel_River_Fox_Creek	8	65	2021-08-17	56	FALSE	64807	30.4831	1227.85	148	0	1978	56545	87.2514	ASV4	2314	3.5706	9.17802	8165	4.73883	69.246	127	0	1596	2414	29.5652	ASV8	2314	28.3405	42.0943
A7120ERFCW8C	PRJNA1272517	A7120	C	weekly	Eel_River	Eel_River_Fox_Creek	8	66	2021-08-17	56	FALSE	61658	29.0019	1174.66	177	0	1949	54098	87.7388	ASV4	1555	2.52198	9.73921	7469	4.33488	65.136	155	0	1568	2508	33.5788	ASV16	1555	20.8194	45.6018
A7120ERSEW10A	PRJNA1272518	A7120	A	weekly	Eel_River	Eel_River_South_Eel	10	94	2021-08-31	70	FALSE	17313	8.14346	361.123	52	0	2074	16650	96.1705	ASV4	418	2.41437	1.41512	642	0.372606	4.78897	39	0	1684	115	17.9128	ASV24	418	65.109	16.9782
A7120ERSEW10C	PRJNA1272519	A7120	C	weekly	Eel_River	Eel_River_South_Eel	10	96	2021-08-31	70	FALSE	18652	8.77328	369.177	105	0	2021	17015	91.2235	ASV4	282	1.5119	7.26464	1618	0.93906	12.5541	94	0	1629	451	27.8739	ASV66	282	17.4289	54.6972
A7120ERSEW12A	PRJNA1272520	A7120	A	weekly	Eel_River	Eel_River_South_Eel	12	94	2021-09-14	84	FALSE	14278	6.7159	293.902	54	0	2072	13550	94.9012	ASV4	372	2.60541	2.49335	708	0.410911	5.22752	41	0	1682	141	19.9153	ASV24	372	52.5424	27.5424
A7120ERSEW12C	PRJNA1272521	A7120	C	weekly	Eel_River	Eel_River_South_Eel	12	96	2021-09-14	84	FALSE	10102	4.75165	199.758	84	0	2042	9209	91.1602	ASV4	244	2.41536	6.42447	877	0.508996	4.56916	74	0	1649	78	8.89396	ASV12	244	27.8221	63.2839
A7120ERSEW2A	PRJNA1272522	A7120	A	weekly	Eel_River	Eel_River_South_Eel	2	94	2021-07-06	14	FALSE	60465	28.4407	1158.36	76	0	2050	53318	88.1799	ASV4	2134	3.52931	8.29075	7009	4.0679	76.9008	51	0	1672	2858	40.7761	ASV60	2134	30.4466	28.7773
A7120ERSEW2C	PRJNA1272523	A7120	C	weekly	Eel_River	Eel_River_South_Eel	2	96	2021-07-06	14	FALSE	56035	26.357	1023.12	195	0	1931	47107	84.0671	ASV4	2079	3.71018	12.2227	8800	5.10737	62.6008	167	0	1556	1889	21.4659	ASV31	2079	23.625	54.9091
A7120ERSEW4A	PRJNA1272524	A7120	A	weekly	Eel_River	Eel_River_South_Eel	4	94	2021-07-20	28	FALSE	58055	27.3071	1139.85	75	0	2051	52534	90.4901	ASV4	4372	7.53079	1.97916	5346	3.10273	39.2432	47	0	1676	819	15.3199	ASV6	4372	81.7808	2.89936
A7120ERSEW4C	PRJNA1272525	A7120	C	weekly	Eel_River	Eel_River_South_Eel	4	96	2021-07-20	28	FALSE	57831	27.2018	1076.46	201	0	1925	49605	85.7758	ASV4	4419	7.64123	6.58297	7881	4.574	43.4956	158	0	1565	831	10.5443	ASV5	4419	56.0716	33.3841
A7120ERSEW6A	PRJNA1272526	A7120	A	weekly	Eel_River	Eel_River_South_Eel	6	94	2021-08-03	42	FALSE	35468	16.683	661.405	60	0	2066	30461	85.883	ASV4	4329	12.2054	1.91158	4888	2.83691	36.5218	43	0	1680	785	16.0597	ASV5	4329	88.5638	-4.62357
A7120ERSEW6C	PRJNA1272527	A7120	C	weekly	Eel_River	Eel_River_South_Eel	6	96	2021-08-03	42	FALSE	41381	19.4643	730.333	159	0	1967	33628	81.2643	ASV4	4256	10.2849	8.45074	7668	4.45038	44.266	138	0	1585	807	10.5243	ASV5	4256	55.5034	33.9724
A7120ERSEW8A	PRJNA1272528	A7120	A	weekly	Eel_River	Eel_River_South_Eel	8	94	2021-08-17	56	FALSE	58222	27.3857	1212.81	70	0	2056	55917	96.041	ASV4	1298	2.2294	1.72959	2190	1.27104	18.0931	43	0	1680	556	25.3881	ASV24	1298	59.2694	15.3425
A7120ERSEW8C	PRJNA1272529	A7120	C	weekly	Eel_River	Eel_River_South_Eel	8	96	2021-08-17	56	FALSE	66763	31.4031	1335.97	150	0	1976	61590	92.2517	ASV4	1619	2.425	5.32331	5088	2.95299	29.2934	127	0	1596	619	12.1659	ASV66	1619	31.82	56.0142
A7120SCNBW0APF	PRJNA1272530	A7120	A	bi_weekly	Strawberry_Creek	Strawberry_Creek_North	0	49	2022-12-29	91	TRUE	37125	17.4624	607.913	219	0	1907	27679	74.5562	ASV4	790	2.12795	23.3158	4293	2.49158	22.0087	151	0	1572	484	11.2742	ASV22	790	18.402	70.3238
A7120SCNBW0CPF	PRJNA1272531	A7120	C	bi_weekly	Strawberry_Creek	Strawberry_Creek_North	0	51	2022-12-16	91	TRUE	53466	25.1486	796.101	279	0	1847	36521	68.307	ASV4	2565	4.79744	26.8956	15256	8.85432	89.6664	220	0	1503	2626	17.2129	ASV155	2565	16.8131	65.974
A7120SCNBW1A	PRJNA1272532	A7120	A	bi_weekly	Strawberry_Creek	Strawberry_Creek_North	1	49	2021-06-09	14	FALSE	26090	12.2719	442.223	140	0	1986	20337	77.9494	ASV4	4305	16.5006	5.55002	5688	3.30122	36.3452	132	0	1591	751	13.2032	ASV6	4305	75.6857	11.1111
A7120SCNBW1APF	PRJNA1272533	A7120	A	bi_weekly	Strawberry_Creek	Strawberry_Creek_North	1	49	2021-06-23	105	TRUE	39582	18.6181	451.848	187	0	1939	19585	49.4796	ASV4	1967	4.96943	45.551	19832	11.5102	171.732	168	0	1555	4644	23.4167	ASV182	1967	9.91831	66.665
A7120SCNBW1C	PRJNA1272534	A7120	C	bi_weekly	Strawberry_Creek	Strawberry_Creek_North	1	51	2021-06-09	14	FALSE	20534	9.65851	253.708	261	0	1865	11559	56.292	ASV4	2026	9.86656	33.8414	8892	5.16077	43.9238	252	0	1471	1255	14.1138	ASV46	2026	22.7845	63.1017
A7120SCNBW2A	PRJNA1272535	A7120	A	bi_weekly	Strawberry_Creek	Strawberry_Creek_North	2	49	2021-06-23	28	FALSE	22397	10.5348	368.492	98	0	2028	16927	75.5771	ASV4	4200	18.7525	5.6704	5382	3.12362	36.0594	90	0	1633	699	12.9877	ASV6	4200	78.0379	8.97436
A7120SCNBW2APF	PRJNA1272536	A7120	A	bi_weekly	Strawberry_Creek	Strawberry_Creek_North	2	49	2021-06-30	119	TRUE	64270	30.2305	1191.02	147	0	1979	54831	85.3135	ASV4	2383	3.7078	10.9787	9378	5.44283	75.5009	123	0	1600	2170	23.1393	ASV47	2383	25.4105	51.4502
A7120SCNBW2C	PRJNA1272537	A7120	C	bi_weekly	Strawberry_Creek	Strawberry_Creek_North	2	51	2021-06-23	28	FALSE	22295	10.4868	380.369	163	0	1963	17512	78.5468	ASV4	2003	8.98408	12.4692	4683	2.71793	24.0427	151	0	1572	434	9.26756	ASV311	2003	42.7717	47.9607
A7120SCNBW3C	PRJNA1272538	A7120	C	bi_weekly	Strawberry_Creek	Strawberry_Creek_North	3	51	2021-07-07	42	FALSE	15994	7.52305	149.73	199	0	1927	6224	38.9146	ASV4	2283	14.2741	46.8113	9671	5.61288	72.1586	182	0	1541	2547	26.3365	ASV52	2283	23.6067	50.0569
A7120SCNBW4A	PRJNA1272539	A7120	A	bi_weekly	Strawberry_Creek	Strawberry_Creek_North	4	49	2021-07-21	56	FALSE	19866	9.34431	334.787	124	0	2002	15398	77.5093	ASV4	2980	15.0005	7.49018	4409	2.55891	26.9467	111	0	1612	502	11.3858	ASV6	2980	67.589	21.0252
A7120SCNBW4C	PRJNA1272540	A7120	C	bi_weekly	Strawberry_Creek	Strawberry_Creek_North	4	51	2021-07-21	56	FALSE	24229	11.3965	416.921	130	0	1996	19171	79.1242	ASV4	2049	8.45681	12.419	4909	2.8491	34.9511	117	0	1606	957	19.4948	ASV52	2049	41.7397	38.7655
A7120SCNBW5A	PRJNA1272541	A7120	A	bi_weekly	Strawberry_Creek	Strawberry_Creek_North	5	49	2021-08-04	70	FALSE	22512	10.5889	398.814	104	0	2022	18358	81.5476	ASV4	2584	11.4783	6.97406	4086	2.37145	26.3875	96	0	1627	586	14.3417	ASV47	2584	63.2403	22.418
A7120SCNBW5C	PRJNA1272542	A7120	C	bi_weekly	Strawberry_Creek	Strawberry_Creek_North	5	51	2021-08-04	70	FALSE	22044	10.3688	354.514	160	0	1966	16273	73.8205	ASV4	2028	9.19978	16.9797	4212	2.44457	21.1244	140	0	1583	362	8.59449	ASV22	2028	48.1481	43.2574
A7120SCNBW6A	PRJNA1272543	A7120	A	bi_weekly	Strawberry_Creek	Strawberry_Creek_North	6	49	2021-08-18	84	FALSE	21964	10.3311	342.128	100	0	2026	15636	71.1892	ASV4	3071	13.982	14.8288	6249	3.62681	50.85	91	0	1632	1631	26.1002	ASV47	3071	49.1439	24.756
A7120SCNBW6C	PRJNA1272544	A7120	C	bi_weekly	Strawberry_Creek	Strawberry_Creek_North	6	51	2021-08-18	84	FALSE	21138	9.94262	349.953	104	0	2022	16090	76.1188	ASV4	2692	12.7354	11.1458	4300	2.49565	27.0659	90	0	1633	624	14.5116	ASV98	2692	62.6047	22.8837
A7120SCSBW0APF	PRJNA1272545	A7120	A	bi_weekly	Strawberry_Creek	Strawberry_Creek_South	0	19	2022-12-16	91	TRUE	39764	18.7037	541.679	228	0	1898	24726	62.1819	ASV4	1789	4.49904	33.3191	13348	7.74695	80.9005	175	0	1548	2150	16.1073	ASV46	1789	13.4028	70.49
A7120SCSBW0BPF	PRJNA1272546	A7120	B	bi_weekly	Strawberry_Creek	Strawberry_Creek_South	0	20	2022-12-16	91	TRUE	55812	26.2521	934.93	171	0	1955	42928	76.9154	ASV4	3471	6.21909	16.8655	11311	6.56471	95.4207	120	0	1603	3311	29.2724	ASV48	3471	30.6869	40.0407
A7120SCSBW0CPF	PRJNA1272547	A7120	C	bi_weekly	Strawberry_Creek	Strawberry_Creek_South	0	21	2022-12-16	91	TRUE	49134	23.111	692.743	116	0	2010	30893	62.875	ASV4	1249	2.54203	34.583	18020	10.4585	196.275	95	0	1628	5962	33.0855	ASV19	1249	6.93119	59.9834
A7120SCSBW1A	PRJNA1272548	A7120	A	bi_weekly	Strawberry_Creek	Strawberry_Creek_South	1	19	2021-06-09	14	FALSE	23085	10.8584	380.453	183	0	1943	17508	75.8415	ASV4	2660	11.5226	12.6359	5480	3.1805	27.2892	175	0	1548	461	8.41241	ASV6	2660	48.5401	43.0474
A7120SCSBW1B	PRJNA1272549	A7120	B	bi_weekly	Strawberry_Creek	Strawberry_Creek_South	1	20	2021-06-09	14	FALSE	25728	12.1016	354.029	94	0	2032	14991	58.2673	ASV4	2058	7.99907	33.7337	10676	6.19617	155.903	80	0	1643	6081	56.9595	ASV19	2058	19.2769	23.7636
A7120SCSBW1BPF	PRJNA1272550	A7120	B	bi_weekly	Strawberry_Creek	Strawberry_Creek_South	1	20	2022-12-21	105	TRUE	61671	29.008	893.158	221	0	1905	40620	65.8656	ASV4	4201	6.81195	27.3224	17982	10.4364	162.284	161	0	1562	6173	34.3288	ASV48	4201	23.3623	42.309
A7120SCSBW1C	PRJNA1272551	A7120	C	bi_weekly	Strawberry_Creek	Strawberry_Creek_South	1	21	2021-06-09	14	FALSE	25265	11.8838	389.198	117	0	2009	17800	70.4532	ASV4	2144	8.48605	21.0608	7367	4.27568	55.5332	107	0	1616	1409	19.1258	ASV19	2144	29.1028	51.7714
A7120SCSBW1CPF	PRJNA1272552	A7120	C	bi_weekly	Strawberry_Creek	Strawberry_Creek_South	1	21	2021-06-16	105	TRUE	56330	26.4958	825.799	145	0	1981	37379	66.3572	ASV4	2995	5.31688	28.3259	18704	10.8555	175.804	121	0	1602	6256	33.4474	ASV19	2995	16.0126	50.54
A7120SCSBW2A	PRJNA1272553	A7120	A	bi_weekly	Strawberry_Creek	Strawberry_Creek_South	2	19	2021-06-23	28	FALSE	30194	14.2023	458.982	126	0	2000	20998	69.5436	ASV4	3297	10.9194	19.537	9094	5.278	64.3268	102	0	1621	2104	23.1361	ASV74	3297	36.2547	40.6092
A7120SCSBW2APF	PRJNA1272554	A7120	A	bi_weekly	Strawberry_Creek	Strawberry_Creek_South	2	19	2021-07-14	119	TRUE	76454	35.9614	1377.46	136	0	1990	63382	82.9021	ASV4	2075	2.71405	14.3838	12998	7.54382	100.389	102	0	1621	2967	22.8266	ASV74	2075	15.964	61.2094
A7120SCSBW2B	PRJNA1272555	A7120	B	bi_weekly	Strawberry_Creek	Strawberry_Creek_South	2	20	2021-06-23	28	FALSE	23288	10.9539	413.209	88	0	2038	19020	81.673	ASV4	2981	12.8006	5.52645	4205	2.44051	27.582	79	0	1644	552	13.1272	ASV6	2981	70.8918	15.981
A7120SCSBW2BPF	PRJNA1272556	A7120	B	bi_weekly	Strawberry_Creek	Strawberry_Creek_South	2	20	2021-06-23	119	TRUE	66855	31.4464	1061.26	208	0	1918	48693	72.8337	ASV4	1745	2.61013	24.5561	12036	6.98549	97.9876	129	0	1594	3598	29.8937	ASV48	1745	14.4982	55.6082
A7120SCSBW2C	PRJNA1272557	A7120	C	bi_weekly	Strawberry_Creek	Strawberry_Creek_South	2	21	2021-06-23	28	FALSE	29385	13.8217	485.38	130	0	1996	22321	75.9605	ASV4	4209	14.3236	9.71584	6473	3.75682	39.4955	92	0	1631	722	11.154	ASV6	4209	65.0239	23.822
A7120SCSBW2CPF	PRJNA1272558	A7120	C	bi_weekly	Strawberry_Creek	Strawberry_Creek_South	2	21	2021-07-21	119	TRUE	57032	26.826	934.985	169	0	1957	42766	74.986	ASV4	898	1.57455	23.4395	14081	8.17237	132.321	126	0	1597	4520	32.1	ASV181	898	6.37739	61.5226
A7120SCSBW3A	PRJNA1272559	A7120	A	bi_weekly	Strawberry_Creek	Strawberry_Creek_South	3	19	2021-07-07	42	FALSE	22544	10.604	369.513	82	0	2044	16952	75.1952	ASV4	1907	8.45901	16.3458	5531	3.2101	41.7251	73	0	1650	1389	25.113	ASV74	1907	34.4784	40.4086
A7120SCSBW3B	PRJNA1272560	A7120	B	bi_weekly	Strawberry_Creek	Strawberry_Creek_South	3	20	2021-07-07	42	FALSE	26409	12.4219	472.3	80	0	2046	21742	82.328	ASV4	3771	14.2792	3.39278	4552	2.6419	30.6419	69	0	1654	645	14.1696	ASV5	3771	82.8427	2.9877
A7120SCSBW3C	PRJNA1272561	A7120	C	bi_weekly	Strawberry_Creek	Strawberry_Creek_South	3	21	2021-07-07	42	FALSE	23241	10.9318	366.978	72	0	2054	16816	72.3549	ASV4	2990	12.8652	14.7799	6326	3.6715	45.9204	61	0	1662	1327	20.9769	ASV241	2990	47.2653	31.7578
A7120SCSBW4A	PRJNA1272562	A7120	A	bi_weekly	Strawberry_Creek	Strawberry_Creek_South	4	19	2021-07-21	56	FALSE	21567	10.1444	362.755	75	0	2051	16671	77.2987	ASV4	2322	10.7664	11.9349	4832	2.80441	33.339	67	0	1656	772	15.9768	ASV48	2322	48.0546	35.9685
A7120SCSBW4B	PRJNA1272563	A7120	B	bi_weekly	Strawberry_Creek	Strawberry_Creek_South	4	20	2021-07-21	56	FALSE	25460	11.9755	426.046	86	0	2040	19533	76.7203	ASV4	3199	12.5648	10.7148	5838	3.38828	50.9234	73	0	1650	1799	30.8153	ASV48	3199	54.7962	14.3885
A7120SCSBW4C	PRJNA1272564	A7120	C	bi_weekly	Strawberry_Creek	Strawberry_Creek_South	4	21	2021-07-21	56	FALSE	21835	10.2705	349.136	75	0	2051	15997	73.2631	ASV4	2917	13.3593	13.3776	5754	3.33952	43.9585	64	0	1659	1391	24.1745	ASV19	2917	50.6952	25.1303
A7120SCSBW5A	PRJNA1272565	A7120	A	bi_weekly	Strawberry_Creek	Strawberry_Creek_South	5	19	2021-08-04	70	FALSE	23105	10.8678	381.398	85	0	2041	17530	75.871	ASV4	3460	14.9751	9.15386	5380	3.12246	34.4317	60	0	1663	604	11.2268	ASV6	3460	64.3123	24.461
A7120SCSBW5B	PRJNA1272566	A7120	B	bi_weekly	Strawberry_Creek	Strawberry_Creek_South	5	20	2021-08-04	70	FALSE	49638	23.3481	795.223	128	0	1998	36477	73.486	ASV4	10054	20.2546	6.25932	13014	7.55311	91.1035	110	0	1613	1761	13.5316	ASV6	10054	77.2553	9.21316
A7120SCSBW5C	PRJNA1272567	A7120	C	bi_weekly	Strawberry_Creek	Strawberry_Creek_South	5	21	2021-08-04	70	FALSE	19782	9.3048	313.897	84	0	2042	14410	72.844	ASV4	3378	17.0761	10.0799	5294	3.07255	33.201	68	0	1655	644	12.1647	ASV6	3378	63.8081	24.0272
A7120SCSBW6A	PRJNA1272568	A7120	A	bi_weekly	Strawberry_Creek	Strawberry_Creek_South	6	19	2021-08-18	84	FALSE	26042	12.2493	419.757	133	0	1993	19300	74.1111	ASV4	3705	14.227	11.6619	5546	3.2188	34.1882	92	0	1631	658	11.8644	ASV6	3705	66.8049	21.3307
A7120SCSBW6B	PRJNA1272569	A7120	B	bi_weekly	Strawberry_Creek	Strawberry_Creek_South	6	20	2021-08-18	84	FALSE	22642	10.65	361.798	96	0	2030	16585	73.2488	ASV4	4133	18.2537	8.49748	5976	3.46837	43.8696	81	0	1642	1198	20.0469	ASV48	4133	69.16	10.7932
A7120SCSBW6C	PRJNA1272570	A7120	C	bi_weekly	Strawberry_Creek	Strawberry_Creek_South	6	21	2021-08-18	84	FALSE	26077	12.2658	378.87	81	0	2045	17234	66.0889	ASV4	4979	19.0935	14.8177	8747	5.07661	69.3832	72	0	1651	2297	26.2604	ASV241	4979	56.9224	16.8172
A7120SCSW10A	PRJNA1272571	A7120	A	weekly	Strawberry_Creek	Strawberry_Creek_South	10	4	2021-08-04	70	FALSE	26525	12.4765	462.533	106	0	2020	21289	80.2601	ASV4	3760	14.1753	5.56456	5021	2.9141	31.479	80	0	1643	641	12.7664	ASV6	3760	74.8855	12.3481
A7120SCSW10B	PRJNA1272572	A7120	B	weekly	Strawberry_Creek	Strawberry_Creek_South	10	5	2021-08-04	70	FALSE	25675	12.0767	432.416	122	0	2004	19888	77.4606	ASV4	3431	13.3632	9.17624	5288	3.06907	34.7008	86	0	1637	811	15.3366	ASV16	3431	64.8828	19.7806
A7120SCSW12A	PRJNA1272573	A7120	A	weekly	Strawberry_Creek	Strawberry_Creek_South	12	4	2021-08-18	84	FALSE	26535	12.4812	446.437	125	0	2001	20535	77.3884	ASV4	3945	14.8672	7.74449	5683	3.29832	35.2649	97	0	1626	727	12.7925	ASV6	3945	69.4176	17.7899
A7120SCSW12B	PRJNA1272574	A7120	B	weekly	Strawberry_Creek	Strawberry_Creek_South	12	5	2021-08-18	84	FALSE	27392	12.8843	436.243	94	0	2032	20010	73.0505	ASV4	2664	9.72547	17.224	7287	4.22925	50.1166	80	0	1643	1248	17.1264	ASV48	2664	36.5583	46.3154
A7120SCSW2A	PRJNA1272575	A7120	A	weekly	Strawberry_Creek	Strawberry_Creek_South	2	4	2021-06-09	14	FALSE	20217	9.50941	320.539	93	0	2033	14660	72.5132	ASV4	2946	14.5719	12.9149	5480	3.1805	45.6657	86	0	1637	1532	27.9562	ASV19	2946	53.7591	18.2847
A7120SCSW2B	PRJNA1272576	A7120	B	weekly	Strawberry_Creek	Strawberry_Creek_South	2	5	2021-06-09	14	FALSE	21808	10.2578	361.401	110	0	2016	16610	76.1647	ASV4	2861	13.119	10.7163	5126	2.97504	32.8888	99	0	1624	857	16.7187	ASV19	2861	55.8135	27.4678
A7120SCSW4A	PRJNA1272577	A7120	A	weekly	Strawberry_Creek	Strawberry_Creek_South	4	4	2021-06-23	28	FALSE	23623	11.1115	405.668	132	0	1994	18669	79.0289	ASV4	2988	12.6487	8.3224	4865	2.82356	28.709	113	0	1610	520	10.6886	ASV6	2988	61.4183	27.8931
A7120SCSW4B	PRJNA1272578	A7120	B	weekly	Strawberry_Creek	Strawberry_Creek_South	4	5	2021-06-23	28	FALSE	25107	11.8095	428.404	120	0	2006	19713	78.516	ASV4	3479	13.8567	7.62735	5283	3.06616	31.211	104	0	1619	590	11.1679	ASV6	3479	65.8527	22.9794
A7120SCSW6A	PRJNA1272579	A7120	A	weekly	Strawberry_Creek	Strawberry_Creek_South	6	4	2021-07-07	42	FALSE	28245	13.2855	507.78	98	0	2028	23382	82.7828	ASV4	3506	12.4128	4.80439	4770	2.76843	30.0351	80	0	1643	629	13.1866	ASV6	3506	73.501	13.3124
A7120SCSW6B	PRJNA1272580	A7120	B	weekly	Strawberry_Creek	Strawberry_Creek_South	6	5	2021-07-07	42	FALSE	23075	10.8537	403.562	93	0	2033	18570	80.4767	ASV4	3432	14.8732	4.65005	4405	2.55659	29.2624	73	0	1650	602	13.6663	ASV6	3432	77.9115	8.42225
A7120SCSW8A	PRJNA1272581	A7120	A	weekly	Strawberry_Creek	Strawberry_Creek_South	8	4	2021-07-21	56	FALSE	25737	12.1058	453.576	93	0	2033	20879	81.1245	ASV4	3522	13.6846	5.19097	4736	2.74869	29.9214	74	0	1649	637	13.4502	ASV6	3522	74.3666	12.1833
A7120SCSW8B	PRJNA1272582	A7120	B	weekly	Strawberry_Creek	Strawberry_Creek_South	8	5	2021-07-21	56	FALSE	23705	11.15	410.032	105	0	2021	18866	79.5866	ASV4	3169	13.3685	7.04493	4671	2.71097	30.3973	81	0	1642	641	13.723	ASV16	3169	67.8441	18.4329
L0902DBIBW0APF	PRJNA1272583	L0902	A	bi_weekly	Discovery_Bay	Discovery_Bay_Inner	0	166	2022-09-21	91	TRUE	63042	29.6529	902.854	222	0	1904	41004	65.0424	ASV1	4122	6.5385	28.4191	20581	11.9449	174.363	142	0	1581	5353	26.0094	ASV83	4122	20.0282	53.9624
L0902DBIBW0BPF	PRJNA1272584	L0902	B	bi_weekly	Discovery_Bay	Discovery_Bay_Inner	0	167	2022-09-21	91	TRUE	51423	24.1877	815.768	260	0	1866	37523	72.9693	ASV1	2817	5.47809	21.5526	12566	7.29309	64.6166	175	0	1548	1542	12.2712	ASV44	2817	22.4176	65.3112
L0902DBIBW0CPF	PRJNA1272585	L0902	C	bi_weekly	Discovery_Bay	Discovery_Bay_Inner	0	168	2022-09-21	91	TRUE	56449	26.5517	907.502	243	0	1883	41712	73.8932	ASV1	2948	5.22241	20.8843	13411	7.78352	81.6238	155	0	1568	2399	17.8883	ASV39	2948	21.982	60.1297
L0902DBIBW1A	PRJNA1272586	L0902	A	bi_weekly	Discovery_Bay	Discovery_Bay_Inner	1	166	2021-07-22	14	FALSE	57828	27.2004	1046.47	261	0	1865	48197	83.3454	ASV1	2995	5.17915	11.4754	8951	5.19501	57.1502	180	0	1543	1715	19.1599	ASV26	2995	33.4599	47.3802
L0902DBIBW1APF	PRJNA1272587	L0902	A	bi_weekly	Discovery_Bay	Discovery_Bay_Inner	1	166	2021-09-16	105	TRUE	46865	22.0437	707.725	198	0	1928	32235	68.7827	ASV1	3096	6.60621	24.6111	13498	7.83401	123.128	122	0	1601	4499	33.3309	ASV21	3096	22.9367	43.7324
L0902DBIBW1B	PRJNA1272588	L0902	B	bi_weekly	Discovery_Bay	Discovery_Bay_Inner	1	167	2021-07-22	14	FALSE	68577	32.2563	1217.63	293	0	1833	56054	81.7388	ASV1	3826	5.57913	12.6821	11569	6.71445	78.4415	200	0	1523	2698	23.3209	ASV91	3826	33.0711	43.6079
L0902DBIBW1BPF	PRJNA1272589	L0902	B	bi_weekly	Discovery_Bay	Discovery_Bay_Inner	1	167	2021-09-16	105	TRUE	65522	30.8194	1111.75	230	0	1896	51173	78.1005	ASV1	3489	5.32493	16.5746	13346	7.74579	74.9476	145	0	1578	1669	12.5056	ASV15	3489	26.1427	61.3517
L0902DBIBW1C	PRJNA1272590	L0902	C	bi_weekly	Discovery_Bay	Discovery_Bay_Inner	1	168	2021-07-22	14	FALSE	75280	35.4092	1296.63	283	0	1843	59470	78.9984	ASV1	3497	4.64532	16.3563	15165	8.80151	149.509	204	0	1519	5961	39.3076	ASV26	3497	23.0597	37.6327
L0902DBIBW2A	PRJNA1272591	L0902	A	bi_weekly	Discovery_Bay	Discovery_Bay_Inner	2	166	2021-08-05	28	FALSE	56025	26.3523	939.004	260	0	1866	43206	77.1191	ASV1	4676	8.34627	14.5346	11962	6.94254	69.2632	175	0	1548	1590	13.2921	ASV21	4676	39.0905	47.6175
L0902DBIBW2APF	PRJNA1272592	L0902	A	bi_weekly	Discovery_Bay	Discovery_Bay_Inner	2	166	2021-09-30	119	TRUE	63209	29.7314	872.325	202	0	1924	38793	61.3726	ASV1	1543	2.44111	36.1863	23391	13.5757	256.818	119	0	1604	8412	35.9625	ASV21	1543	6.59655	57.4409
L0902DBIBW2B	PRJNA1272593	L0902	B	bi_weekly	Discovery_Bay	Discovery_Bay_Inner	2	167	2021-08-05	28	FALSE	67400	31.7027	1129.76	254	0	1872	51870	76.9585	ASV1	4228	6.273	16.7685	14752	8.56181	117.39	172	0	1551	4295	29.1147	ASV91	4228	28.6605	42.2248
L0902DBIBW2BPF	PRJNA1272594	L0902	B	bi_weekly	Discovery_Bay	Discovery_Bay_Inner	2	167	2021-09-30	119	TRUE	60457	28.437	886.298	207	0	1919	40269	66.6077	ASV1	1501	2.48276	30.9096	19059	11.0615	168.715	137	0	1586	4905	25.7359	ASV15	1501	7.87554	66.3886
L0902DBIBW2C	PRJNA1272595	L0902	C	bi_weekly	Discovery_Bay	Discovery_Bay_Inner	2	168	2021-08-05	28	FALSE	58374	27.4572	980.688	245	0	1881	45127	77.3067	ASV1	4364	7.47593	15.2174	12529	7.27162	71.2701	162	0	1561	1491	11.9004	ASV113	4364	34.8312	53.2684
L0902DBIBW2CPF	PRJNA1272596	L0902	C	bi_weekly	Discovery_Bay	Discovery_Bay_Inner	2	168	2021-09-30	119	TRUE	61052	28.7168	922.779	225	0	1901	42171	69.0739	ASV1	3999	6.55015	24.3759	17460	10.1335	137.482	134	0	1589	3955	22.6518	ASV39	3999	22.9038	54.4444
L0902DBIBW3B	PRJNA1272597	L0902	B	bi_weekly	Discovery_Bay	Discovery_Bay_Inner	3	167	2021-08-19	42	FALSE	61385	28.8735	743.313	265	0	1861	32003	52.1349	ASV1	3805	6.19858	41.6665	27780	16.123	296.188	187	0	1536	11859	42.689	ASV91	3805	13.6969	43.6141
L0902DBIBW3C	PRJNA1272598	L0902	C	bi_weekly	Discovery_Bay	Discovery_Bay_Inner	3	168	2021-08-19	42	FALSE	57210	26.9097	769.556	280	0	1846	35088	61.3319	ASV1	3067	5.36095	33.3071	20802	12.0731	128.612	202	0	1521	3679	17.6858	ASV113	3067	14.7438	67.5704
L0902DBIBW4A	PRJNA1272599	L0902	A	bi_weekly	Discovery_Bay	Discovery_Bay_Inner	4	166	2021-09-02	56	FALSE	47346	22.27	633.527	230	0	1896	28520	60.2374	ASV1	2046	4.32138	35.4412	17577	10.2014	152.91	151	0	1572	5092	28.9697	ASV21	2046	11.6402	59.3901
L0902DBIBW4B	PRJNA1272600	L0902	B	bi_weekly	Discovery_Bay	Discovery_Bay_Inner	4	167	2021-09-02	56	FALSE	44839	21.0908	549.735	247	0	1879	24409	54.437	ASV1	2074	4.62544	40.9376	19256	11.1759	165.264	167	0	1556	6094	31.6473	ASV91	2074	10.7707	57.5821
L0902DBIBW4C	PRJNA1272601	L0902	C	bi_weekly	Discovery_Bay	Discovery_Bay_Inner	4	168	2021-09-02	56	FALSE	47407	22.2987	567.242	256	0	1870	25806	54.435	ASV1	9265	19.5435	26.0215	19680	11.4219	103.395	168	0	1555	2209	11.2246	ASV68	9265	47.0783	41.6972
L0902DBIBW5A	PRJNA1272602	L0902	A	bi_weekly	Discovery_Bay	Discovery_Bay_Inner	5	166	2021-09-16	70	FALSE	102237	48.0889	1313.27	248	0	1878	58681	57.397	ASV1	4906	4.79865	37.8043	41075	23.8392	361.495	159	0	1564	11019	26.8265	ASV21	4906	11.944	61.2295
L0902DBIBW5B	PRJNA1272603	L0902	B	bi_weekly	Discovery_Bay	Discovery_Bay_Inner	5	167	2021-09-16	70	FALSE	112139	52.7465	1520.14	312	0	1814	69210	61.718	ASV1	9028	8.05072	30.2312	38965	22.6146	268.811	209	0	1514	8478	21.758	ASV91	9028	23.1695	55.0725
L0902DBIBW5C	PRJNA1272604	L0902	C	bi_weekly	Discovery_Bay	Discovery_Bay_Inner	5	168	2021-09-16	70	FALSE	108055	50.8255	1459.35	289	0	1837	66286	61.3447	ASV1	4765	4.40979	34.2455	39299	22.8085	281.133	192	0	1531	8715	22.1761	ASV69	4765	12.125	65.6989
L0902DBIBW6A	PRJNA1272605	L0902	A	bi_weekly	Discovery_Bay	Discovery_Bay_Inner	6	166	2021-09-30	84	FALSE	13261	6.23754	238.427	135	0	1991	10973	82.7464	ASV1	355	2.67702	14.5766	2072	1.20255	16.5277	85	0	1638	492	23.7452	ASV69	355	17.1332	59.1216
L0902DBIBW6B	PRJNA1272606	L0902	B	bi_weekly	Discovery_Bay	Discovery_Bay_Inner	6	167	2021-09-30	84	FALSE	22846	10.746	421.176	158	0	1968	19399	84.912	ASV1	667	2.91955	12.1684	3134	1.81892	22.3943	104	0	1619	647	20.6445	ASV91	667	21.2827	58.0728
L0902DBIBW6C	PRJNA1272607	L0902	C	bi_weekly	Discovery_Bay	Discovery_Bay_Inner	6	168	2021-09-30	84	FALSE	20024	9.41863	366.567	161	0	1965	16885	84.3238	ASV1	515	2.57191	13.1043	2721	1.57922	18.8214	88	0	1635	618	22.7122	ASV69	515	18.9269	58.3609
L0902DBIW0APF	PRJNA1272608	L0902	A	weekly	Discovery_Bay	Discovery_Bay_Inner	0	151	2022-11-22	91	TRUE	57123	26.8688	795.213	243	0	1883	36206	63.3825	ASV1	3545	6.20591	30.4116	19261	11.1788	140.594	157	0	1566	4784	24.8378	ASV144	3545	18.4051	56.7572
L0902DBIW0BPF	PRJNA1272609	L0902	B	weekly	Discovery_Bay	Discovery_Bay_Inner	0	152	2022-11-22	91	TRUE	52594	24.7385	748.556	250	0	1876	34105	64.8458	ASV1	1708	3.24752	31.9067	17289	10.0342	128.876	170	0	1553	3327	19.2434	ASV15	1708	9.87911	70.8774
L0902DBIW0CPF	PRJNA1272610	L0902	C	weekly	Discovery_Bay	Discovery_Bay_Inner	0	153	2022-11-22	91	TRUE	31581	14.8547	447.837	257	0	1869	20510	64.9441	ASV1	1502	4.75602	30.2999	10360	6.01277	58.5756	180	0	1543	1521	14.6815	ASV56	1502	14.4981	70.8205
L0902DBIW10A	PRJNA1272611	L0902	A	weekly	Discovery_Bay	Discovery_Bay_Inner	10	151	2021-09-16	70	FALSE	58934	27.7206	1076.83	182	0	1944	49536	84.0533	ASV1	1365	2.31615	13.6305	8929	5.18224	82.8077	108	0	1615	2835	31.7505	ASV53	1365	15.2873	52.9623
L0902DBIW10B	PRJNA1272612	L0902	B	weekly	Discovery_Bay	Discovery_Bay_Inner	10	152	2021-09-16	70	FALSE	54165	25.4774	967.074	201	0	1925	44519	82.1915	ASV1	1105	2.04006	15.7685	9282	5.38712	62.6015	126	0	1597	1355	14.5981	ASV23	1105	11.9048	73.4971
L0902DBIW10C	PRJNA1272613	L0902	C	weekly	Discovery_Bay	Discovery_Bay_Inner	10	153	2021-09-16	70	FALSE	40459	19.0306	723.802	274	0	1852	33347	82.4217	ASV1	788	1.94765	15.6306	5025	2.91642	30.5045	169	0	1554	718	14.2886	ASV44	788	15.6816	70.0299
L0902DBIW12A	PRJNA1272614	L0902	A	weekly	Discovery_Bay	Discovery_Bay_Inner	12	151	2021-09-30	84	FALSE	19560	9.20038	319.11	144	0	1982	14618	74.7342	ASV1	1192	6.09407	19.1718	4328	2.5119	40.6066	84	0	1639	1342	31.0074	ASV53	1192	27.5416	41.451
L0902DBIW12B	PRJNA1272615	L0902	B	weekly	Discovery_Bay	Discovery_Bay_Inner	12	152	2021-09-30	84	FALSE	20041	9.42662	324.568	182	0	1944	14900	74.3476	ASV1	509	2.53979	23.1126	4670	2.71039	34.154	108	0	1615	974	20.8565	ASV62	509	10.8994	68.2441
L0902DBIW12C	PRJNA1272616	L0902	C	weekly	Discovery_Bay	Discovery_Bay_Inner	12	153	2021-09-30	84	FALSE	20194	9.49859	382.106	150	0	1976	17610	87.2041	ASV1	952	4.71427	8.08161	2221	1.28903	13.7833	91	0	1632	386	17.3796	ASV68	952	42.8636	39.7569
L0902DBIW2A	PRJNA1272617	L0902	A	weekly	Discovery_Bay	Discovery_Bay_Inner	2	151	2021-07-22	14	FALSE	17023	8.00706	320.261	159	0	1967	14760	86.7062	ASV1	519	3.04882	10.245	2085	1.2101	11.5	118	0	1605	317	15.2038	ASV53	519	24.8921	59.9041
L0902DBIW2APF	PRJNA1272618	L0902	A	weekly	Discovery_Bay	Discovery_Bay_Inner	2	151	2021-08-26	105	TRUE	59850	28.1515	942.185	259	0	1867	43302	72.3509	ASV1	3710	6.19883	21.4503	15109	8.76901	86.0662	163	0	1560	2187	14.4748	ASV81	3710	24.5549	60.9703
L0902DBIW2B	PRJNA1272619	L0902	B	weekly	Discovery_Bay	Discovery_Bay_Inner	2	152	2021-07-22	14	FALSE	16066	7.55691	283.224	188	0	1938	13041	81.1714	ASV1	589	3.66613	15.1625	2820	1.63668	17.1274	145	0	1578	509	18.0496	ASV39	589	20.8865	61.0638
L0902DBIW2BPF	PRJNA1272620	L0902	B	weekly	Discovery_Bay	Discovery_Bay_Inner	2	152	2021-09-09	105	TRUE	63586	29.9087	1020.9	216	0	1910	45934	72.2392	ASV1	814	1.28016	26.4807	16619	9.64539	248.553	144	0	1579	10227	61.538	ASV15	814	4.89801	33.564
L0902DBIW2C	PRJNA1272621	L0902	C	weekly	Discovery_Bay	Discovery_Bay_Inner	2	153	2021-07-22	14	FALSE	13620	6.4064	227.333	207	0	1919	10469	76.8649	ASV1	674	4.9486	18.1865	2832	1.64364	13.1036	152	0	1571	277	9.78107	ASV113	674	23.7994	66.4195
L0902DBIW2CPF	PRJNA1272622	L0902	C	weekly	Discovery_Bay	Discovery_Bay_Inner	2	153	2021-09-09	105	TRUE	65907	31.0005	1167.7	265	0	1861	53803	81.6347	ASV1	2228	3.38052	14.9848	10929	6.34301	51.8483	186	0	1537	1168	10.6872	ASV113	2228	20.3861	68.9267
L0902DBIW4A	PRJNA1272623	L0902	A	weekly	Discovery_Bay	Discovery_Bay_Inner	4	151	2021-08-05	28	FALSE	8488	3.99247	138.949	112	0	2014	6337	74.6583	ASV1	61	0.718662	24.623	2030	1.17818	22.8245	85	0	1638	884	43.5468	ASV53	61	3.00493	53.4483
L0902DBIW4APF	PRJNA1272624	L0902	A	weekly	Discovery_Bay	Discovery_Bay_Inner	4	151	2022-11-29	119	TRUE	90547	42.5903	1344.63	225	0	1901	61724	68.1679	ASV1	15549	17.1723	14.6598	25321	14.6959	142.06	141	0	1582	2526	9.97591	ASV6	15549	61.4075	28.6166
L0902DBIW4B	PRJNA1272625	L0902	B	weekly	Discovery_Bay	Discovery_Bay_Inner	4	152	2021-08-05	28	FALSE	18274	8.59548	317.045	176	0	1950	14553	79.6377	ASV1	180	0.985006	19.3773	3614	2.0975	33.7238	142	0	1581	1245	34.4494	ASV62	180	4.98063	60.57
L0902DBIW4BPF	PRJNA1272626	L0902	B	weekly	Discovery_Bay	Discovery_Bay_Inner	4	152	2022-11-29	119	TRUE	108059	50.8274	1621.21	251	0	1875	73867	68.358	ASV1	8649	8.00396	23.638	30670	17.8003	277.915	160	0	1563	10763	35.0929	ASV15	8649	28.2002	36.7069
L0902DBIW4C	PRJNA1272627	L0902	C	weekly	Discovery_Bay	Discovery_Bay_Inner	4	153	2021-08-05	28	FALSE	27190	12.7893	479.244	199	0	1927	22064	81.1475	ASV1	320	1.1769	17.6756	4760	2.76262	30.0998	142	0	1581	763	16.0294	ASV68	320	6.72269	77.2479
L0902DBIW4CPF	PRJNA1272628	L0902	C	weekly	Discovery_Bay	Discovery_Bay_Inner	4	153	2022-11-29	119	TRUE	108114	50.8532	1712.46	284	0	1842	78765	72.8537	ASV1	14937	13.816	13.3304	25424	14.7557	135.46	187	0	1536	2551	10.0338	ASV6	14937	58.7516	31.2146
L0902DBIW6B	PRJNA1272629	L0902	B	weekly	Discovery_Bay	Discovery_Bay_Inner	6	152	2021-08-19	42	FALSE	49522	23.2935	852.549	315	0	1811	39222	79.2012	ASV1	2201	4.44449	16.3543	9151	5.31109	64.7233	197	0	1526	2157	23.5712	ASV62	2201	24.052	52.3768
L0902DBIW6C	PRJNA1272630	L0902	C	weekly	Discovery_Bay	Discovery_Bay_Inner	6	153	2021-08-19	42	FALSE	63279	29.7643	1218.62	194	0	1932	56165	88.7577	ASV1	1812	2.86351	8.37877	6622	3.8433	42.1298	123	0	1600	1145	17.2908	ASV68	1812	27.3633	55.3458
L0902DBIW8A	PRJNA1272631	L0902	A	weekly	Discovery_Bay	Discovery_Bay_Inner	8	151	2021-09-02	56	FALSE	76496	35.9812	1380.18	139	0	1987	63398	82.8775	ASV1	842	1.10071	16.0218	12722	7.38363	134.705	90	0	1633	4624	36.3465	ASV37	842	6.61846	57.0351
L0902DBIW8B	PRJNA1272632	L0902	B	weekly	Discovery_Bay	Discovery_Bay_Inner	8	152	2021-09-02	56	FALSE	76196	35.8401	1327.29	237	0	1889	61077	80.1578	ASV1	3348	4.39393	15.4483	14339	8.32211	95.787	145	0	1578	2513	17.5256	ASV23	3348	23.3489	59.1255
L0902DBIW8C	PRJNA1272633	L0902	C	weekly	Discovery_Bay	Discovery_Bay_Inner	8	153	2021-09-02	56	FALSE	79771	37.5216	1419.64	259	0	1867	65306	81.8668	ASV1	1343	1.68357	16.4496	13330	7.73651	109.26	167	0	1556	3482	26.1215	ASV68	1343	10.075	63.8035
L0902DBMBW0APF	PRJNA1272634	L0902	A	bi_weekly	Discovery_Bay	Discovery_Bay_Mouth	0	136	2022-12-02	91	TRUE	45770	21.5287	648.486	295	0	1831	29682	64.8503	ASV1	1823	3.98296	31.1667	15050	8.73476	88.2721	197	0	1526	2575	17.1096	ASV12	1823	12.113	70.7774
L0902DBMBW0BPF	PRJNA1272635	L0902	B	bi_weekly	Discovery_Bay	Discovery_Bay_Mouth	0	137	2022-12-02	91	TRUE	47904	22.5325	616.589	301	0	1825	27121	56.6153	ASV1	1121	2.3401	41.0446	19898	11.5485	206.069	197	0	1526	7799	39.1949	ASV15	1121	5.63373	55.1714
L0902DBMBW0CPF	PRJNA1272636	L0902	C	bi_weekly	Discovery_Bay	Discovery_Bay_Mouth	0	138	2022-12-02	91	TRUE	53704	25.2606	771.424	282	0	1844	35273	65.6804	ASV1	3374	6.28259	28.037	17428	10.1149	111.807	184	0	1539	3058	17.5465	ASV53	3374	19.3597	63.0939
L0902DBMBW1A	PRJNA1272637	L0902	A	bi_weekly	Discovery_Bay	Discovery_Bay_Mouth	1	136	2021-07-22	14	FALSE	74297	34.9468	1301.2	356	0	1770	59941	80.6776	ASV1	3411	4.59103	14.7314	12815	7.43761	65.3787	252	0	1471	1415	11.0417	ASV20	3411	26.6172	62.341
L0902DBMBW1APF	PRJNA1272638	L0902	A	bi_weekly	Discovery_Bay	Discovery_Bay_Mouth	1	136	2021-09-23	105	TRUE	42524	20.0019	638.925	260	0	1866	29285	68.867	ASV1	3774	8.87499	22.258	12079	7.01045	78.289	175	0	1548	2532	20.962	ASV15	3774	31.2443	47.7937
L0902DBMBW1B	PRJNA1272639	L0902	B	bi_weekly	Discovery_Bay	Discovery_Bay_Mouth	1	137	2021-07-22	14	FALSE	60574	28.492	1053.41	224	0	1902	48491	80.0525	ASV1	6609	10.9106	9.03688	11397	6.61463	69.3351	164	0	1559	1538	13.4948	ASV5	6609	57.9889	28.5163
L0902DBMBW1C	PRJNA1272640	L0902	C	bi_weekly	Discovery_Bay	Discovery_Bay_Mouth	1	138	2021-07-22	14	FALSE	73469	34.5574	1284.34	278	0	1848	59083	80.419	ASV1	3441	4.68361	14.8974	13684	7.94196	98.9773	193	0	1530	3501	25.5846	ASV53	3441	25.1462	49.2692
L0902DBMBW2A	PRJNA1272641	L0902	A	bi_weekly	Discovery_Bay	Discovery_Bay_Mouth	2	136	2021-08-05	28	FALSE	69141	32.5216	1131.44	258	0	1868	51636	74.6822	ASV1	2292	3.31497	22.0029	17054	9.89785	180.527	190	0	1533	7210	42.2775	ASV26	2292	13.4397	44.2829
L0902DBMBW2APF	PRJNA1272642	L0902	A	bi_weekly	Discovery_Bay	Discovery_Bay_Mouth	2	136	2021-10-21	119	TRUE	62991	29.6289	936.062	302	0	1824	42755	67.8748	ASV1	2959	4.6975	27.4277	18829	10.928	143.595	207	0	1516	5338	28.3499	ASV21	2959	15.7151	55.935
L0902DBMBW2B	PRJNA1272643	L0902	B	bi_weekly	Discovery_Bay	Discovery_Bay_Mouth	2	137	2021-08-05	28	FALSE	71641	33.6976	1229.22	289	0	1837	56611	79.0204	ASV1	5598	7.81396	13.1656	13684	7.94196	69.0779	192	0	1531	1576	11.5171	ASV70	5598	40.9091	47.5738
L0902DBMBW2BPF	PRJNA1272644	L0902	B	bi_weekly	Discovery_Bay	Discovery_Bay_Mouth	2	137	2021-10-21	119	TRUE	55335	26.0278	826.569	279	0	1847	37841	68.3853	ASV1	4938	8.92383	22.6909	15893	9.22403	110.467	192	0	1531	3924	24.6901	ASV15	4938	31.0703	44.2396
L0902DBMBW2C	PRJNA1272645	L0902	C	bi_weekly	Discovery_Bay	Discovery_Bay_Mouth	2	138	2021-08-05	28	FALSE	19863	9.3429	349.366	161	0	1965	16068	80.8941	ASV1	1135	5.71414	13.3917	3556	2.06384	28.1465	106	0	1617	921	25.8999	ASV53	1135	31.9179	42.1822
L0902DBMBW2CPF	PRJNA1272646	L0902	C	bi_weekly	Discovery_Bay	Discovery_Bay_Mouth	2	138	2022-12-13	119	TRUE	55362	26.0405	797.453	242	0	1884	36094	65.1963	ASV1	2580	4.66024	30.1434	18216	10.5723	169.998	167	0	1556	5286	29.0184	ASV39	2580	14.1634	56.8182
L0902DBMBW3A	PRJNA1272647	L0902	A	bi_weekly	Discovery_Bay	Discovery_Bay_Mouth	3	136	2021-08-19	42	FALSE	57153	26.8829	881.63	253	0	1873	40420	70.7224	ASV1	3056	5.34705	23.9305	16142	9.36854	105.849	166	0	1557	3449	21.3666	ASV233	3056	18.932	59.7014
L0902DBMBW3B	PRJNA1272648	L0902	B	bi_weekly	Discovery_Bay	Discovery_Bay_Mouth	3	137	2021-08-19	42	FALSE	47712	22.4421	737.047	293	0	1833	33858	70.9633	ASV1	2915	6.10957	22.9271	12532	7.27336	71.8862	200	0	1523	2334	18.6243	ASV68	2915	23.2605	58.1152
L0902DBMBW3C	PRJNA1272649	L0902	C	bi_weekly	Discovery_Bay	Discovery_Bay_Mouth	3	138	2021-08-19	42	FALSE	75785	35.6468	1028.09	316	0	1810	46379	61.1981	ASV1	3847	5.0762	33.7257	28820	16.7266	237.653	218	0	1505	8461	29.3581	ASV53	3847	13.3484	57.2935
L0902DBMBW4A	PRJNA1272650	L0902	A	bi_weekly	Discovery_Bay	Discovery_Bay_Mouth	4	136	2021-09-02	56	FALSE	49832	23.4393	580.044	262	0	1864	26087	52.3499	ASV1	2104	4.22219	43.4279	22644	13.1422	143.022	186	0	1537	3657	16.15	ASV233	2104	9.29164	74.5584
L0902DBMBW4B	PRJNA1272651	L0902	B	bi_weekly	Discovery_Bay	Discovery_Bay_Mouth	4	137	2021-09-02	56	FALSE	60996	28.6905	710.225	298	0	1828	31950	52.3805	ASV1	7538	12.3582	35.2613	27271	15.8276	174.13	213	0	1510	5045	18.4995	ASV68	7538	27.6411	53.8594
L0902DBMBW4C	PRJNA1272652	L0902	C	bi_weekly	Discovery_Bay	Discovery_Bay_Mouth	4	138	2021-09-02	56	FALSE	59273	27.8801	669.737	254	0	1872	29634	49.9958	ASV1	9807	16.5455	33.4587	27733	16.0958	210.017	173	0	1550	6179	22.2803	ASV53	9807	35.3622	42.3575
L0902DBMBW5A	PRJNA1272653	L0902	A	bi_weekly	Discovery_Bay	Discovery_Bay_Mouth	5	136	2021-09-16	70	FALSE	57852	27.2117	730.136	251	0	1875	33252	57.4777	ASV1	4713	8.14665	34.3756	23032	13.3674	128.114	172	0	1551	2487	10.798	ASV39	4713	20.4628	68.7391
L0902DBMBW5B	PRJNA1272654	L0902	B	bi_weekly	Discovery_Bay	Discovery_Bay_Mouth	5	137	2021-09-16	70	FALSE	46121	21.6938	563.869	268	0	1858	25547	55.3913	ASV1	3752	8.13512	36.4736	19362	11.2374	117.302	192	0	1531	3598	18.5828	ASV68	3752	19.3782	62.039
L0902DBMBW5C	PRJNA1272655	L0902	C	bi_weekly	Discovery_Bay	Discovery_Bay_Mouth	5	138	2021-09-16	70	FALSE	66441	31.2516	847.51	277	0	1849	37100	55.839	ASV1	1977	2.97557	41.1854	27842	16.159	296.468	196	0	1527	11241	40.3743	ASV53	1977	7.10078	52.525
L0902DBMBW6A	PRJNA1272656	L0902	A	bi_weekly	Discovery_Bay	Discovery_Bay_Mouth	6	136	2021-09-30	84	FALSE	13321	6.26576	240.034	123	0	2003	11054	82.9818	ASV1	151	1.13355	15.8847	2147	1.24608	13.6891	92	0	1631	306	14.2524	ASV233	151	7.03307	78.7145
L0902DBMBW6B	PRJNA1272657	L0902	B	bi_weekly	Discovery_Bay	Discovery_Bay_Mouth	6	137	2021-09-30	84	FALSE	16556	7.78739	277.869	159	0	1967	12754	77.0355	ASV1	114	0.688572	22.2759	3575	2.07487	29.7512	120	0	1603	1111	31.0769	ASV15	114	3.18881	65.7343
L0902DBMBW6C	PRJNA1272658	L0902	C	bi_weekly	Discovery_Bay	Discovery_Bay_Mouth	6	138	2021-09-30	84	FALSE	24392	11.4732	433.094	171	0	1955	19908	81.6169	ASV1	724	2.96819	15.4149	4185	2.4289	38.2688	118	0	1605	1341	32.043	ASV53	724	17.2999	50.6571
L0902DBMW0APF	PRJNA1272659	L0902	A	weekly	Discovery_Bay	Discovery_Bay_Mouth	0	121	2022-11-22	91	TRUE	65760	30.9313	830.837	312	0	1814	36479	55.4729	ASV1	6189	9.4115	35.1156	27714	16.0847	282.692	194	0	1529	10445	37.6885	ASV69	6189	22.3317	39.9798
L0902DBMW0BPF	PRJNA1272660	L0902	B	weekly	Discovery_Bay	Discovery_Bay_Mouth	0	122	2022-11-22	91	TRUE	60002	28.223	878.125	258	0	1868	40252	67.0844	ASV1	6718	11.1963	21.7193	18217	10.5728	107.043	162	0	1561	3190	17.5111	ASV69	6718	36.8776	45.6112
L0902DBMW0CPF	PRJNA1272661	L0902	C	weekly	Discovery_Bay	Discovery_Bay_Mouth	0	123	2022-11-22	91	TRUE	56574	26.6105	931.414	263	0	1863	42805	75.662	ASV1	2216	3.91699	20.421	12775	7.41439	85.4607	171	0	1552	2627	20.5636	ASV39	2216	17.3464	62.09
L0902DBMW10A	PRJNA1272662	L0902	A	weekly	Discovery_Bay	Discovery_Bay_Mouth	10	121	2021-09-16	70	FALSE	50845	23.9158	864.519	232	0	1894	39633	77.9487	ASV1	871	1.71305	20.3383	10796	6.26582	103.858	148	0	1575	3449	31.947	ASV69	871	8.0678	59.9852
L0902DBMW10B	PRJNA1272663	L0902	B	weekly	Discovery_Bay	Discovery_Bay_Mouth	10	122	2021-09-16	70	FALSE	53424	25.1289	990.047	201	0	1925	45622	85.3961	ASV1	1170	2.19003	12.4139	7501	4.35345	40.663	139	0	1584	799	10.6519	ASV69	1170	15.5979	73.7502
L0902DBMW10C	PRJNA1272664	L0902	C	weekly	Discovery_Bay	Discovery_Bay_Mouth	10	123	2021-09-16	70	FALSE	54526	25.6472	937.171	224	0	1902	43131	79.1017	ASV1	1814	3.32685	17.5714	10409	6.04121	65.3358	146	0	1577	1467	14.0936	ASV69	1814	17.4272	68.4792
L0902DBMW12A	PRJNA1272665	L0902	A	weekly	Discovery_Bay	Discovery_Bay_Mouth	12	121	2021-09-30	84	FALSE	5322	2.50329	90.4606	111	0	2015	4148	77.9406	ASV1	97	1.82262	20.2368	1072	0.622171	10.6373	77	0	1646	344	32.0896	ASV69	97	9.04851	58.8619
L0902DBMW12B	PRJNA1272666	L0902	B	weekly	Discovery_Bay	Discovery_Bay_Mouth	12	122	2021-09-30	84	FALSE	18231	8.57526	330.562	178	0	1948	15232	83.55	ASV1	547	3.00038	13.4496	2623	1.52234	13.819	116	0	1607	235	8.95921	ASV56	547	20.854	70.1868
L0902DBMW12C	PRJNA1272667	L0902	C	weekly	Discovery_Bay	Discovery_Bay_Mouth	12	123	2021-09-30	84	FALSE	19424	9.13641	334.243	174	0	1952	15368	79.1186	ASV1	486	2.50206	18.3793	3270	1.89785	27.9393	104	0	1619	938	28.685	ASV37	486	14.8624	56.4526
L0902DBMW2A	PRJNA1272668	L0902	A	weekly	Discovery_Bay	Discovery_Bay_Mouth	2	121	2021-07-22	14	FALSE	19494	9.16933	353.25	199	0	1927	16271	83.4667	ASV1	299	1.53381	14.9995	3083	1.78932	18.596	154	0	1569	567	18.3912	ASV53	299	9.69835	71.9105
L0902DBMW2APF	PRJNA1272669	L0902	A	weekly	Discovery_Bay	Discovery_Bay_Mouth	2	121	2021-08-26	105	TRUE	63649	29.9384	988.242	267	0	1859	45257	71.104	ASV1	3112	4.88931	24.0067	17154	9.95589	129.259	175	0	1548	3433	20.0128	ASV53	3112	18.1415	61.8456
L0902DBMW2B	PRJNA1272670	L0902	B	weekly	Discovery_Bay	Discovery_Bay_Mouth	2	122	2021-07-22	14	FALSE	10487	4.93274	200.518	141	0	1985	9241	88.1186	ASV1	109	1.03938	10.842	1142	0.662797	7.40449	102	0	1621	198	17.338	ASV20	109	9.54466	73.1173
L0902DBMW2BPF	PRJNA1272671	L0902	B	weekly	Discovery_Bay	Discovery_Bay_Mouth	2	122	2021-09-09	105	TRUE	57867	27.2187	1002.38	271	0	1855	46133	79.7225	ASV1	1246	2.15321	18.1243	10699	6.20952	69.4839	181	0	1542	2266	21.1795	ASV15	1246	11.6459	67.1745
L0902DBMW2C	PRJNA1272672	L0902	C	weekly	Discovery_Bay	Discovery_Bay_Mouth	2	123	2021-07-22	14	FALSE	11823	5.56115	210.019	156	0	1970	9667	81.7644	ASV1	236	1.99611	16.2395	2056	1.19327	14.0732	120	0	1603	469	22.8113	ASV39	236	11.4786	65.7101
L0902DBMW2CPF	PRJNA1272673	L0902	C	weekly	Discovery_Bay	Discovery_Bay_Mouth	2	123	2021-09-09	105	TRUE	59965	28.2056	975.926	261	0	1865	44909	74.892	ASV1	6372	10.6262	14.4818	13162	7.639	70.0036	168	0	1555	1295	9.83893	ASV39	6372	48.4121	41.749
L0902DBMW4A	PRJNA1272674	L0902	A	weekly	Discovery_Bay	Discovery_Bay_Mouth	4	121	2021-08-05	28	FALSE	21452	10.0903	327.319	224	0	1902	14916	69.532	ASV1	84	0.391572	30.0764	6292	3.65177	55.7726	181	0	1542	2082	33.0896	ASV53	84	1.33503	65.5753
L0902DBMW4APF	PRJNA1272675	L0902	A	weekly	Discovery_Bay	Discovery_Bay_Mouth	4	121	2022-11-29	119	TRUE	97218	45.7281	1536.71	271	0	1855	70297	72.3086	ASV1	3338	3.43352	24.2579	24880	14.4399	215.947	179	0	1544	6432	25.8521	ASV69	3338	13.4164	60.7315
L0902DBMW4B	PRJNA1272676	L0902	B	weekly	Discovery_Bay	Discovery_Bay_Mouth	4	122	2021-08-05	28	FALSE	19492	9.16839	333.873	185	0	1941	15354	78.7708	ASV1	237	1.21588	20.0133	3925	2.278	27.4136	142	0	1581	796	20.2803	ASV39	237	6.03822	73.6815
L0902DBMW4BPF	PRJNA1272677	L0902	B	weekly	Discovery_Bay	Discovery_Bay_Mouth	4	122	2022-11-29	119	TRUE	117103	55.0814	2034.86	320	0	1806	93578	79.9108	ASV1	3876	3.30991	16.7792	20464	11.877	166.521	212	0	1511	6256	30.5708	ASV15	3876	18.9406	50.4887
L0902DBMW4C	PRJNA1272678	L0902	C	weekly	Discovery_Bay	Discovery_Bay_Mouth	4	123	2021-08-05	28	FALSE	14793	6.95814	238.022	148	0	1978	10903	73.7038	ASV1	117	0.790915	25.5053	3609	2.0946	30.3661	107	0	1616	988	27.376	ASV37	117	3.2419	69.3821
L0902DBMW4CPF	PRJNA1272679	L0902	C	weekly	Discovery_Bay	Discovery_Bay_Mouth	4	123	2022-11-29	119	TRUE	102595	48.2573	1908.07	304	0	1822	87945	85.7206	ASV1	1915	1.86656	12.4129	12566	7.29309	62.978	192	0	1531	1232	9.80423	ASV37	1915	15.2395	74.9562
L0902DBMW6A	PRJNA1272680	L0902	A	weekly	Discovery_Bay	Discovery_Bay_Mouth	6	121	2021-08-19	42	FALSE	21436	10.0828	332.496	193	0	1933	15168	70.7595	ASV1	207	0.965665	28.2749	5951	3.45386	54.1145	140	0	1583	1553	26.0965	ASV53	207	3.47841	70.4251
L0902DBMW6B	PRJNA1272681	L0902	B	weekly	Discovery_Bay	Discovery_Bay_Mouth	6	122	2021-08-19	42	FALSE	10442	4.91157	193.906	115	0	2011	8927	85.4913	ASV1	143	1.36947	13.1392	1451	0.842136	12.233	86	0	1637	440	30.3239	ASV69	143	9.85527	59.8208
L0902DBMW6C	PRJNA1272682	L0902	C	weekly	Discovery_Bay	Discovery_Bay_Mouth	6	123	2021-08-19	42	FALSE	22596	10.6284	390.71	154	0	1972	17961	79.4875	ASV1	324	1.43388	19.0786	4320	2.50725	34.0888	108	0	1615	907	20.9954	ASV39	324	7.5	71.5046
L0902DBMW8A	PRJNA1272683	L0902	A	weekly	Discovery_Bay	Discovery_Bay_Mouth	8	121	2021-09-02	56	FALSE	56560	26.604	810.202	320	0	1806	36668	64.8303	ASV1	1119	1.97843	33.1913	17541	10.1805	172.864	193	0	1530	5117	29.1717	ASV53	1119	6.37934	64.449
L0902DBMW8B	PRJNA1272684	L0902	B	weekly	Discovery_Bay	Discovery_Bay_Mouth	8	122	2021-09-02	56	FALSE	61460	28.9087	1049.61	260	0	1866	48266	78.5324	ASV1	1651	2.6863	18.7813	12250	7.10969	87.2853	162	0	1561	2989	24.4	ASV68	1651	13.4776	62.1224
L0902DBMW8C	PRJNA1272685	L0902	C	weekly	Discovery_Bay	Discovery_Bay_Mouth	8	123	2021-09-02	56	FALSE	54189	25.4887	841.549	134	0	1992	38448	70.9517	ASV1	501	0.924542	28.1238	15580	9.04237	127.342	105	0	1618	3433	22.0347	ASV39	501	3.21566	74.7497
L0902ERFCBW0APF	PRJNA1272686	L0902	A	bi_weekly	Eel_River	Eel_River_Fox_Creek	0	76	2022-09-21	91	TRUE	69722	32.7949	992.575	226	0	1900	44811	64.271	ASV1	1218	1.74694	33.9821	24427	14.177	225.363	143	0	1580	7318	29.9587	ASV33	1218	4.98629	65.0551
L0902ERFCBW0BPF	PRJNA1272687	L0902	B	bi_weekly	Eel_River	Eel_River_Fox_Creek	0	77	2022-09-21	91	TRUE	75276	35.4073	1113.3	251	0	1875	49632	65.9334	ASV1	1118	1.4852	32.5814	25149	14.5961	316.734	156	0	1567	11938	47.4691	ASV16	1118	4.4455	48.0854
L0902ERFCBW0CPF	PRJNA1272688	L0902	C	bi_weekly	Eel_River	Eel_River_Fox_Creek	0	78	2022-09-21	91	TRUE	63496	29.8664	881.757	296	0	1830	39983	62.9693	ASV1	1328	2.09147	34.9392	22981	13.3378	178.909	189	0	1534	4788	20.8346	ASV96	1328	5.77869	73.3867
L0902ERFCBW1A	PRJNA1272689	L0902	A	bi_weekly	Eel_River	Eel_River_Fox_Creek	1	76	2021-07-06	14	FALSE	82139	38.6355	1265.99	310	0	1816	58018	70.6339	ASV1	8135	9.90394	19.4621	22430	13.018	156.916	235	0	1488	5680	25.3232	ASV20	8135	36.2684	38.4084
L0902ERFCBW1APF	PRJNA1272690	L0902	A	bi_weekly	Eel_River	Eel_River_Fox_Creek	1	76	2021-08-03	105	TRUE	59622	28.0442	895.268	213	0	1913	40727	68.3087	ASV1	2713	4.55033	27.141	18303	10.6228	163.379	135	0	1588	6011	32.8416	ASV33	2713	14.8227	52.3357
L0902ERFCBW1B	PRJNA1272691	L0902	B	bi_weekly	Eel_River	Eel_River_Fox_Creek	1	77	2021-07-06	14	FALSE	74861	35.2121	1173.19	301	0	1825	53869	71.9587	ASV1	6052	8.08432	19.957	19678	11.4208	121.073	233	0	1490	2909	14.783	ASV10	6052	30.7552	54.4618
L0902ERFCBW1BPF	PRJNA1272692	L0902	B	bi_weekly	Eel_River	Eel_River_Fox_Creek	1	77	2021-07-27	105	TRUE	61880	29.1063	849.72	197	0	1929	37702	60.9276	ASV1	2731	4.41338	34.659	23690	13.7493	257.652	129	0	1594	9747	41.1439	ASV16	2731	11.5281	47.328
L0902ERFCBW1C	PRJNA1272693	L0902	C	bi_weekly	Eel_River	Eel_River_Fox_Creek	1	78	2021-07-06	14	FALSE	111583	52.4849	1799.74	338	0	1788	82669	74.0875	ASV1	7312	6.55297	19.3596	27184	15.7771	177.182	261	0	1462	6098	22.4323	ASV20	7312	26.8982	50.6695
L0902ERFCBW2A	PRJNA1272694	L0902	A	bi_weekly	Eel_River	Eel_River_Fox_Creek	2	76	2021-07-20	28	FALSE	41230	19.3932	556.204	327	0	1799	25356	61.4989	ASV1	3170	7.68858	30.8125	14411	8.3639	93.5218	213	0	1510	2569	17.8267	ASV20	3170	21.9971	60.1763
L0902ERFCBW2APF	PRJNA1272695	L0902	A	bi_weekly	Eel_River	Eel_River_Fox_Creek	2	76	2021-08-10	119	TRUE	80148	37.699	1245.06	205	0	1921	56796	70.8639	ASV1	8695	10.8487	18.2874	21724	12.6082	202.675	135	0	1588	6955	32.0153	ASV49	8695	40.0249	27.9599
L0902ERFCBW2B	PRJNA1272696	L0902	B	bi_weekly	Eel_River	Eel_River_Fox_Creek	2	77	2021-07-20	28	FALSE	51894	24.4092	763.945	304	0	1822	34861	67.1773	ASV1	2750	5.29926	27.5234	15863	9.20662	122.719	204	0	1519	3514	22.1522	ASV10	2750	17.3359	60.5119
L0902ERFCBW2BPF	PRJNA1272697	L0902	B	bi_weekly	Eel_River	Eel_River_Fox_Creek	2	77	2021-08-17	119	TRUE	55354	26.0367	563.048	182	0	1944	21702	39.2058	ASV1	1434	2.5906	58.2036	33362	19.3627	343.757	128	0	1595	9707	29.096	ASV78	1434	4.2983	66.6057
L0902ERFCBW2C	PRJNA1272698	L0902	C	bi_weekly	Eel_River	Eel_River_Fox_Creek	2	78	2021-07-20	28	FALSE	40428	19.016	424.774	302	0	1824	18328	45.3349	ASV1	4911	12.1475	42.5176	21079	12.2339	166.869	221	0	1502	5623	26.6758	ASV8	4911	23.2981	50.0261
L0902ERFCBW2CPF	PRJNA1272699	L0902	C	bi_weekly	Eel_River	Eel_River_Fox_Creek	2	78	2021-08-31	119	TRUE	62043	29.183	934.851	209	0	1917	42631	68.712	ASV1	2002	3.22679	28.0612	18917	10.9791	154.914	141	0	1582	5131	27.1238	ASV96	2002	10.5831	62.2932
L0902ERFCBW3A	PRJNA1272700	L0902	A	bi_weekly	Eel_River	Eel_River_Fox_Creek	3	76	2021-08-03	42	FALSE	53185	25.0165	912.057	226	0	1900	41904	78.7891	ASV1	1413	2.65676	18.5541	10533	6.11317	86.7875	145	0	1578	2804	26.6211	ASV20	1413	13.415	59.9639
L0902ERFCBW3B	PRJNA1272701	L0902	B	bi_weekly	Eel_River	Eel_River_Fox_Creek	3	77	2021-08-03	42	FALSE	52342	24.6199	838.199	248	0	1878	38417	73.3961	ASV1	736	1.40614	25.1977	13376	7.7632	103.053	166	0	1557	2846	21.2769	ASV61	736	5.50239	73.2207
L0902ERFCBW3C	PRJNA1272702	L0902	C	bi_weekly	Eel_River	Eel_River_Fox_Creek	3	78	2021-08-03	42	FALSE	53125	24.9882	917.577	241	0	1885	42178	79.3939	ASV1	762	1.43435	19.1718	10420	6.04759	81.3968	152	0	1571	2515	24.1363	ASV96	762	7.31286	68.5509
L0902ERFCBW4A	PRJNA1272703	L0902	A	bi_weekly	Eel_River	Eel_River_Fox_Creek	4	76	2021-08-17	56	FALSE	52991	24.9252	790.782	251	0	1875	35934	67.8115	ASV1	805	1.51913	30.6694	10572	6.13581	66.5214	159	0	1564	1701	16.0897	ASV33	805	7.61445	76.2959
L0902ERFCBW4B	PRJNA1272704	L0902	B	bi_weekly	Eel_River	Eel_River_Fox_Creek	4	77	2021-08-17	56	FALSE	46141	21.7032	822.139	219	0	1907	37802	81.9271	ASV1	980	2.12392	15.9489	7770	4.50958	69.3268	128	0	1595	2116	27.2329	ASV10	980	12.6126	60.1544
L0902ERFCBW4C	PRJNA1272705	L0902	C	bi_weekly	Eel_River	Eel_River_Fox_Creek	4	78	2021-08-17	56	FALSE	40625	19.1087	700.265	197	0	1929	32181	79.2148	ASV1	803	1.97662	18.8086	8031	4.66106	64.456	114	0	1609	1930	24.0319	ASV96	803	9.99875	65.9694
L0902ERFCBW5A	PRJNA1272706	L0902	A	bi_weekly	Eel_River	Eel_River_Fox_Creek	5	76	2021-08-31	70	FALSE	48278	22.7084	784.013	249	0	1877	35971	74.5081	ASV1	998	2.06719	23.4247	11081	6.43122	87.737	143	0	1580	2327	20.9999	ASV33	998	9.00641	69.9937
L0902ERFCBW5B	PRJNA1272707	L0902	B	bi_weekly	Eel_River	Eel_River_Fox_Creek	5	77	2021-08-31	70	FALSE	50256	23.6388	787.162	206	0	1920	36093	71.8183	ASV1	4625	9.20288	18.9788	12466	7.23506	92.9849	119	0	1604	3069	24.619	ASV10	4625	37.1009	38.2801
L0902ERFCBW5C	PRJNA1272708	L0902	C	bi_weekly	Eel_River	Eel_River_Fox_Creek	5	78	2021-08-31	70	FALSE	39861	18.7493	613.621	198	0	1928	28098	70.49	ASV1	524	1.31457	28.1955	11154	6.47359	80.9645	120	0	1603	1886	16.9087	ASV96	524	4.69787	78.3934
L0902ERFCBW6A	PRJNA1272709	L0902	A	bi_weekly	Eel_River	Eel_River_Fox_Creek	6	76	2021-09-14	84	FALSE	55424	26.0696	918.617	207	0	1919	42143	76.0375	ASV1	2563	4.62435	19.3382	12270	7.1213	103.513	123	0	1600	3645	29.7066	ASV33	2563	20.8883	49.4051
L0902ERFCBW6B	PRJNA1272710	L0902	B	bi_weekly	Eel_River	Eel_River_Fox_Creek	6	77	2021-09-14	84	FALSE	56090	26.3829	983.547	198	0	1928	45221	80.6222	ASV1	2884	5.14174	14.236	9894	5.74231	83.7001	118	0	1605	3027	30.5943	ASV10	2884	29.149	40.2567
L0902ERFCBW6C	PRJNA1272711	L0902	C	bi_weekly	Eel_River	Eel_River_Fox_Creek	6	78	2021-09-14	84	FALSE	50818	23.9031	878.216	209	0	1917	40357	79.4148	ASV1	1396	2.74706	17.8382	9724	5.64364	81.3054	122	0	1601	2773	28.5171	ASV96	1396	14.3562	57.1267
L0902ERFCW0APF	PRJNA1272712	L0902	A	weekly	Eel_River	Eel_River_Fox_Creek	0	61	2022-08-04	91	TRUE	75706	35.6096	1059.93	309	0	1817	47540	62.7956	ASV1	599	0.791219	36.4132	27127	15.7441	274.21	186	0	1537	9720	35.8315	ASV34	599	2.20813	61.9604
L0902ERFCW0BPF	PRJNA1272713	L0902	B	weekly	Eel_River	Eel_River_Fox_Creek	0	62	2022-08-04	91	TRUE	73591	34.6148	1112.55	268	0	1858	50988	69.2856	ASV1	2127	2.8903	27.8241	21790	12.6465	137.742	183	0	1540	3609	16.5626	ASV8	2127	9.76136	73.676
L0902ERFCW0CPF	PRJNA1272714	L0902	C	weekly	Eel_River	Eel_River_Fox_Creek	0	63	2022-08-04	91	TRUE	68290	32.1214	1107.11	263	0	1863	50797	74.3842	ASV1	1806	2.6446	22.9712	16919	9.8195	123.565	165	0	1558	3304	19.5283	ASV16	1806	10.6744	69.7973
L0902ERFCW10A	PRJNA1272715	L0902	A	weekly	Eel_River	Eel_River_Fox_Creek	10	61	2021-08-31	70	FALSE	66167	31.1228	1147.97	230	0	1896	52708	79.659	ASV1	1310	1.97984	18.3611	12686	7.36274	118.539	134	0	1589	4401	34.6918	ASV34	1310	10.3263	54.9819
L0902ERFCW10B	PRJNA1272716	L0902	B	weekly	Eel_River	Eel_River_Fox_Creek	10	62	2021-08-31	70	FALSE	21259	9.99953	382.438	178	0	1948	17605	82.812	ASV1	646	3.03871	14.1493	3401	1.97388	24.8734	106	0	1617	884	25.9924	ASV8	646	18.9944	55.0132
L0902ERFCW10C	PRJNA1272717	L0902	C	weekly	Eel_River	Eel_River_Fox_Creek	10	63	2021-08-31	70	FALSE	24774	11.6529	458.203	160	0	1966	21110	85.2103	ASV1	552	2.22814	12.5616	3418	1.98375	21.4216	100	0	1623	507	14.8332	ASV16	552	16.1498	69.017
L0902ERFCW12B	PRJNA1272718	L0902	B	weekly	Eel_River	Eel_River_Fox_Creek	12	62	2021-09-14	84	FALSE	26880	12.6435	473.457	163	0	1963	21766	80.9747	ASV1	384	1.42857	17.5967	4910	2.84968	41.089	109	0	1614	1553	31.6293	ASV8	384	7.82077	60.5499
L0902ERFCW12C	PRJNA1272719	L0902	C	weekly	Eel_River	Eel_River_Fox_Creek	12	63	2021-09-14	84	FALSE	13254	6.23424	220.957	117	0	2009	10094	76.1581	ASV1	205	1.5467	22.2952	3062	1.77713	33.5121	87	0	1636	1282	41.8681	ASV16	205	6.69497	51.437
L0902ERFCW2A	PRJNA1272720	L0902	A	weekly	Eel_River	Eel_River_Fox_Creek	2	61	2021-07-06	14	FALSE	58774	27.6453	914.865	375	0	1751	42006	71.4704	ASV1	1104	1.87838	26.6512	13424	7.79106	92.7635	238	0	1485	2729	20.3293	ASV20	1104	8.22408	71.4467
L0902ERFCW2APF	PRJNA1272721	L0902	A	weekly	Eel_River	Eel_River_Fox_Creek	2	61	2021-08-24	105	TRUE	68772	32.3481	1054.02	230	0	1896	47897	69.6461	ASV1	3679	5.34956	25.0044	20110	11.6715	199.606	150	0	1573	7697	38.2745	ASV34	3679	18.2944	43.4311
L0902ERFCW2B	PRJNA1272722	L0902	B	weekly	Eel_River	Eel_River_Fox_Creek	2	62	2021-07-06	14	FALSE	60057	28.2488	981.751	370	0	1756	45178	75.2252	ASV1	1104	1.83825	22.9365	12365	7.17644	69.4646	243	0	1480	1943	15.7137	ASV20	1104	8.92843	75.3579
L0902ERFCW2BPF	PRJNA1272723	L0902	B	weekly	Eel_River	Eel_River_Fox_Creek	2	62	2021-09-07	105	TRUE	75215	35.3786	1146.79	209	0	1917	52453	69.7374	ASV1	4702	6.25141	24.0112	21928	12.7266	162.825	140	0	1583	5741	26.1811	ASV8	4702	21.4429	52.376
L0902ERFCW2C	PRJNA1272724	L0902	C	weekly	Eel_River	Eel_River_Fox_Creek	2	63	2021-07-06	14	FALSE	49776	23.413	714.911	373	0	1753	32727	65.7486	ASV1	1504	3.02154	31.2299	13119	7.61405	91.8997	239	0	1484	2677	20.4055	ASV16	1504	11.4643	68.1302
L0902ERFCW2CPF	PRJNA1272725	L0902	C	weekly	Eel_River	Eel_River_Fox_Creek	2	63	2021-09-21	105	TRUE	79060	37.1872	1256.83	218	0	1908	57615	72.875	ASV1	3534	4.47002	22.6549	20718	12.0244	152.131	140	0	1583	4894	23.622	ASV16	3534	17.0576	59.3204
L0902ERFCW4A	PRJNA1272726	L0902	A	weekly	Eel_River	Eel_River_Fox_Creek	4	61	2021-07-20	28	FALSE	49631	23.3448	740.353	235	0	1891	33794	68.0905	ASV1	3937	7.93254	23.9769	14804	8.59199	117.265	157	0	1566	3456	23.345	ASV10	3937	26.5942	50.0608
L0902ERFCW4APF	PRJNA1272727	L0902	A	weekly	Eel_River	Eel_River_Fox_Creek	4	61	2022-08-11	119	TRUE	65699	30.9026	1113.05	234	0	1892	50752	77.2493	ASV1	1105	1.68191	21.0688	14265	8.27916	184.706	136	0	1587	7418	52.0014	ASV34	1105	7.74623	40.2524
L0902ERFCW4B	PRJNA1272728	L0902	B	weekly	Eel_River	Eel_River_Fox_Creek	4	62	2021-07-20	28	FALSE	55754	26.2248	791.768	286	0	1840	36212	64.9496	ASV1	5025	9.01281	26.0376	18106	10.5084	112.982	199	0	1524	3753	20.7279	ASV10	5025	27.7532	51.5188
L0902ERFCW4BPF	PRJNA1272729	L0902	B	weekly	Eel_River	Eel_River_Fox_Creek	4	62	2021-09-07	119	TRUE	66643	31.3467	1074.64	228	0	1898	49242	73.8892	ASV1	1636	2.45487	23.6559	16780	9.73883	134.596	147	0	1576	4721	28.1347	ASV8	1636	9.7497	62.1156
L0902ERFCW4C	PRJNA1272730	L0902	C	weekly	Eel_River	Eel_River_Fox_Creek	4	63	2021-07-20	28	FALSE	56774	26.7046	834.814	304	0	1822	38283	67.4305	ASV1	6665	11.7395	20.83	16935	9.82879	98.0447	200	0	1523	2481	14.6501	ASV10	6665	39.3564	45.9935
L0902ERFCW4CPF	PRJNA1272731	L0902	C	weekly	Eel_River	Eel_River_Fox_Creek	4	63	2021-09-21	119	TRUE	63436	29.8382	1061.78	230	0	1896	48803	76.9327	ASV1	883	1.39195	21.6754	14148	8.21126	95.5569	141	0	1582	2568	18.151	ASV8	883	6.24116	75.6079
L0902ERFCW6A	PRJNA1272732	L0902	A	weekly	Eel_River	Eel_River_Fox_Creek	6	61	2021-08-03	42	FALSE	50550	23.777	805.042	219	0	1907	36695	72.5915	ASV1	1754	3.46983	23.9387	13283	7.70923	135.79	144	0	1579	5156	38.8165	ASV34	1754	13.2048	47.9786
L0902ERFCW6B	PRJNA1272733	L0902	B	weekly	Eel_River	Eel_River_Fox_Creek	6	62	2021-08-03	42	FALSE	63808	30.0132	1076.98	234	0	1892	49499	77.5749	ASV1	2622	4.1092	18.3159	13428	7.79338	97.547	158	0	1565	3152	23.4733	ASV8	2622	19.5264	57.0003
L0902ERFCW6C	PRJNA1272734	L0902	C	weekly	Eel_River	Eel_River_Fox_Creek	6	63	2021-08-03	42	FALSE	55431	26.0729	863.108	229	0	1897	39522	71.2995	ASV1	1031	1.85997	26.8406	15542	9.02031	113.902	158	0	1565	3260	20.9754	ASV16	1031	6.63364	72.3909
L0902ERFCW8A	PRJNA1272735	L0902	A	weekly	Eel_River	Eel_River_Fox_Creek	8	61	2021-08-17	56	FALSE	54413	25.5941	856.836	228	0	1898	38924	71.5344	ASV1	1441	2.64826	25.8174	14761	8.56703	163.92	137	0	1586	6452	43.7098	ASV34	1441	9.76221	46.528
L0902ERFCW8B	PRJNA1272736	L0902	B	weekly	Eel_River	Eel_River_Fox_Creek	8	62	2021-08-17	56	FALSE	65590	30.8514	1072.68	241	0	1885	48962	74.6486	ASV1	1517	2.31285	23.0386	15822	9.18282	169.874	141	0	1582	6685	42.2513	ASV8	1517	9.58792	48.1608
L0902ERFCW8C	PRJNA1272737	L0902	C	weekly	Eel_River	Eel_River_Fox_Creek	8	63	2021-08-17	56	FALSE	72419	34.0635	1036.86	250	0	1876	46886	64.7427	ASV1	1095	1.51203	33.7453	24468	14.2008	226.479	145	0	1578	7823	31.9724	ASV16	1095	4.47523	63.5524
L0902ERSEBW0APF	PRJNA1272738	L0902	A	bi_weekly	Eel_River	Eel_River_South_Eel	0	106	2022-09-21	91	TRUE	43243	20.3401	610.965	206	0	1920	27178	62.8495	ASV1	1678	3.8804	33.2701	15253	8.85258	179.116	113	0	1610	6423	42.1097	ASV12	1678	11.0011	46.8891
L0902ERSEBW0BPF	PRJNA1272739	L0902	B	bi_weekly	Eel_River	Eel_River_South_Eel	0	107	2022-09-21	91	TRUE	64684	30.4252	922.113	230	0	1896	40460	62.5502	ASV1	2102	3.24964	34.2001	23669	13.7371	315.574	141	0	1582	12595	53.2131	ASV42	2102	8.88081	37.9061
L0902ERSEBW0CPF	PRJNA1272740	L0902	C	bi_weekly	Eel_River	Eel_River_South_Eel	0	108	2022-09-21	91	TRUE	69537	32.7079	1015.11	298	0	1828	45626	65.614	ASV1	4305	6.19095	28.1951	22788	13.2258	252.63	183	0	1540	9997	43.8696	ASV16	4305	18.8915	37.2389
L0902ERSEBW1A	PRJNA1272741	L0902	A	bi_weekly	Eel_River	Eel_River_South_Eel	1	106	2021-07-06	14	FALSE	75933	35.7164	1112.96	240	0	1886	50776	66.8695	ASV1	2827	3.72302	29.4075	23710	13.7609	180.761	155	0	1568	5651	23.8338	ASV24	2827	11.9232	64.2429
L0902ERSEBW1APF	PRJNA1272742	L0902	A	bi_weekly	Eel_River	Eel_River_South_Eel	1	106	2022-08-25	105	TRUE	67182	31.6002	1051.65	200	0	1926	48130	71.6412	ASV1	5083	7.56601	20.7928	18261	10.5984	143.664	136	0	1587	5060	27.7093	ASV42	5083	27.8353	44.4554
L0902ERSEBW1B	PRJNA1272743	L0902	B	bi_weekly	Eel_River	Eel_River_South_Eel	1	107	2021-07-06	14	FALSE	100197	47.1294	1424.34	357	0	1769	64462	64.3353	ASV1	13509	13.4824	22.1823	33587	19.4933	304.276	259	0	1464	11609	34.564	ASV16	13509	40.2209	25.2151
L0902ERSEBW1BPF	PRJNA1272744	L0902	B	bi_weekly	Eel_River	Eel_River_South_Eel	1	107	2021-08-03	105	TRUE	70351	33.0908	1022.79	231	0	1895	45363	64.481	ASV1	3676	5.22523	30.2938	24144	14.0128	311.51	150	0	1573	12682	52.5265	ASV16	3676	15.2253	32.2482
L0902ERSEBW1C	PRJNA1272745	L0902	C	bi_weekly	Eel_River	Eel_River_South_Eel	1	108	2021-07-06	14	FALSE	88935	41.8321	1135.19	394	0	1732	51387	57.7804	ASV1	10525	11.8345	30.3851	34979	20.3012	241.498	280	0	1443	7704	22.0246	ASV34	10525	30.0895	47.8859
L0902ERSEBW2A	PRJNA1272746	L0902	A	bi_weekly	Eel_River	Eel_River_South_Eel	2	106	2021-07-20	28	FALSE	39087	18.3852	634.797	202	0	1924	29099	74.4467	ASV1	708	1.81134	23.7419	9481	5.50261	76.9822	120	0	1603	2360	24.8919	ASV24	708	7.46757	67.6405
L0902ERSEBW2APF	PRJNA1272747	L0902	A	bi_weekly	Eel_River	Eel_River_South_Eel	2	106	2021-08-10	119	TRUE	49918	23.4798	642.557	202	0	1924	28197	56.4866	ASV1	2596	5.20053	38.3128	20882	12.1196	219.788	113	0	1610	8497	40.6905	ASV131	2596	12.4318	46.8777
L0902ERSEBW2B	PRJNA1272748	L0902	B	bi_weekly	Eel_River	Eel_River_South_Eel	2	107	2021-07-20	28	FALSE	50888	23.936	963.53	230	0	1896	44398	87.2465	ASV1	1075	2.11248	10.641	5952	3.45444	40.5655	141	0	1582	1125	18.9012	ASV10	1075	18.0612	63.0376
L0902ERSEBW2BPF	PRJNA1272749	L0902	B	bi_weekly	Eel_River	Eel_River_South_Eel	2	107	2021-08-17	119	TRUE	48526	22.825	804.517	229	0	1897	36986	76.2189	ASV1	2794	5.75774	18.0233	10776	6.25421	70.0552	132	0	1591	1684	15.6273	ASV10	2794	25.928	58.4447
L0902ERSEBW2C	PRJNA1272750	L0902	C	bi_weekly	Eel_River	Eel_River_South_Eel	2	108	2021-07-20	28	FALSE	49314	23.1957	882.958	206	0	1920	40545	82.218	ASV1	1325	2.68686	15.0951	8197	4.7574	89.7663	124	0	1599	3396	41.4298	ASV20	1325	16.1645	42.4058
L0902ERSEBW2CPF	PRJNA1272751	L0902	C	bi_weekly	Eel_River	Eel_River_South_Eel	2	108	2021-08-17	119	TRUE	67387	31.6966	1051.45	248	0	1878	48031	71.2764	ASV1	4719	7.00283	21.7208	18381	10.668	160.175	146	0	1577	5795	31.5271	ASV16	4719	25.6732	42.7996
L0902ERSEBW3A	PRJNA1272752	L0902	A	bi_weekly	Eel_River	Eel_River_South_Eel	3	106	2021-08-03	42	FALSE	51817	24.373	920.463	179	0	1947	42319	81.6701	ASV1	789	1.52267	16.8072	8923	5.17876	78.8728	96	0	1627	2220	24.8795	ASV61	789	8.84232	66.2782
L0902ERSEBW3B	PRJNA1272753	L0902	B	bi_weekly	Eel_River	Eel_River_South_Eel	3	107	2021-08-03	42	FALSE	49010	23.0527	676.527	178	0	1948	29173	59.5246	ASV1	143	0.291777	40.1836	19490	11.3117	266.637	101	0	1622	10090	51.7701	ASV30	143	0.73371	47.4962
L0902ERSEBW3C	PRJNA1272754	L0902	C	bi_weekly	Eel_River	Eel_River_South_Eel	3	108	2021-08-03	42	FALSE	55143	25.9374	762.341	189	0	1937	32708	59.3149	ASV1	1082	1.96217	38.723	21787	12.6448	310.752	108	0	1615	12395	56.8917	ASV16	1082	4.96626	38.142
L0902ERSEBW4B	PRJNA1272755	L0902	B	bi_weekly	Eel_River	Eel_River_South_Eel	4	107	2021-08-17	56	FALSE	44994	21.1637	746.267	205	0	1921	34286	76.2013	ASV1	1387	3.08263	20.7161	9876	5.73186	71.3556	128	0	1595	1677	16.9806	ASV10	1387	14.0441	68.9753
L0902ERSEBW4C	PRJNA1272756	L0902	C	bi_weekly	Eel_River	Eel_River_South_Eel	4	108	2021-08-17	56	FALSE	52790	24.8307	880.175	194	0	1932	40169	76.0921	ASV1	2561	4.8513	19.0566	11374	6.60128	140.197	99	0	1624	5659	49.7538	ASV16	2561	22.5163	27.7299
L0902ERSEBW5A	PRJNA1272757	L0902	A	bi_weekly	Eel_River	Eel_River_South_Eel	5	106	2021-08-31	70	FALSE	49833	23.4398	864.862	173	0	1953	39782	79.8306	ASV1	1582	3.1746	16.9948	9223	5.35287	67.9377	92	0	1631	1855	20.1128	ASV24	1582	17.1528	62.7345
L0902ERSEBW5B	PRJNA1272758	L0902	B	bi_weekly	Eel_River	Eel_River_South_Eel	5	107	2021-08-31	70	FALSE	69508	32.6943	1187.44	213	0	1913	54465	78.3579	ASV1	995	1.43149	20.2106	14415	8.36622	136.286	137	0	1586	4814	33.3958	ASV42	995	6.90253	59.7017
L0902ERSEBW5C	PRJNA1272759	L0902	C	bi_weekly	Eel_River	Eel_River_South_Eel	5	108	2021-08-31	70	FALSE	57987	27.2752	1012.29	223	0	1903	46609	80.3784	ASV1	3290	5.67369	13.948	10107	5.86593	61.7388	137	0	1586	1633	16.1571	ASV30	3290	32.5517	51.2912
L0902ERSEBW6A	PRJNA1272760	L0902	A	bi_weekly	Eel_River	Eel_River_South_Eel	6	106	2021-09-14	84	FALSE	48603	22.8612	900.267	187	0	1939	41382	85.1429	ASV1	654	1.3456	13.5115	6527	3.78816	79.4228	91	0	1632	3096	47.4337	ASV24	654	10.0199	42.5463
L0902ERSEBW6B	PRJNA1272761	L0902	B	bi_weekly	Eel_River	Eel_River_South_Eel	6	107	2021-09-14	84	FALSE	52516	24.7018	889.084	175	0	1951	40780	77.6525	ASV1	677	1.28913	21.0583	11488	6.66744	102.123	109	0	1614	3387	29.4829	ASV42	677	5.89311	64.624
L0902ERSEBW6C	PRJNA1272762	L0902	C	bi_weekly	Eel_River	Eel_River_South_Eel	6	108	2021-09-14	84	FALSE	51760	24.3462	908.528	242	0	1884	41833	80.8211	ASV1	1529	2.95402	16.2249	8677	5.03598	54.3951	148	0	1575	1458	16.803	ASV30	1529	17.6213	65.5757
L0902ERSEW0APF	PRJNA1272763	L0902	A	weekly	Eel_River	Eel_River_South_Eel	0	91	2022-08-04	91	TRUE	74603	35.0908	1143.89	310	0	1816	52244	70.0294	ASV1	525	0.703725	29.2669	20608	11.9605	175.847	176	0	1547	5594	27.1448	ASV24	525	2.54755	70.3076
L0902ERSEW0BPF	PRJNA1272764	L0902	B	weekly	Eel_River	Eel_River_South_Eel	0	92	2022-08-11	91	TRUE	82694	38.8965	1318.78	389	0	1737	60592	73.2725	ASV1	7226	8.73824	17.9892	19780	11.48	125.734	230	0	1493	3409	17.2346	ASV16	7226	36.5319	46.2336
L0902ERSEW0CPF	PRJNA1272765	L0902	C	weekly	Eel_River	Eel_River_South_Eel	0	93	2022-08-04	91	TRUE	85296	40.1204	1340.65	346	0	1780	61476	72.0737	ASV1	3893	4.56411	23.3622	20967	12.1689	157.799	212	0	1511	4925	23.4893	ASV16	3893	18.5673	57.9434
L0902ERSEW10A	PRJNA1272766	L0902	A	weekly	Eel_River	Eel_River_South_Eel	10	91	2021-08-31	70	FALSE	19935	9.37676	370.026	122	0	2004	17034	85.4477	ASV1	544	2.72887	11.8234	2653	1.53976	23.8094	62	0	1661	860	32.4161	ASV24	544	20.5051	47.0788
L0902ERSEW10B	PRJNA1272767	L0902	B	weekly	Eel_River	Eel_River_South_Eel	10	92	2021-08-31	70	FALSE	13044	6.13547	212.457	122	0	2004	9647	73.9574	ASV1	392	3.00521	23.0374	3129	1.81602	41.0996	82	0	1641	1661	53.0841	ASV159	392	12.528	34.388
L0902ERSEW10C	PRJNA1272768	L0902	C	weekly	Eel_River	Eel_River_South_Eel	10	93	2021-08-31	70	FALSE	20876	9.81938	389.003	152	0	1974	17928	85.8785	ASV1	901	4.31596	9.80552	2630	1.52641	14.0616	93	0	1630	286	10.8745	ASV16	901	34.2586	54.8669
L0902ERSEW12A	PRJNA1272769	L0902	A	weekly	Eel_River	Eel_River_South_Eel	12	91	2021-09-14	84	FALSE	15455	7.26952	274.957	117	0	2009	12635	81.7535	ASV1	312	2.01876	16.2278	2619	1.52002	25.4525	63	0	1660	796	30.3933	ASV24	312	11.9129	57.6938
L0902ERSEW12B	PRJNA1272770	L0902	B	weekly	Eel_River	Eel_River_South_Eel	12	92	2021-09-14	84	FALSE	17951	8.44356	322.392	152	0	1974	14841	82.6751	ASV1	423	2.35641	14.9685	2864	1.66222	20.9121	100	0	1623	514	17.9469	ASV16	423	14.7696	67.2835
L0902ERSEW12C	PRJNA1272771	L0902	C	weekly	Eel_River	Eel_River_South_Eel	12	93	2021-09-14	84	FALSE	12863	6.05033	255.686	108	0	2018	11786	91.6271	ASV1	188	1.46156	6.9113	993	0.57632	7.23541	69	0	1654	249	25.0755	ASV16	188	18.9325	55.9919
L0902ERSEW2A	PRJNA1272772	L0902	A	weekly	Eel_River	Eel_River_South_Eel	2	91	2021-07-06	14	FALSE	39489	18.5743	569.587	209	0	1917	25792	65.3144	ASV1	665	1.68401	33.0016	12850	7.45792	119.794	126	0	1597	4182	32.5447	ASV24	665	5.1751	62.2802
L0902ERSEW2APF	PRJNA1272773	L0902	A	weekly	Eel_River	Eel_River_South_Eel	2	91	2021-09-21	105	TRUE	57798	27.1863	931.836	224	0	1902	42824	74.0925	ASV1	2992	5.17665	20.7308	13709	7.95647	85.6983	135	0	1588	2583	18.8416	ASV43	2992	21.8251	59.3333
L0902ERSEW2B	PRJNA1272774	L0902	B	weekly	Eel_River	Eel_River_South_Eel	2	92	2021-07-06	14	FALSE	48951	23.0249	813.132	287	0	1839	37375	76.3519	ASV1	2779	5.67711	17.971	10509	6.09925	72.7874	187	0	1536	2440	23.2182	ASV16	2779	26.444	50.3378
L0902ERSEW2BPF	PRJNA1272775	L0902	B	weekly	Eel_River	Eel_River_South_Eel	2	92	2021-09-21	105	TRUE	68354	32.1515	1073.73	233	0	1893	49206	71.987	ASV1	5289	7.73766	20.2753	17876	10.3749	133.139	146	0	1577	4456	24.9273	ASV16	5289	29.5872	45.4856
L0902ERSEW2C	PRJNA1272776	L0902	C	weekly	Eel_River	Eel_River_South_Eel	2	93	2021-07-06	14	FALSE	45784	21.5353	794.085	272	0	1854	36540	79.8095	ASV1	1828	3.99266	16.1978	8299	4.8166	57.5349	170	0	1553	1521	18.3275	ASV16	1828	22.0268	59.6457
L0902ERSEW2CPF	PRJNA1272777	L0902	C	weekly	Eel_River	Eel_River_South_Eel	2	93	2022-08-11	105	TRUE	74381	34.9864	1234.39	240	0	1886	56731	76.2708	ASV1	7387	9.9313	13.7979	16138	9.36622	112.515	142	0	1581	3654	22.6422	ASV16	7387	45.7739	31.5838
L0902ERSEW4A	PRJNA1272778	L0902	A	weekly	Eel_River	Eel_River_South_Eel	4	91	2021-07-20	28	FALSE	51994	24.4563	726.496	259	0	1867	32745	62.9784	ASV1	4564	8.77794	28.2436	17263	10.0192	170.721	148	0	1575	6730	38.9851	ASV24	4564	26.438	34.5768
L0902ERSEW4APF	PRJNA1272779	L0902	A	weekly	Eel_River	Eel_River_South_Eel	4	91	2021-09-21	119	TRUE	63650	29.9389	1040.47	269	0	1857	47755	75.0275	ASV1	1685	2.64729	22.3252	15152	8.79396	112.218	169	0	1554	3439	22.6967	ASV43	1685	11.1206	66.1827
L0902ERSEW4B	PRJNA1272780	L0902	B	weekly	Eel_River	Eel_River_South_Eel	4	92	2021-07-20	28	FALSE	52432	24.6623	787.36	308	0	1818	36170	68.9846	ASV1	4187	7.98558	23.0298	13706	7.95473	75.9055	195	0	1528	1399	10.2072	ASV159	4187	30.5487	59.2441
L0902ERSEW4BPF	PRJNA1272781	L0902	B	weekly	Eel_River	Eel_River_South_Eel	4	92	2021-09-21	119	TRUE	62080	29.2004	1095.66	234	0	1892	50453	81.2709	ASV1	3318	5.34472	13.3843	10616	6.16135	64.6807	139	0	1584	1620	15.26	ASV16	3318	31.2547	53.4853
L0902ERSEW4C	PRJNA1272782	L0902	C	weekly	Eel_River	Eel_River_South_Eel	4	93	2021-07-20	28	FALSE	60190	28.3114	984.982	290	0	1836	45297	75.2567	ASV1	4872	8.09437	16.6489	13277	7.70575	81.0668	177	0	1546	1983	14.9356	ASV10	4872	36.695	48.3694
L0902ERSEW4CPF	PRJNA1272783	L0902	C	weekly	Eel_River	Eel_River_South_Eel	4	93	2021-08-31	119	TRUE	68487	32.214	1199.23	269	0	1857	55178	80.5671	ASV1	2859	4.17451	15.2584	12311	7.1451	88.7083	162	0	1561	3082	25.0345	ASV16	2859	23.2231	51.7423
L0902ERSEW6A	PRJNA1272784	L0902	A	weekly	Eel_River	Eel_River_South_Eel	6	91	2021-08-03	42	FALSE	53187	25.0174	842.94	193	0	1933	38589	72.5534	ASV1	3777	7.10136	20.3452	13129	7.61985	112.683	104	0	1619	4108	31.2895	ASV24	3777	28.7684	39.9421
L0902ERSEW6B	PRJNA1272785	L0902	B	weekly	Eel_River	Eel_River_South_Eel	6	92	2021-08-03	42	FALSE	47277	22.2375	527.708	222	0	1904	22630	47.8668	ASV1	2771	5.8612	46.272	23163	13.4434	215.213	146	0	1577	7075	30.5444	ASV30	2771	11.963	57.4926
L0902ERSEW6C	PRJNA1272786	L0902	C	weekly	Eel_River	Eel_River_South_Eel	6	93	2021-08-03	42	FALSE	51807	24.3683	865.977	228	0	1898	39854	76.9278	ASV1	6650	12.8361	10.2361	10726	6.22519	60.5396	143	0	1580	1178	10.9827	ASV5	6650	61.9989	27.0185
L0902ERSEW8A	PRJNA1272787	L0902	A	weekly	Eel_River	Eel_River_South_Eel	8	91	2021-08-17	56	FALSE	66918	31.476	1209.62	194	0	1932	55641	83.148	ASV1	1927	2.87964	13.9723	10201	5.92049	94.2783	96	0	1627	3644	35.722	ASV24	1927	18.8903	45.3877
L0902ERSEW8B	PRJNA1272788	L0902	B	weekly	Eel_River	Eel_River_South_Eel	8	92	2021-08-17	56	FALSE	50570	23.7865	490.615	254	0	1872	19208	37.983	ASV1	1522	3.00969	59.0073	29083	16.8793	286.732	154	0	1569	8794	30.2376	ASV159	1522	5.2333	64.5291
L0902ERSEW8C	PRJNA1272789	L0902	C	weekly	Eel_River	Eel_River_South_Eel	8	93	2021-08-17	56	FALSE	67541	31.769	1284.79	246	0	1880	59223	87.6845	ASV1	2018	2.98781	9.32767	7400	4.29483	37.6635	139	0	1584	670	9.05405	ASV117	2018	27.2703	63.6757
L0902SCNW0APF	PRJNA1272790	L0902	A	weekly	Strawberry_Creek	Strawberry_Creek_North	0	31	2022-11-23	91	TRUE	56347	26.5038	721.197	292	0	1834	32504	57.6854	ASV1	3065	5.43951	36.8751	22554	13.09	170.201	195	0	1528	6002	26.6117	ASV27	3065	13.5896	59.7987
L0902SCNW0BPF	PRJNA1272791	L0902	B	weekly	Strawberry_Creek	Strawberry_Creek_North	0	32	2022-11-30	91	TRUE	57666	27.1242	787.483	331	0	1795	35597	61.7296	ASV1	1107	1.91968	36.3507	20597	11.9541	173.07	249	0	1474	5999	29.1256	ASV74	1107	5.37457	65.4998
L0902SCNW0CPF	PRJNA1272792	L0902	C	weekly	Strawberry_Creek	Strawberry_Creek_North	0	33	2022-11-30	91	TRUE	46179	21.7211	565.512	278	0	1848	23395	50.6616	ASV1	1447	3.13346	46.205	21642	12.5607	277.666	199	0	1524	10810	49.9492	ASV47	1447	6.68607	43.3648
L0902SCNW10A	PRJNA1272793	L0902	A	weekly	Strawberry_Creek	Strawberry_Creek_North	10	31	2021-08-04	70	FALSE	26794	12.603	364.603	183	0	1943	16620	62.0288	ASV1	3517	13.1261	24.8451	7252	4.20894	57.9001	91	0	1632	1976	27.2477	ASV47	3517	48.497	24.2554
L0902SCNW10B	PRJNA1272794	L0902	B	weekly	Strawberry_Creek	Strawberry_Creek_North	10	32	2021-08-04	70	FALSE	19489	9.16698	254.801	253	0	1873	11565	59.3412	ASV1	1134	5.81867	34.8402	6491	3.76727	49.3667	153	0	1570	1518	23.3862	ASV34	1134	17.4703	59.1434
L0902SCNW10C	PRJNA1272795	L0902	C	weekly	Strawberry_Creek	Strawberry_Creek_North	10	33	2021-08-04	70	FALSE	24156	11.3622	322.653	243	0	1883	14788	61.2187	ASV1	3109	12.8705	25.9107	6529	3.78932	34.268	154	0	1569	597	9.14382	ASV508	3109	47.6183	43.2379
L0902SCNW12A	PRJNA1272796	L0902	A	weekly	Strawberry_Creek	Strawberry_Creek_North	12	31	2021-08-18	84	FALSE	25861	12.1642	385.248	178	0	1948	17682	68.3732	ASV1	2906	11.237	20.3898	5518	3.20255	37.2241	88	0	1635	1090	19.7535	ASV47	2906	52.664	27.5825
L0902SCNW12B	PRJNA1272797	L0902	B	weekly	Strawberry_Creek	Strawberry_Creek_North	12	32	2021-08-18	84	FALSE	20710	9.7413	266.549	239	0	1887	12119	58.5176	ASV1	1483	7.16079	34.3216	6846	3.9733	48.3549	150	0	1573	1216	17.7622	ASV34	1483	21.6623	60.5755
L0902SCNW12C	PRJNA1272798	L0902	C	weekly	Strawberry_Creek	Strawberry_Creek_North	12	33	2021-08-18	84	FALSE	18440	8.67357	243.808	229	0	1897	11081	60.0922	ASV1	1433	7.77115	32.1367	5775	3.35171	44.7669	141	0	1582	1567	27.1342	ASV30	1433	24.8139	48.0519
L0902SCNW2A	PRJNA1272799	L0902	A	weekly	Strawberry_Creek	Strawberry_Creek_North	2	31	2021-06-09	14	FALSE	23801	11.1952	400.726	200	0	1926	18439	77.4715	ASV1	2960	12.4365	10.092	4589	2.66338	28.8682	140	0	1583	667	14.5348	ASV47	2960	64.5021	20.9632
L0902SCNW2APF	PRJNA1272800	L0902	A	weekly	Strawberry_Creek	Strawberry_Creek_North	2	31	2000-01-06	105	TRUE	68071	32.0183	1067.58	293	0	1833	48867	71.7883	ASV1	3291	4.83466	23.3771	18428	10.6953	144.3	197	0	1526	4372	23.7248	ASV34	3291	17.8587	58.4165
L0902SCNW2B	PRJNA1272801	L0902	B	weekly	Strawberry_Creek	Strawberry_Creek_North	2	32	2021-06-09	14	FALSE	28156	13.2437	457.923	335	0	1791	21082	74.8757	ASV1	2758	9.79543	15.3289	6165	3.57806	28.9425	258	0	1465	466	7.5588	ASV6	2758	44.7364	47.7048
L0902SCNW4A	PRJNA1272802	L0902	A	weekly	Strawberry_Creek	Strawberry_Creek_North	4	31	2021-06-23	28	FALSE	23952	11.2662	376.617	165	0	1961	17241	71.9815	ASV1	2671	11.1515	16.8671	5978	3.46953	50.3655	105	0	1618	1834	30.6792	ASV47	2671	44.6805	24.6403
L0902SCNW4APF	PRJNA1272803	L0902	A	weekly	Strawberry_Creek	Strawberry_Creek_North	4	31	2022-11-30	119	TRUE	65077	30.6101	1074.25	277	0	1849	49235	75.6565	ASV1	2140	3.28841	21.0551	15051	8.73535	131.948	177	0	1546	4373	29.0545	ASV47	2140	14.2183	56.7271
L0902SCNW4B	PRJNA1272804	L0902	B	weekly	Strawberry_Creek	Strawberry_Creek_North	4	32	2021-06-23	28	FALSE	24519	11.5329	352.135	226	0	1900	16103	65.6756	ASV1	2702	11.02	23.3044	7570	4.3935	50.5392	155	0	1568	1670	22.0608	ASV34	2702	35.6935	42.2457
L0902SCNW4BPF	PRJNA1272805	L0902	B	weekly	Strawberry_Creek	Strawberry_Creek_North	4	32	2022-12-07	119	TRUE	82513	38.8114	1035.3	297	0	1829	45597	55.2604	ASV1	2050	2.48446	42.2552	36172	20.9936	341.648	190	0	1533	9840	27.2034	ASV155	2050	5.66737	67.1293
L0902SCNW4CPF	PRJNA1272806	L0902	C	weekly	Strawberry_Creek	Strawberry_Creek_North	4	33	2022-12-07	119	TRUE	89617	42.1529	1374.78	392	0	1734	62854	70.1362	ASV1	2761	3.08089	26.7829	25604	14.8601	200.179	256	0	1467	7165	27.9839	ASV34	2761	10.7835	61.2326
L0902SCNW6A	PRJNA1272807	L0902	A	weekly	Strawberry_Creek	Strawberry_Creek_North	6	31	2021-07-07	42	FALSE	22585	10.6232	346.714	165	0	1961	15920	70.4893	ASV1	3290	14.5672	14.9435	5946	3.45096	35.5997	111	0	1612	797	13.404	ASV47	3290	55.3313	31.2647
L0902SCNW6B	PRJNA1272808	L0902	B	weekly	Strawberry_Creek	Strawberry_Creek_North	6	32	2021-07-07	42	FALSE	22098	10.3942	286.121	211	0	1915	12625	57.1319	ASV1	1060	4.79681	38.0713	8781	5.09634	92.2074	149	0	1574	3563	40.5762	ASV59	1060	12.0715	47.3522
L0902SCNW6C	PRJNA1272809	L0902	C	weekly	Strawberry_Creek	Strawberry_Creek_North	6	33	2021-07-07	42	FALSE	21647	10.182	316.46	217	0	1909	14411	66.5727	ASV1	669	3.0905	30.3368	6568	3.81196	55.0313	159	0	1564	1852	28.1973	ASV59	669	10.1857	61.6169
L0902SCNW8A	PRJNA1272810	L0902	A	weekly	Strawberry_Creek	Strawberry_Creek_North	8	31	2021-07-21	56	FALSE	25442	11.9671	425.942	149	0	1977	19596	77.0222	ASV1	2235	8.78469	14.1931	5133	2.97911	32.1687	91	0	1632	859	16.7349	ASV47	2235	43.5418	39.7234
L0902SCNW8B	PRJNA1272811	L0902	B	weekly	Strawberry_Creek	Strawberry_Creek_North	8	32	2021-07-21	56	FALSE	22646	10.6519	268.851	234	0	1892	11517	50.8567	ASV1	1043	4.60567	44.5377	10707	6.21416	110.743	172	0	1551	4216	39.3761	ASV34	1043	9.74129	50.8826
L0902SCNW8C	PRJNA1272812	L0902	C	weekly	Strawberry_Creek	Strawberry_Creek_North	8	33	2021-07-21	56	FALSE	22692	10.6736	283.162	211	0	1915	12725	56.077	ASV1	971	4.27904	39.6439	9591	5.56645	70.8273	158	0	1565	1761	18.361	ASV508	971	10.1241	71.515
L0902SCSBW0APF	PRJNA1272813	L0902	A	bi_weekly	Strawberry_Creek	Strawberry_Creek_South	0	16	2022-12-02	91	TRUE	27715	13.0362	310.262	229	0	1897	12603	45.4736	ASV1	1720	6.20603	48.3204	14007	8.12943	162.958	148	0	1575	6247	44.5991	ASV19	1720	12.2796	43.1213
L0902SCSBW0BPF	PRJNA1272814	L0902	B	bi_weekly	Strawberry_Creek	Strawberry_Creek_South	0	17	2022-12-02	91	TRUE	42687	20.0786	422.854	263	0	1863	18350	42.9873	ASV1	11028	25.8346	31.1781	20209	11.729	154.276	160	0	1563	5210	25.7806	ASV74	11028	54.5697	19.6497
L0902SCSBW0CPF	PRJNA1272815	L0902	C	bi_weekly	Strawberry_Creek	Strawberry_Creek_South	0	18	2022-12-02	91	TRUE	50424	23.7178	653.311	269	0	1857	29338	58.1826	ASV1	1812	3.59353	38.2239	19309	11.2066	164.847	173	0	1550	5179	26.8217	ASV82	1812	9.38422	63.7941
L0902SCSBW1A	PRJNA1272816	L0902	A	bi_weekly	Strawberry_Creek	Strawberry_Creek_South	1	16	2021-06-09	14	FALSE	24615	11.5781	340.56	183	0	1943	15162	61.5966	ASV1	2972	12.0739	26.3295	8697	5.04759	98.6818	118	0	1605	3776	43.4173	ASV19	2972	34.1727	22.41
L0902SCSBW1APF	PRJNA1272817	L0902	A	bi_weekly	Strawberry_Creek	Strawberry_Creek_South	1	16	2021-06-30	105	TRUE	51488	24.2183	669.931	233	0	1893	29680	57.6445	ASV1	2237	4.3447	38.0108	20828	12.0882	206.962	152	0	1571	6501	31.2128	ASV19	2237	10.7403	58.0469
L0902SCSBW1B	PRJNA1272818	L0902	B	bi_weekly	Strawberry_Creek	Strawberry_Creek_South	1	17	2021-06-09	14	FALSE	23371	10.9929	313.208	192	0	1934	14311	61.234	ASV1	4105	17.5645	21.2015	5648	3.278	39.3551	107	0	1616	890	15.7578	ASV74	4105	72.6806	11.5616
L0902SCSBW1BPF	PRJNA1272819	L0902	B	bi_weekly	Strawberry_Creek	Strawberry_Creek_South	1	17	2021-07-14	105	TRUE	49425	23.2479	676.218	220	0	1906	29575	59.8381	ASV1	1895	3.83409	36.3278	18382	10.6686	238.025	146	0	1577	8091	44.0159	ASV74	1895	10.309	45.6751
L0902SCSBW1C	PRJNA1272820	L0902	C	bi_weekly	Strawberry_Creek	Strawberry_Creek_South	1	18	2021-06-09	14	FALSE	25362	11.9294	376.807	196	0	1930	17238	67.9678	ASV1	4012	15.8189	16.2132	6943	4.0296	52.1952	127	0	1596	1692	24.3699	ASV82	4012	57.7848	17.8453
L0902SCSBW1CPF	PRJNA1272821	L0902	C	bi_weekly	Strawberry_Creek	Strawberry_Creek_South	1	18	2021-07-14	105	TRUE	74750	35.1599	1132.51	237	0	1889	51898	69.4288	ASV1	6250	8.3612	22.21	20500	11.8979	140.573	151	0	1572	4236	20.6634	ASV74	6250	30.4878	48.8488
L0902SCSBW2A	PRJNA1272822	L0902	A	bi_weekly	Strawberry_Creek	Strawberry_Creek_South	2	16	2021-06-23	28	FALSE	20556	9.66886	290.515	182	0	1944	13257	64.4921	ASV1	3708	18.0385	17.4694	6406	3.71793	46.4447	124	0	1599	1451	22.6506	ASV19	3708	57.8832	19.4661
L0902SCSBW2APF	PRJNA1272823	L0902	A	bi_weekly	Strawberry_Creek	Strawberry_Creek_South	2	16	2022-12-14	119	TRUE	42461	19.9722	489.362	224	0	1902	21844	51.4449	ASV1	172	0.405078	48.1501	16191	9.39698	120.501	166	0	1557	3508	21.6664	ASV21	172	1.06232	77.2713
L0902SCSBW2B	PRJNA1272824	L0902	B	bi_weekly	Strawberry_Creek	Strawberry_Creek_South	2	17	2021-06-23	28	FALSE	25754	12.1138	394.675	145	0	1981	18079	70.1988	ASV1	4240	16.4635	13.3377	6498	3.77133	50.1426	82	0	1641	1498	23.0532	ASV74	4240	65.2508	11.6959
L0902SCSBW2BPF	PRJNA1272825	L0902	B	bi_weekly	Strawberry_Creek	Strawberry_Creek_South	2	17	2022-12-21	119	TRUE	8976	4.22201	155.781	92	0	2034	7083	78.9104	ASV1	206	2.29501	18.7946	1747	1.01393	28.8162	54	0	1669	1179	67.4871	ASV74	206	11.7916	20.7212
L0902SCSBW2C	PRJNA1272826	L0902	C	bi_weekly	Strawberry_Creek	Strawberry_Creek_South	2	18	2021-06-23	28	FALSE	23593	11.0974	328.008	180	0	1946	15021	63.6672	ASV1	4181	17.7214	18.6115	5234	3.03772	34.3821	97	0	1626	714	13.6416	ASV6	4181	79.8815	6.47688
L0902SCSBW2CPF	PRJNA1272827	L0902	C	bi_weekly	Strawberry_Creek	Strawberry_Creek_South	2	18	2022-12-21	119	TRUE	76982	36.2098	1359.07	213	0	1913	62366	81.0137	ASV1	3015	3.9165	15.0698	13408	7.78178	148.562	112	0	1611	5818	43.392	ASV74	3015	22.4866	34.1214
L0902SCSBW3A	PRJNA1272828	L0902	A	bi_weekly	Strawberry_Creek	Strawberry_Creek_South	3	16	2021-07-07	42	FALSE	29067	13.6722	468.521	210	0	1916	21555	74.1563	ASV1	3276	11.2705	14.5732	6511	3.77887	35.3373	143	0	1580	646	9.92167	ASV74	3276	50.3149	39.7635
L0902SCSBW3B	PRJNA1272829	L0902	B	bi_weekly	Strawberry_Creek	Strawberry_Creek_South	3	17	2021-07-07	42	FALSE	23509	11.0579	340.095	160	0	1966	15182	64.5795	ASV1	1939	8.24791	27.1726	7330	4.25421	94.484	100	0	1623	3733	50.9277	ASV74	1939	26.4529	22.6194
L0902SCSBW3C	PRJNA1272830	L0902	C	bi_weekly	Strawberry_Creek	Strawberry_Creek_South	3	18	2021-07-07	42	FALSE	21356	10.0452	322.704	154	0	1972	14805	69.3248	ASV1	3550	16.623	14.0523	5529	3.20894	35.8932	89	0	1634	829	14.9937	ASV74	3550	64.2069	20.7994
L0902SCSBW4A	PRJNA1272831	L0902	A	bi_weekly	Strawberry_Creek	Strawberry_Creek_South	4	16	2021-07-21	56	FALSE	19414	9.1317	294.576	156	0	1970	13524	69.6611	ASV1	3609	18.5897	11.7493	5072	2.9437	30.5787	99	0	1624	595	11.7311	ASV6	3609	71.1554	17.1136
L0902SCSBW4B	PRJNA1272832	L0902	B	bi_weekly	Strawberry_Creek	Strawberry_Creek_South	4	17	2021-07-21	56	FALSE	24130	11.35	353.872	159	0	1967	16188	67.0866	ASV1	4267	17.6834	15.23	6852	3.97678	49.4118	101	0	1622	1406	20.5196	ASV74	4267	62.2738	17.2067
L0902SCSBW4C	PRJNA1272833	L0902	C	bi_weekly	Strawberry_Creek	Strawberry_Creek_South	4	18	2021-07-21	56	FALSE	26724	12.5701	404.752	168	0	1958	18570	69.4881	ASV1	5363	20.0681	10.4438	6845	3.97272	44.9045	95	0	1628	892	13.0314	ASV6	5363	78.3492	8.61943
L0902SCSBW5A	PRJNA1272834	L0902	A	bi_weekly	Strawberry_Creek	Strawberry_Creek_South	5	16	2021-08-04	70	FALSE	25706	12.0913	351.674	193	0	1933	16096	62.6157	ASV1	3860	15.0159	22.3683	6414	3.72258	41.2144	102	0	1621	1009	15.7312	ASV48	3860	60.1809	24.0879
L0902SCSBW5B	PRJNA1272835	L0902	B	bi_weekly	Strawberry_Creek	Strawberry_Creek_South	5	17	2021-08-04	70	FALSE	25877	12.1717	376.084	157	0	1969	16539	63.9139	ASV1	1843	7.12215	28.9639	8402	4.87638	125.486	97	0	1626	5117	60.9022	ASV74	1843	21.9353	17.1626
L0902SCSBW5C	PRJNA1272836	L0902	C	bi_weekly	Strawberry_Creek	Strawberry_Creek_South	5	18	2021-08-04	70	FALSE	26862	12.635	429.056	139	0	1987	19712	73.3825	ASV1	4137	15.4009	11.2166	6202	3.59954	40.9143	77	0	1646	682	10.9965	ASV6	4137	66.7043	22.2993
L0902SCSBW6A	PRJNA1272837	L0902	A	bi_weekly	Strawberry_Creek	Strawberry_Creek_South	6	16	2021-08-18	84	FALSE	21806	10.2568	346.087	115	0	2011	15684	71.9252	ASV1	797	3.65496	24.4199	5812	3.37319	71.2135	70	0	1653	2797	48.1246	ASV48	797	13.713	38.1624
L0902SCSBW6B	PRJNA1272838	L0902	B	bi_weekly	Strawberry_Creek	Strawberry_Creek_South	6	17	2021-08-18	84	FALSE	25886	12.1759	355.574	175	0	1951	15946	61.6009	ASV1	2696	10.4149	27.9842	7274	4.22171	90.2857	90	0	1633	3610	49.6288	ASV74	2696	37.0635	13.3077
L0902SCSBW6C	PRJNA1272839	L0902	C	bi_weekly	Strawberry_Creek	Strawberry_Creek_South	6	18	2021-08-18	84	FALSE	20504	9.6444	357.758	109	0	2017	16461	80.2819	ASV1	1842	8.98361	10.7345	3427	1.98897	26.1325	53	0	1670	820	23.9276	ASV74	1842	53.7496	22.3227
L0902SCSW0APF	PRJNA1272840	L0902	A	weekly	Strawberry_Creek	Strawberry_Creek_South	0	1	2022-11-30	91	TRUE	56347	26.5038	721.197	292	0	1834	32504	57.6854	ASV1	3065	5.43951	36.8751	22554	13.09	170.201	195	0	1528	6002	26.6117	ASV27	3065	13.5896	59.7987
L0902SCSW0BPF	PRJNA1272841	L0902	B	weekly	Strawberry_Creek	Strawberry_Creek_South	0	2	2022-11-23	91	TRUE	57666	27.1242	787.483	331	0	1795	35597	61.7296	ASV1	1107	1.91968	36.3507	20597	11.9541	173.07	249	0	1474	5999	29.1256	ASV74	1107	5.37457	65.4998
L0902SCSW0CPF	PRJNA1272842	L0902	C	weekly	Strawberry_Creek	Strawberry_Creek_South	0	3	2022-11-23	91	TRUE	46179	21.7211	565.512	278	0	1848	23395	50.6616	ASV1	1447	3.13346	46.205	21642	12.5607	277.666	199	0	1524	10810	49.9492	ASV47	1447	6.68607	43.3648
L0902SCSW10A	PRJNA1272843	L0902	A	weekly	Strawberry_Creek	Strawberry_Creek_South	10	1	2021-08-04	70	FALSE	30655	14.4191	504.532	152	0	1974	23185	75.632	ASV1	3193	10.4159	13.952	6627	3.8462	46.6094	88	0	1635	1224	18.4699	ASV76	3193	48.1817	33.3484
L0902SCSW10B	PRJNA1272844	L0902	B	weekly	Strawberry_Creek	Strawberry_Creek_South	10	2	2021-08-04	70	FALSE	25734	12.1044	421.36	165	0	1961	19343	75.1652	ASV1	2189	8.50626	16.3286	5670	3.29077	44.3791	99	0	1624	1344	23.7037	ASV97	2189	38.6067	37.6896
L0902SCSW10C	PRJNA1272845	L0902	C	weekly	Strawberry_Creek	Strawberry_Creek_South	10	3	2021-08-04	70	FALSE	23461	11.0353	390.013	130	0	1996	17930	76.4247	ASV1	2450	10.4429	13.1324	4755	2.75972	33.6476	66	0	1657	897	18.8644	ASV103	2450	51.5247	29.6109
L0902SCSW12A	PRJNA1272846	L0902	A	weekly	Strawberry_Creek	Strawberry_Creek_South	12	1	2021-08-18	84	FALSE	26028	12.2427	339.622	181	0	1945	15453	59.3707	ASV1	3381	12.9899	27.6395	7638	4.43297	57.5021	96	0	1627	1684	22.0477	ASV76	3381	44.2655	33.6868
L0902SCSW12B	PRJNA1272847	L0902	B	weekly	Strawberry_Creek	Strawberry_Creek_South	12	2	2021-08-18	84	FALSE	25656	12.0677	337.483	174	0	1952	15312	59.6819	ASV1	3263	12.7183	27.5998	7525	4.36738	63.9097	86	0	1637	2139	28.4252	ASV97	3263	43.3621	28.2126
L0902SCSW12C	PRJNA1272848	L0902	C	weekly	Strawberry_Creek	Strawberry_Creek_South	12	3	2021-08-18	84	FALSE	26135	12.293	346.048	162	0	1964	15292	58.5116	ASV1	1785	6.82992	34.6585	8516	4.94254	108.938	75	0	1648	4287	50.3405	ASV103	1785	20.9605	28.6989
L0902SCSW2A	PRJNA1272849	L0902	A	weekly	Strawberry_Creek	Strawberry_Creek_South	2	1	2021-06-09	14	FALSE	29694	13.9671	462.058	217	0	1909	21218	71.4555	ASV1	3707	12.484	16.0605	7523	4.36622	46.9428	148	0	1575	1257	16.7088	ASV76	3707	49.2756	34.0157
L0902SCSW2APF	PRJNA1272850	L0902	A	weekly	Strawberry_Creek	Strawberry_Creek_South	2	1	2021-07-28	105	TRUE	64066	30.1345	896.281	251	0	1875	40534	63.2691	ASV1	1765	2.75497	33.9759	22303	12.9443	195.194	171	0	1552	5186	23.2525	ASV76	1765	7.91373	68.8338
L0902SCSW2B	PRJNA1272851	L0902	B	weekly	Strawberry_Creek	Strawberry_Creek_South	2	2	2021-06-09	14	FALSE	23447	11.0287	329.493	196	0	1930	15032	64.1105	ASV1	1556	6.63624	29.2532	7868	4.56645	53.5706	138	0	1585	1618	20.5643	ASV19	1556	19.7763	59.6594
L0902SCSW2BPF	PRJNA1272852	L0902	B	weekly	Strawberry_Creek	Strawberry_Creek_South	2	2	2021-08-11	105	TRUE	48402	22.7667	607.659	268	0	1858	26218	54.1672	ASV1	2737	5.65473	40.1781	21016	12.1973	238.613	188	0	1535	9612	45.7366	ASV97	2737	13.0234	41.24
L0902SCSW2C	PRJNA1272853	L0902	C	weekly	Strawberry_Creek	Strawberry_Creek_South	2	3	2021-06-09	14	FALSE	30667	14.4247	497.449	156	0	1970	22863	74.5525	ASV1	4161	13.5683	11.8792	6656	3.86303	44.7447	92	0	1631	950	14.2728	ASV162	4161	62.515	23.2121
L0902SCSW2CPF	PRJNA1272854	L0902	C	weekly	Strawberry_Creek	Strawberry_Creek_South	2	3	2021-08-11	105	TRUE	55892	26.2897	748.739	254	0	1872	33987	60.8083	ASV1	2381	4.26	34.9317	20537	11.9193	147.126	169	0	1554	3947	19.219	ASV122	2381	11.5937	69.1873
L0902SCSW4A	PRJNA1272855	L0902	A	weekly	Strawberry_Creek	Strawberry_Creek_South	4	1	2021-06-23	28	FALSE	42175	19.8377	519.461	247	0	1879	23491	55.6989	ASV1	7070	16.7635	27.5376	13456	7.80963	105.35	147	0	1576	3527	26.2114	ASV76	7070	52.5416	21.247
L0902SCSW4APF	PRJNA1272856	L0902	A	weekly	Strawberry_Creek	Strawberry_Creek_South	4	1	2021-06-02	119	TRUE	75805	35.6562	1260.81	319	0	1807	57795	76.2417	ASV1	1646	2.17136	21.587	16932	9.82705	152.796	195	0	1528	4916	29.0338	ASV82	1646	9.72124	61.245
L0902SCSW4B	PRJNA1272857	L0902	B	weekly	Strawberry_Creek	Strawberry_Creek_South	4	2	2021-06-23	28	FALSE	33969	15.9779	525.567	197	0	1929	24089	70.9147	ASV1	2455	7.22718	21.8582	8798	5.10621	64.2658	133	0	1590	2128	24.1873	ASV97	2455	27.9041	47.9086
L0902SCSW4BPF	PRJNA1272858	L0902	B	weekly	Strawberry_Creek	Strawberry_Creek_South	4	2	2021-08-11	119	TRUE	84020	39.5202	1328.98	305	0	1821	59909	71.3033	ASV1	2061	2.45299	26.2438	23278	13.5102	311.434	189	0	1534	12722	54.6525	ASV97	2061	8.85385	36.4937
L0902SCSW4C	PRJNA1272859	L0902	C	weekly	Strawberry_Creek	Strawberry_Creek_South	4	3	2021-06-23	28	FALSE	23069	10.8509	352.243	129	0	1997	16170	70.0941	ASV1	3960	17.1659	12.74	5797	3.36448	36.8547	71	0	1652	659	11.3679	ASV6	3960	68.3112	20.3209
L0902SCSW4CPF	PRJNA1272860	L0902	C	weekly	Strawberry_Creek	Strawberry_Creek_South	4	3	2021-08-11	119	TRUE	76102	35.7959	1302.13	221	0	1905	59646	78.3764	ASV1	2661	3.49662	18.127	15852	9.20023	166.799	134	0	1589	6366	40.159	ASV103	2661	16.7865	43.0545
L0902SCSW6A	PRJNA1272861	L0902	A	weekly	Strawberry_Creek	Strawberry_Creek_South	6	1	2021-07-07	42	FALSE	19602	9.22013	284.817	181	0	1945	12705	64.8148	ASV1	989	5.0454	30.1398	6467	3.75334	80.3352	107	0	1616	3070	47.4718	ASV76	989	15.293	37.2352
L0902SCSW6B	PRJNA1272862	L0902	B	weekly	Strawberry_Creek	Strawberry_Creek_South	6	2	2021-07-07	42	FALSE	25281	11.8913	412.303	168	0	1958	18945	74.9377	ASV1	2508	9.92049	15.1418	5586	3.24202	38.6007	104	0	1619	1236	22.1267	ASV97	2508	44.898	32.9753
L0902SCSW6C	PRJNA1272863	L0902	C	weekly	Strawberry_Creek	Strawberry_Creek_South	6	3	2021-07-07	42	FALSE	26037	12.2469	415.748	140	0	1986	19118	73.4263	ASV1	3534	13.573	13.0007	5941	3.44806	34.3359	74	0	1649	599	10.0825	ASV6	3534	59.4849	30.4326
L0902SCSW8A	PRJNA1272864	L0902	A	weekly	Strawberry_Creek	Strawberry_Creek_South	8	1	2021-07-21	56	FALSE	29099	13.6872	460.672	137	0	1989	21069	72.4045	ASV1	2565	8.81474	18.7807	7312	4.24376	65.4953	81	0	1642	2135	29.1986	ASV76	2565	35.0793	35.7221
L0902SCSW8B	PRJNA1272865	L0902	B	weekly	Strawberry_Creek	Strawberry_Creek_South	8	2	2021-07-21	56	FALSE	22710	10.682	353.947	163	0	1963	16149	71.1096	ASV1	1770	7.79392	21.0964	5944	3.4498	57.1501	101	0	1622	2170	36.5074	ASV97	1770	29.7779	33.7147
L0902SCSW8C	PRJNA1272866	L0902	C	weekly	Strawberry_Creek	Strawberry_Creek_South	8	3	2021-07-21	56	FALSE	21881	10.2921	334.836	119	0	2007	15339	70.1019	ASV1	2786	12.7325	17.1656	5599	3.24956	42.3572	62	0	1661	1331	23.7721	ASV103	2786	49.7589	26.469

## Sheet: S4_16S_ASV_Counts + Tax
Supplementary table 4: ASV count table with assigned taxonomy. Table presents the abundance of specific Amplicon Sequence Variants (ASVs) across all samples that passed filtering and were retained for downstream analysis. Each row represents an ASV, while each column (excluding the last taxonomy columns) corresponds to a sample. The last set of columns provides the taxonomic classification of eac…
ASV_ID	3055DBMBW1CPF	3055DBMBW1C	3055DBMBW2CPF	3055DBMBW2C	3055DBMBW3C	3055DBMBW4C	3055DBMBW5C	3055DBMW0CPF	3055DBMW10C	3055DBMW12C	3055DBMW2CPF	3055DBMW2C	3055DBMW4CPF	3055DBMW4C	3055DBMW6C	3055DBMW8C	3055ERFCBW1A	3055ERFCBW1C	3055ERFCBW2A	3055ERFCBW2B	3055ERFCBW2C	3055ERFCBW3A	3055ERFCBW3B	3055ERFCBW3C	3055ERFCBW4B	3055ERFCBW5A	3055ERFCBW5B	3055ERFCBW5C	3055ERFCBW6B	3055ERFCBW6C	3055ERFCW0APF	3055ERFCW0BPF	3055ERFCW0CPF	3055ERFCW10A	3055ERFCW10B	3055ERFCW10C	3055ERFCW12A	3055ERFCW12B	3055ERFCW12C	3055ERFCW2APF	3055ERFCW2A	3055ERFCW2BPF	3055ERFCW2C	3055ERFCW4APF	3055ERFCW4A	3055ERFCW4BPF	3055ERFCW4B	3055ERFCW4C	3055ERFCW6A
ASV2	32646	47371	32389	38553	27914	43799	35117	40523	47568	15490	31976	14880	83610	8188	9784	55620	53272	70783	35284	39892	39316	45160	36746	39914	36424	43994	45069	53694	44089	44134	65765	60601	55836	16074	16948	12089	11102	17039	15415	40977	42923	46745	40058	43891	37661	42062	44584	42471	41432
ASV72	7	128	92	51	153	599	29	74	12	8	68	18	59	2	3	4	1341	324	7	6	16	19	12	16	164	6	14	3	1	1	25	15	15	9	25	10	0	8	8	16	30	45	41	44	121	22	132	113	103
ASV6	60	752	357	402	467	1518	265	352	187	46	277	114	320	24	29	80	4113	1400	63	79	110	120	99	116	399	107	105	63	88	60	335	267	236	69	131	53	10	43	43	165	217	302	231	323	520	131	592	552	427
ASV107	0	5	0	0	0	0	0	0	0	0	0	0	0	0	0	0	1	0	0	0	0	0	0	0	0	0	0	0	0	0	0	0	0	0	0	0	0	0	0	0	0	0	0	0	0	0	0	0	0
ASV9	32	596	332	305	398	1272	232	320	179	65	247	119	288	42	50	62	3367	1110	40	67	114	113	73	112	429	72	109	79	67	62	294	222	225	79	142	52	24	51	37	154	219	235	200	317	425	150	464	460	362
ASV105	0	1	0	0	0	0	0	0	0	0	0	0	0	0	0	0	0	0	0	0	0	0	0	0	0	0	0	0	0	0	0	0	0	0	0	0	0	0	0	0	0	0	0	0	0	0	0	0	0
ASV749	3	5	22	5	21	65	18	9	1	4	10	2	20	0	3	2	31	20	5	2	2	6	3	9	34	4	6	4	2	1	1	2	0	0	3	0	1	1	1	10	13	5	9	3	11	4	13	11	12
ASV5	63	851	398	480	493	1554	244	411	224	62	360	136	348	33	47	114	4251	1726	83	90	141	150	96	137	488	123	146	106	107	70	447	367	344	75	134	59	24	53	48	210	256	352	326	395	608	177	610	623	543
ASV7	37	541	283	275	343	1082	165	266	160	70	229	113	238	31	55	55	3520	1074	70	73	96	95	57	103	251	76	87	36	66	36	229	174	168	77	140	72	16	40	53	126	163	223	200	286	431	130	414	417	355
ASV118	2	64	34	18	65	270	60	21	4	3	23	14	21	1	4	3	653	260	10	8	10	10	6	6	73	7	8	3	3	1	14	8	6	5	11	4	0	3	1	15	22	22	34	25	66	7	44	61	39
ASV35	23	222	112	114	139	490	87	102	23	13	63	19	87	2	20	7	1324	425	20	25	42	38	25	34	111	31	23	19	17	19	90	54	74	17	22	16	3	9	12	47	57	97	69	73	161	60	151	149	130
ASV1488	1	23	7	4	22	75	29	6	1	1	4	3	4	0	1	0	169	66	2	0	4	2	1	0	15	2	3	0	1	1	3	2	0	0	2	0	0	0	2	1	2	3	9	4	8	2	7	16	9
ASV296	0	0	0	0	0	0	0	1	0	0	0	0	0	0	0	0	3	0	0	0	0	0	0	0	0	0	0	0	0	0	0	0	0	0	0	0	0	0	0	0	3	0	1	0	0	0	0	0	0
ASV28	21	262	105	120	139	468	74	123	42	13	83	27	112	5	12	28	1297	394	23	22	33	24	24	30	97	18	34	10	25	12	112	81	57	21	43	14	4	11	13	59	79	78	69	99	167	47	153	145	120
ASV18	42	476	224	236	307	906	132	211	120	30	171	83	193	21	36	48	2509	859	52	51	57	88	51	85	282	60	51	40	40	19	196	177	145	44	90	41	10	19	26	111	123	175	138	188	323	106	359	350	277
ASV626	0	21	0	0	0	0	0	0	0	0	0	0	0	0	0	0	0	0	0	0	0	0	0	0	0	0	0	0	0	0	0	0	0	0	0	0	0	0	0	0	1	0	0	0	0	0	0	0	0
ASV269	0	3	0	0	0	0	0	0	0	0	0	0	0	0	0	0	6	2	0	0	0	0	0	0	0	0	0	0	0	0	0	0	0	0	0	0	0	0	0	0	1	0	3	0	0	0	0	0	0
ASV153	0	0	0	0	0	0	0	0	0	0	0	0	0	0	0	0	0	0	0	0	0	0	0	0	0	0	0	0	0	0	0	0	0	0	0	0	0	0	0	0	0	0	0	0	0	0	0	0	0
ASV1077	3	35	49	28	61	167	47	42	14	7	32	14	56	1	2	2	190	117	10	18	15	16	7	14	90	12	13	6	4	1	14	10	3	8	14	9	3	2	5	24	26	31	24	33	61	20	55	46	62
ASV1036	14	2	38	1	76	22	68	29	489	152	127	0	367	1	8	82	1	1	4	9	6	4	3	6	1	2	5	2	6	3	6	12	5	0	1	1	0	1	0	1	87	3	106	3	0	1	32	2	4
ASV1873	0	1	0	0	0	0	0	0	0	0	0	0	0	0	0	0	0	0	0	0	0	0	0	0	0	0	0	0	0	0	0	0	0	0	0	0	0	0	0	0	0	0	0	0	0	0	0	0	0
ASV418	0	0	0	0	0	0	0	0	0	0	0	0	0	0	0	0	0	0	0	0	0	0	0	0	0	0	0	0	0	0	0	0	0	0	0	0	0	0	0	0	1	0	0	0	0	0	0	0	0
ASV197	0	0	0	0	0	0	0	0	0	0	0	0	0	0	0	0	2	0	0	0	0	0	0	0	0	0	0	0	0	0	0	0	0	0	0	0	0	0	0	0	0	0	0	0	0	0	0	0	0
ASV981	3	7	27	6	26	40	40	20	0	0	7	4	25	1	1	0	18	25	9	7	6	10	7	5	44	3	8	4	1	1	5	1	1	3	6	2	0	2	4	6	13	11	7	10	9	12	21	15	16
ASV1220	0	3	0	0	0	0	0	0	0	0	0	0	0	0	1	0	0	0	0	0	0	0	0	0	0	0	0	0	0	0	0	0	0	0	0	0	0	0	0	0	0	0	0	0	0	0	0	0	0
ASV1273	6	20	31	27	36	103	20	28	4	2	25	1	28	2	5	3	116	60	7	7	8	7	6	8	68	10	10	7	1	2	4	0	3	4	10	2	0	0	3	12	13	17	14	11	28	11	36	36	29
ASV130	1	50	49	20	62	227	36	30	4	4	24	6	24	3	0	2	545	228	6	5	11	13	6	10	79	7	8	3	2	1	10	4	11	2	12	3	1	3	4	6	17	15	30	25	46	7	48	39	42
ASV225	1	9	10	2	22	75	6	7	0	1	5	2	3	0	1	0	196	42	0	1	2	2	0	0	21	1	2	0	0	0	3	0	1	0	1	0	0	0	0	2	2	2	4	3	10	1	13	9	8
ASV305	0	0	0	0	0	0	0	0	0	0	0	0	0	0	0	0	0	0	0	0	0	0	0	0	0	0	0	0	0	0	0	0	0	0	0	0	0	0	0	0	0	0	0	0	0	0	0	0	0
ASV1127	0	1	0	0	0	0	0	0	0	0	0	0	0	0	0	0	0	0	0	0	0	0	0	0	0	0	0	0	1	0	2	1	2	0	0	0	0	0	0	0	0	0	0	0	0	0	0	0	0
ASV75	5	99	42	47	39	144	33	43	13	7	30	4	28	1	2	15	403	145	2	5	15	18	5	22	46	17	11	11	11	3	28	34	28	2	9	7	0	3	4	25	24	31	18	25	36	16	43	64	37
ASV1951	0	13	14	5	21	109	9	16	5	3	4	4	11	0	4	0	257	55	2	1	1	5	2	3	26	2	3	1	0	0	6	1	2	2	4	0	0	0	1	1	1	4	3	9	11	3	23	16	21
ASV1277	0	0	1	0	0	0	0	0	0	0	0	0	0	0	0	0	0	0	0	0	0	0	0	0	0	0	0	0	0	0	2	1	4	0	0	0	0	0	0	0	0	0	0	0	0	0	0	0	0
ASV1348	1	0	7	2	12	15	8	5	1	1	3	2	10	0	0	2	13	34	1	3	3	8	2	3	31	4	3	1	0	2	0	0	0	0	2	1	0	0	1	7	7	4	7	2	9	0	3	5	8
ASV1977	0	1	0	0	0	0	0	0	0	0	0	0	0	0	0	2	0	0	0	0	0	0	0	0	0	0	0	0	0	0	0	0	0	0	0	0	0	0	0	0	0	0	0	0	0	0	0	0	0
ASV45	1	34	1	21	16	6	4	35	198	63	8	4	38	0	1	4	1342	357	2177	29	550	1885	11	180	0	958	3	1	18	1	1241	13	10	196	27	16	15	11	8	1731	875	44	918	1647	1262	26	1062	781	3588
ASV240	0	0	0	0	0	0	0	0	0	0	0	0	0	0	0	0	0	0	0	0	0	0	0	0	0	0	0	0	0	0	0	0	0	0	0	0	0	0	0	0	0	0	0	0	0	0	0	0	0
ASV950	13	54	57	23	65	178	50	35	9	7	29	10	64	1	5	4	234	143	23	16	18	18	10	14	116	20	16	12	9	3	11	7	7	11	17	8	2	8	8	25	27	35	34	34	43	17	74	47	48
ASV276	69	33	188	0	8	7	20	0	0	0	0	0	0	0	0	0	0	0	0	0	0	0	0	0	0	0	0	0	0	0	0	1	0	0	0	0	0	0	0	0	0	0	0	0	0	0	0	0	0
ASV250	1	13	6	110	53	21	34	6	11	7	8	0	56	1	1	11	0	0	0	2	1	5	0	0	0	1	0	0	0	1	0	0	0	0	1	0	0	1	0	0	0	0	0	0	0	0	0	0	0
ASV265	0	0	0	0	0	0	0	0	0	0	0	0	0	0	0	0	8	7	0	1	0	0	0	0	0	0	0	0	0	0	0	0	0	0	0	0	0	0	0	0	1	0	1	0	0	0	0	0	0
ASV262	0	33	0	0	0	0	0	0	0	0	0	9	0	1	0	0	1	0	0	0	0	0	0	0	0	0	0	0	0	0	0	0	1	0	0	0	0	0	0	0	0	0	0	0	0	0	0	0	0
ASV1189	7	29	53	16	50	157	44	29	9	4	23	9	48	1	5	7	222	104	9	10	13	11	9	20	68	15	21	5	3	1	12	4	6	15	27	9	1	6	10	15	27	32	17	26	40	16	46	61	59
ASV652	0	18	0	0	0	0	0	0	0	0	0	0	0	0	0	0	0	0	0	0	0	0	0	0	0	0	0	0	0	0	0	0	0	0	0	0	0	0	0	0	0	0	0	0	0	0	0	0	0
ASV161	5	91	100	35	154	461	92	46	8	9	30	18	43	2	4	3	837	200	10	11	20	19	8	17	98	7	13	9	3	3	15	10	6	7	16	7	1	4	2	25	42	27	36	44	97	13	89	88	69
ASV1739	0	5	5	5	8	33	2	6	0	2	6	0	3	0	0	0	154	235	0	1	3	0	0	0	53	0	2	0	1	0	3	2	0	3	2	1	0	0	0	0	2	3	19	2	8	2	5	16	6
ASV1945	13	50	70	22	59	153	48	52	4	2	52	8	56	0	6	5	279	467	15	14	34	25	8	15	220	21	31	13	32	2	24	9	3	10	22	5	1	9	6	22	40	33	96	38	63	17	63	62	57
ASV133	0	1	0	0	0	0	0	0	0	0	0	0	0	0	1	0	0	0	0	0	0	0	0	0	0	0	0	0	0	0	6	6	3	0	0	0	0	0	0	0	0	0	0	0	0	0	0	0	0
ASV2026	1	0	0	0	0	0	0	0	0	0	0	0	1	0	0	0	0	0	0	0	0	0	0	0	1	0	0	0	0	0	2	1	8	0	0	0	0	0	0	1	0	0	0	1	0	0	0	0	0
ASV1223	9	0	20	0	0	0	0	0	0	0	2	0	0	0	0	0	0	0	0	0	0	0	0	0	0	0	0	0	0	0	4	2	6	0	0	0	0	0	0	0	0	1	0	2	0	1	0	0	0
ASV1481	8	7	11	9	10	16	15	5	0	3	6	5	28	3	1	1	7	17	11	6	12	9	4	8	14	13	6	11	1	0	1	0	2	2	2	1	1	2	3	10	11	13	12	11	6	11	13	7	10
ASV1021	0	1	0	0	0	0	0	0	6	0	0	0	0	0	0	1	5	0	2	4	1	1	0	3	0	4	2	1	3	3	1	5	0	1	0	0	0	0	2	0	76	0	85	1	0	0	4	0	0
ASV717	0	20	0	3	0	0	0	0	2	0	0	28	0	7	91	9	0	0	0	0	0	0	0	0	0	0	0	0	0	0	0	0	0	0	0	0	0	0	0	0	0	0	0	0	0	0	0	0	0
ASV417	0	0	0	0	5	0	0	0	0	0	0	0	0	0	0	0	0	0	0	0	0	0	0	0	0	0	0	0	0	0	0	0	0	0	0	0	0	0	0	0	0	0	0	0	0	0	0	0	0
ASV217	0	45	0	0	0	0	0	0	0	0	0	7	0	0	0	0	7	0	0	0	0	0	0	0	0	0	0	0	0	0	0	2	0	0	1	0	0	0	0	0	2	5	8	0	0	0	0	0	0
ASV1154	2	5	11	4	10	30	6	10	0	4	9	0	11	0	0	1	10	10	3	3	2	5	2	4	25	3	2	2	0	0	1	0	0	0	5	1	1	2	1	4	2	1	4	5	2	7	9	7	4
ASV721	0	2	0	0	0	0	0	0	0	0	0	0	0	0	0	0	0	0	0	0	0	0	0	0	0	0	0	0	0	0	0	0	0	0	0	0	0	0	0	0	0	0	0	0	0	0	0	0	0
ASV1695	0	0	0	0	0	0	0	0	0	0	0	0	0	0	0	0	0	0	0	0	0	0	0	0	0	0	0	0	0	0	0	0	0	0	0	0	0	0	0	0	0	0	0	0	0	0	0	0	0
ASV67	0	1	0	0	0	0	0	0	1	0	0	0	0	0	0	0	6	2	0	1	0	0	0	0	0	0	0	0	0	0	0	2	0	0	0	0	0	0	0	0	2	0	0	0	0	0	0	0	0
ASV4	1	8	2	5	2	3	1	0	25	0	0	0	0	0	2	2	29	6	6	21	6	17	4	9	1	8	2	9	25	34	7	274	11	0	0	1	0	0	2	1	394	0	383	3	3	2	5	4	2
ASV360	2	1	19	0	0	1	0	1	20	0	5	0	3	1	6	41	0	0	0	0	0	0	0	0	0	0	0	0	0	0	0	0	0	0	0	0	0	0	0	0	0	0	0	0	0	0	0	0	0
ASV1196	2	0	1	2	2	10	1	2	0	1	1	2	5	0	0	0	7	9	0	0	2	0	0	0	6	1	1	4	0	1	0	0	0	2	0	1	0	0	1	3	5	2	2	3	4	3	4	1	4
ASV735	9	20	1	5	1	1	3	0	0	0	0	0	0	0	0	0	12	2	2	24	4	1	9	2	0	0	3	0	0	1	4	1	0	0	0	3	0	0	0	3	4	0	12	5	0	0	0	4	0
ASV552	25	11	39	13	13	9	12	16	7	3	15	1	29	2	3	8	10	16	7	10	7	11	7	16	7	8	9	6	6	8	31	33	36	1	4	2	2	4	2	11	12	12	10	19	7	5	7	6	14
ASV1316	31	41	25	5	38	44	20	13	3	9	35	30	56	16	14	13	24	51	5	2	6	2	0	2	2	4	2	4	0	1	12	0	3	1	0	0	2	0	1	35	61	0	49	8	3	0	4	17	3
ASV135	0	0	0	0	0	0	0	0	0	0	0	0	0	0	0	0	0	0	0	0	0	0	0	0	0	0	0	0	0	0	4	3	4	0	0	0	0	0	0	0	0	0	0	1	0	0	0	0	0
ASV339	0	0	0	0	0	0	0	0	0	0	0	0	0	0	0	0	0	0	0	0	0	0	0	0	0	0	0	0	0	0	0	0	0	0	0	0	0	0	0	0	0	0	0	0	0	0	0	0	0
ASV632	0	12	13	0	13	62	6	9	3	0	7	2	5	0	0	1	155	39	0	1	0	2	2	1	11	1	0	1	0	0	4	2	0	0	4	0	0	0	0	1	4	5	7	1	12	0	10	16	7
ASV24	0	213	2	0	5	0	0	0	0	0	1	27	10	13	4	9	412	399	26	11	15	8	3	10	1	22	3	3	2	5	424	29	11	4	0	0	4	0	0	393	909	11	593	79	107	2	47	114	13
ASV280	0	32	0	1	0	0	0	29	138	8	128	99	221	602	1100	511	1	0	0	0	0	0	0	0	0	0	0	0	0	0	0	0	0	0	0	0	0	0	0	0	0	0	0	0	0	0	0	0	0
ASV648	0	0	0	0	0	0	0	0	0	0	0	0	0	0	0	0	4	2	1	3	0	0	1	1	4	0	8	1	1	2	0	1	1	0	0	0	0	0	0	0	1	0	4	0	1	1	0	1	1
ASV1051	2	1	1	0	1	0	0	0	2	0	0	0	0	0	0	0	4	0	0	4	0	2	0	1	0	3	1	5	1	3	0	1	0	0	1	0	0	0	1	0	73	0	79	0	0	0	1	2	1
ASV639	0	11	0	0	1	0	0	0	0	0	0	3	0	0	0	0	0	0	0	0	0	0	0	0	0	0	0	0	0	0	0	0	0	0	0	0	0	0	0	0	0	0	0	0	0	0	0	0	0
ASV111	37	23	54	27	112	69	78	26	6	6	17	6	15	0	3	2	9	3	10	100	16	1	52	1	17	0	32	0	10	0	0	1	0	0	0	0	0	0	0	0	8	2	8	0	19	2	14	9	5
ASV31	1	737	1	176	1068	384	3192	0	0	0	0	0	0	0	0	0	923	55	240	74	335	30	5	54	1	9	0	0	0	0	0	14	0	0	0	0	0	0	0	0	198	0	247	0	9	0	17	19	1
ASV820	0	0	0	0	0	0	0	0	0	0	0	0	0	0	0	0	0	0	0	0	0	0	0	0	0	0	0	0	0	0	0	0	0	0	0	0	0	0	0	0	0	0	0	0	0	0	0	0	0
ASV424	5	3	4	1	0	0	0	0	0	0	0	1	1	0	0	0	2	0	0	0	0	0	0	0	0	0	0	0	0	0	0	0	0	0	0	0	0	0	0	0	1	0	1	0	0	0	1	0	0
ASV202	0	3	0	0	1	1	0	0	0	0	0	0	0	0	0	0	9	34	0	0	0	0	0	0	0	0	0	0	0	0	0	0	0	0	0	0	0	0	0	0	4	0	14	0	0	0	0	0	1
ASV1425	0	0	0	0	0	0	0	0	0	0	0	0	0	0	0	0	0	0	0	0	0	0	0	0	0	0	0	0	0	0	0	0	0	0	0	0	0	0	0	0	0	0	0	0	0	0	0	0	0
ASV557	0	1	0	1	0	0	0	0	0	0	0	0	0	0	0	0	0	0	0	0	0	0	0	0	0	0	0	0	0	0	0	0	0	0	0	0	0	0	0	0	0	0	0	0	0	0	0	0	0
ASV1896	0	0	0	0	0	0	0	0	0	0	0	0	0	0	0	0	0	0	0	0	0	0	0	0	0	0	0	0	0	0	0	0	0	0	0	0	0	0	0	0	0	0	0	0	0	0	0	0	0
ASV1345	1	0	1	0	51	0	1	1	0	0	1	0	1	0	0	0	0	1	0	3	1	1	1	0	3	1	2	0	4	3	4	7	4	1	0	0	0	0	0	0	6	3	4	1	1	0	16	0	0
ASV1461	0	1	0	0	0	0	0	0	0	0	0	0	0	0	0	0	0	0	0	0	0	0	0	0	0	0	0	0	0	0	0	0	0	0	0	0	0	0	0	0	0	0	0	0	0	0	0	0	0
ASV1884	0	1	7	0	6	47	3	2	1	0	0	1	0	0	0	0	49	14	0	0	1	0	0	0	9	1	0	0	0	0	0	0	0	0	1	1	0	0	0	1	2	0	0	0	4	0	3	5	1
ASV1444	1	0	1	1	1	2	4	0	0	0	0	0	0	0	0	0	1	1	1	1	1	1	0	0	0	1	0	1	1	2	0	2	0	0	0	0	0	0	0	0	42	0	27	0	0	0	0	0	0
ASV901	0	0	0	0	0	0	0	0	0	0	0	0	0	0	0	0	0	0	0	0	0	0	0	0	0	0	0	0	0	0	0	0	0	0	0	0	0	0	0	0	0	0	0	0	0	0	0	0	0
ASV1397	0	0	0	0	0	0	0	0	0	0	0	0	0	0	0	0	0	0	0	0	0	0	0	0	0	0	0	0	0	0	0	0	0	0	0	0	0	0	0	0	0	0	0	0	0	0	0	0	0
ASV1878	0	0	0	0	0	0	0	0	0	0	0	0	0	0	0	0	0	0	0	0	0	0	0	0	0	0	0	0	0	0	0	0	0	0	0	0	0	0	0	0	0	0	0	0	0	0	0	0	0
ASV134	24	153	27	1940	1457	464	217	263	1222	200	165	6	384	4	19	452	0	0	0	0	0	0	0	0	0	0	0	0	0	0	2	1	0	0	0	0	0	0	0	0	0	0	0	0	0	0	0	0	0
ASV149	0	0	0	0	0	0	0	0	0	0	0	0	0	0	0	0	0	0	0	0	0	0	0	0	0	0	0	0	0	0	4	3	2	0	0	0	0	0	0	0	0	0	0	0	0	0	0	0	0
ASV1274	0	0	0	2	0	0	0	0	1	0	0	0	0	0	0	0	3	0	0	4	2	2	2	1	0	2	1	0	4	3	0	7	0	1	1	0	0	0	0	0	64	0	57	0	0	0	0	0	0
ASV896	1	1	1	0	0	0	0	0	0	0	0	0	0	0	0	0	0	0	0	0	0	0	0	0	0	0	0	0	0	0	1	1	1	0	0	0	0	0	0	0	0	0	0	0	0	0	0	0	0
ASV466	2	0	7	0	0	0	0	1	0	0	1	0	0	0	0	0	0	0	0	0	0	0	0	0	0	0	0	0	0	0	8	9	3	0	0	0	0	0	0	1	0	0	1	0	0	0	0	0	0
ASV204	0	41	0	1	0	0	0	0	0	0	0	111	0	68	3	0	35	214	1	0	0	0	0	0	0	0	0	0	0	0	5	0	0	0	0	0	0	0	0	4	53	0	48	1	1	0	1	0	0
ASV409	0	0	0	0	0	0	0	0	0	0	0	0	0	0	0	0	0	0	0	0	0	0	0	0	0	0	0	0	0	0	0	0	0	0	0	0	0	0	0	0	0	0	0	0	0	0	0	0	0
ASV691	4	1	5	0	1	0	0	0	0	0	0	0	1	1	0	0	0	0	0	1	0	0	0	0	0	0	0	0	0	0	2	7	7	0	0	0	0	0	0	0	1	0	0	0	0	0	0	0	0
ASV1725	0	0	1	0	2	6	0	0	0	0	0	0	0	0	0	0	11	71	0	1	0	0	0	0	31	0	1	0	1	0	0	0	0	0	0	0	0	0	0	0	0	0	9	0	0	0	1	0	0
ASV643	0	0	0	0	0	0	0	0	0	0	0	0	0	0	0	0	0	0	0	0	0	0	0	0	0	0	0	0	0	0	0	0	0	0	0	0	0	0	0	0	0	0	0	0	0	0	0	0	0
ASV715	0	0	0	0	0	0	0	0	0	0	0	0	0	0	0	0	0	0	0	0	0	0	0	0	0	0	0	0	0	0	0	0	0	0	0	0	0	0	0	0	0	0	0	0	0	0	0	0	0
ASV23	75	201	112	108	216	143	161	146	313	47	96	31	164	5	16	71	44	40	42	17	72	12	1	27	1	0	6	0	17	0	2	39	8	0	66	0	0	28	1	2	43	139	32	4	357	209	264	114	242
ASV1768	0	1	0	0	0	0	0	0	0	0	0	0	0	0	0	0	0	0	0	0	0	0	0	0	0	0	0	0	0	0	0	0	0	0	0	0	0	0	0	0	0	0	0	0	0	0	0	0	0
ASV750	0	0	0	0	0	0	0	0	0	0	0	0	0	0	0	0	0	0	0	0	0	0	0	0	0	0	0	0	0	0	0	0	0	0	0	0	0	0	0	0	0	0	0	0	0	0	0	0	0
ASV1993	0	0	0	0	0	0	0	0	0	0	0	0	0	0	0	0	0	0	0	0	0	0	0	0	0	0	0	0	0	0	0	0	0	0	0	0	0	0	0	0	0	0	0	0	0	0	0	0	0
ASV1076	0	1	2	0	6	14	9	3	0	1	2	1	3	0	2	0	8	8	3	1	1	1	1	1	8	2	1	1	0	0	1	0	2	0	1	1	0	0	0	1	0	0	6	2	3	1	5	1	0
ASV1613	0	1	1	0	5	12	2	1	0	1	0	0	2	0	0	0	43	28	0	0	2	0	0	0	8	0	1	0	0	0	0	0	0	0	0	0	0	0	0	0	2	1	2	0	3	0	4	4	2
ASV1428	0	0	0	0	0	0	0	0	0	0	0	0	0	0	0	0	0	0	0	0	0	0	0	0	0	0	0	0	0	0	0	0	0	0	0	0	0	0	0	0	0	0	0	0	0	0	0	0	0
ASV1858	0	0	0	0	0	0	0	0	0	0	0	0	0	0	0	0	1	0	0	0	0	0	0	0	2	0	0	0	0	0	0	0	0	0	0	0	0	0	0	0	0	0	0	0	0	0	1	0	0
ASV178	0	0	0	0	0	0	0	0	0	0	0	0	0	0	0	0	0	0	0	0	0	0	0	0	0	0	0	0	0	0	0	0	0	0	0	0	0	0	0	0	0	0	0	0	0	0	0	0	0
ASV1250	1	0	0	0	0	0	1	0	3	0	0	0	0	0	0	0	1	0	0	2	1	2	1	1	1	0	2	2	1	2	1	4	1	0	0	1	0	0	0	0	52	0	66	1	0	0	3	0	0
ASV314	0	83	0	0	0	0	0	0	0	0	0	28	0	3	0	0	8	6	0	0	0	0	0	0	0	0	0	0	0	0	0	2	0	0	0	0	0	0	0	0	2	0	2	0	1	0	0	0	0
ASV554	0	0	0	0	0	0	0	0	0	0	0	0	0	0	0	0	0	0	0	0	0	0	0	0	0	0	0	0	0	0	0	0	0	0	0	0	0	0	0	0	0	0	0	0	0	0	0	0	0
ASV32	2	0	1	3	244	3	20	1	3	5	3	0	8	0	0	0	2	2	7	7105	0	9	6778	0	946	6	1784	0	1909	0	2	0	1070	0	0	397	0	0	716	0	2	0	83	1	0	0	1	482	0
ASV1327	0	0	0	0	0	0	0	0	0	0	0	0	0	0	0	0	0	0	0	0	0	0	0	0	0	0	0	0	0	0	0	0	0	0	0	0	0	0	0	0	0	0	0	0	0	0	0	0	0
ASV172	0	11	0	0	0	0	0	0	0	0	0	3	0	1	0	0	35	30	0	1	0	0	0	0	0	0	0	0	0	1	0	3	0	0	0	0	0	0	0	0	8	2	13	0	0	0	0	0	0
ASV825	0	1	0	0	0	0	0	0	0	0	0	0	0	0	0	0	0	0	0	0	0	0	0	0	0	0	0	0	0	0	2	3	0	0	0	0	0	0	0	0	0	0	0	0	0	0	0	0	0
ASV176	0	27	0	0	0	0	0	0	0	0	0	0	0	0	0	0	0	0	0	0	0	0	0	0	0	0	0	0	0	0	0	9	0	0	0	0	0	0	0	0	0	0	0	0	0	0	0	0	0
ASV875	0	9	0	1	0	0	0	0	0	0	0	2	0	0	0	2	0	0	0	0	0	0	0	0	0	0	0	0	0	0	0	0	0	0	0	0	0	0	0	0	0	0	0	0	0	0	0	0	0
ASV1108	0	14	0	0	0	0	0	0	0	0	0	0	0	0	0	0	0	0	0	0	0	0	0	0	0	0	0	0	0	0	0	0	0	0	0	0	0	0	0	0	0	0	0	0	0	0	0	0	0
ASV190	0	0	0	0	0	0	0	0	0	0	0	0	0	0	0	0	0	0	0	0	0	0	0	0	0	0	0	0	0	0	2	0	2	0	0	0	0	0	0	0	0	0	0	0	0	0	0	0	0
ASV1236	0	0	0	0	4	17	7	0	0	0	1	0	1	0	0	0	4	8	1	2	0	1	0	2	4	0	2	0	0	0	0	0	0	0	1	0	0	0	1	0	0	1	0	1	3	3	4	2	3
ASV840	0	0	0	0	1	0	0	1	0	0	0	0	4	0	0	0	1	2	1	0	1	0	0	0	2	1	21	3	79	17	2	2	85	1	0	0	0	0	0	0	35	1	31	2	0	0	5	0	2
ASV1003	9	1	9	1	6	4	14	0	6	0	1	0	0	0	0	1	3	2	2	4	1	5	1	3	1	2	0	7	3	5	0	3	0	0	1	0	0	1	1	0	62	0	55	0	0	0	3	0	2
ASV1163	1	1	5	0	0	7	10	0	1	1	0	0	0	0	0	0	4	1	1	4	1	0	0	0	0	0	1	5	2	0	0	3	0	0	0	0	0	0	0	0	55	0	63	2	0	1	0	2	0
ASV1	3	0	1	0	5	2	0	2	2	0	6	0	31	0	1	1	19	12	5	1	1	1	1	2	15	1	120	21	1350	242	11	205	3647	1	1	0	1	0	0	2	229	3	211	2	6	2	41	1	2
ASV538	0	4	0	0	0	0	0	0	0	0	0	24	0	0	3	0	0	0	0	0	0	0	0	0	0	0	0	0	0	0	0	0	0	0	0	0	0	0	0	0	0	0	0	0	0	0	0	0	0
ASV15	98	275	56	34	388	298	87	6	14	8	50	118	136	69	80	121	68	57	4	1	4	0	0	1	0	0	5	2	1	0	23	14	50	0	0	2	0	0	0	40	66	5	121	27	3	1	10	27	2
ASV1185	1	0	1	0	0	3	1	0	0	0	0	0	0	0	0	0	0	0	0	2	0	0	0	1	0	0	0	0	0	0	0	0	0	0	0	0	0	0	0	0	6	0	10	0	0	0	0	0	0
ASV1124	0	0	0	0	0	0	0	0	0	0	0	0	0	0	0	0	0	0	0	0	0	0	0	0	0	0	0	0	0	0	0	0	0	0	0	0	0	0	0	0	0	0	0	0	0	0	0	0	0
ASV819	0	3	4	0	20	72	5	9	0	0	1	1	3	0	0	1	112	24	0	0	0	2	0	0	24	0	0	0	0	0	2	0	0	1	1	1	0	0	0	0	1	3	5	2	7	1	4	4	8
ASV2099	1	0	5	0	0	0	0	0	0	0	0	0	1	0	0	0	0	0	0	0	0	0	0	0	0	0	0	0	0	0	3	10	2	0	0	0	0	0	0	0	0	2	0	0	0	0	0	0	0
ASV969	7	1	10	0	1	0	0	0	0	1	0	0	5	0	0	1	1	0	0	0	0	1	0	0	0	0	2	1	0	1	5	5	6	0	0	0	0	1	0	0	1	0	0	3	0	0	0	0	1
ASV732	0	0	0	0	0	0	0	0	0	0	0	0	0	0	0	0	1	0	0	0	0	0	0	0	0	0	0	0	0	0	0	0	0	0	0	0	0	0	0	0	0	0	0	0	0	0	0	0	0
ASV498	3	1	2	1	5	0	0	1	0	1	1	0	24	0	0	1	2	5	2	2	5	8	1	4	6	2	43	7	106	30	2	5	66	2	1	1	0	0	0	2	77	2	62	3	1	3	15	0	0
ASV3	1	2	0	0	3293	0	4	2	8	0	0	0	4	3	0	0	3	1	3	3	0	4	1	2	1	0	0	3	11	5	12	18	32	0	0	1	1	0	0	0	14	5	26	2	5	2	49	1	1
ASV651	0	0	0	0	0	0	0	0	0	0	0	0	0	0	0	0	0	0	0	0	0	0	0	0	0	0	0	0	0	0	0	0	0	0	0	0	0	0	0	0	0	0	0	0	0	0	0	0	0
ASV464	3	0	1	0	3	1	1	1	1	0	1	0	34	0	0	0	8	7	3	0	0	4	1	0	11	1	94	10	365	64	4	6	438	0	0	0	0	0	0	2	136	0	124	1	6	0	21	2	2
ASV1780	0	0	3	0	0	0	0	0	1	0	0	0	0	0	0	0	0	0	0	0	0	0	0	0	0	0	0	0	0	0	2	4	2	0	0	0	0	0	0	0	0	0	0	0	0	0	0	0	0
ASV17	0	0	0	0	0	0	0	0	0	0	0	0	0	0	0	0	0	0	0	0	0	0	0	0	0	0	0	0	0	0	0	0	0	0	0	0	0	0	0	0	0	0	0	0	0	0	0	0	0
ASV50	0	0	0	0	0	0	0	0	0	0	0	0	0	0	0	0	0	1	0	0	0	0	0	0	0	0	0	0	0	0	1	1	4	0	0	0	0	0	0	0	0	0	0	0	0	0	0	0	0
ASV104	0	3	0	0	1	0	0	0	0	0	0	0	0	0	0	0	2	0	1	0	0	0	0	0	0	0	0	0	0	0	2	19	1	0	0	0	0	0	0	0	0	0	0	0	0	0	0	0	0
ASV34	0	18	0	1	0	0	0	0	0	0	0	0	0	0	0	0	0	2	0	6	0	0	44	7	29	0	45	8	9	0	0	0	1	0	0	0	0	0	0	0	20	0	25	0	0	0	0	0	0
ASV29	8	0	33	0	0	0	0	1	0	0	2	0	3	0	0	0	0	0	0	0	0	0	0	0	0	0	0	0	0	0	8	7	28	0	0	0	0	0	0	0	0	1	0	2	0	0	0	0	0
ASV920	0	0	0	0	0	0	0	0	0	0	0	0	0	0	0	0	0	0	0	0	0	0	0	0	0	0	0	0	0	0	0	0	0	0	0	0	0	0	0	0	0	0	0	0	0	0	0	0	0
ASV44	65	0	74	164	360	74	64	0	0	0	0	0	0	0	0	0	2	0	0	0	0	0	0	0	0	0	0	0	0	0	0	10	5	0	0	0	0	0	0	0	0	0	0	0	0	0	0	0	0
ASV56	426	0	1199	140	403	189	301	0	0	0	0	0	0	0	0	0	0	0	0	0	0	0	0	0	0	0	0	0	0	0	0	22	0	0	0	0	0	0	0	0	0	0	0	0	0	0	0	0	0
ASV39	0	330	0	15	12	1	3	0	0	0	0	1	0	0	0	0	0	0	0	0	0	0	0	0	0	0	0	0	0	0	0	1	1	0	0	0	0	0	0	0	0	0	0	0	0	0	0	0	0
ASV1996	7	0	17	5	21	1	6	0	0	0	0	0	0	0	0	0	0	0	0	0	0	0	0	0	0	0	0	0	0	0	0	0	0	0	0	0	0	0	0	0	0	0	0	0	0	0	0	0	0
ASV383	0	0	0	0	0	1	0	0	0	0	0	0	0	0	0	0	0	0	0	0	0	0	0	0	0	0	0	0	0	0	0	0	0	0	0	0	0	0	0	0	0	0	0	0	0	0	0	0	0
ASV1117	1	0	0	0	0	0	0	0	0	0	0	0	0	0	0	0	0	0	0	0	0	0	0	0	0	0	0	0	0	0	0	0	0	0	0	0	0	0	0	0	0	0	0	0	0	0	0	0	0
ASV937	1	0	0	1	0	0	0	0	0	0	0	0	0	0	0	0	0	0	0	0	0	0	0	0	0	0	0	0	0	0	0	0	0	0	0	0	1	0	0	0	0	0	0	0	0	0	0	0	0
ASV22	0	8	0	0	0	0	0	13	0	0	161	5	660	1	0	3	30	184	4	13	6	0	2	6	2	6	35	141	0	3	2905	1383	2431	34	90	112	169	102	136	1644	260	4211	147	1837	190	2436	1093	1070	207
ASV1126	8	0	6	1	12	0	2	0	0	0	0	0	0	0	0	0	0	0	0	0	0	0	0	0	0	0	0	0	0	0	0	2	0	0	0	0	0	0	0	0	0	0	0	0	0	0	0	0	0
ASV195	0	0	0	0	0	3	0	0	0	0	0	0	0	0	0	0	0	0	0	0	0	0	0	0	0	0	0	0	0	0	0	0	1	0	0	0	0	0	0	0	0	0	0	0	0	0	0	0	0
ASV2109	0	1	0	0	0	0	0	0	0	0	0	0	0	0	0	0	0	0	0	0	0	0	0	0	0	0	0	0	0	0	0	0	0	0	0	0	0	0	0	0	0	0	0	0	0	0	0	0	0
ASV801	0	0	0	0	1	1	0	0	0	0	0	0	0	0	0	0	0	0	0	0	0	0	0	0	0	0	0	0	0	0	0	0	0	0	0	0	0	0	0	0	0	0	0	0	0	0	0	0	0
ASV329	0	0	4	0	0	0	0	0	0	0	0	0	0	0	0	0	0	0	0	0	0	0	0	0	0	0	0	0	0	0	0	0	0	0	0	0	0	0	0	0	0	0	0	0	0	0	0	0	0
ASV560	0	0	0	0	0	0	0	0	0	0	0	0	0	0	0	0	0	0	0	0	0	0	0	0	0	0	0	0	0	0	3	2	2	0	0	0	0	0	0	0	0	0	0	0	0	0	0	0	0
ASV2032	3	0	3	0	0	0	0	0	0	0	0	0	0	0	0	1	0	0	0	0	0	0	0	0	0	0	0	0	0	0	5	2	7	0	0	0	0	0	0	0	0	0	0	2	0	0	0	0	0
ASV1109	0	0	0	0	0	0	0	0	0	0	0	0	0	0	0	0	0	0	0	0	0	0	0	0	0	0	0	0	0	0	0	0	1	0	0	0	0	0	0	0	0	0	0	0	0	0	0	0	0
ASV79	0	0	0	0	0	0	0	0	0	0	0	0	0	0	0	0	0	0	0	0	0	0	0	0	0	0	0	0	0	0	0	0	0	0	0	0	0	0	0	0	0	0	0	0	0	0	0	0	0
ASV1459	0	0	0	0	0	0	0	0	0	0	0	0	0	0	0	0	0	0	0	0	0	0	0	0	0	0	0	0	0	0	0	0	0	0	0	0	0	0	0	1	0	0	0	0	0	0	0	0	0
ASV861	0	0	0	0	0	0	0	0	0	0	0	1	0	0	0	0	0	0	0	0	0	0	0	0	0	0	0	0	0	0	0	0	0	0	0	0	0	0	0	0	0	0	0	0	0	0	0	0	0
ASV81	3	31	12	23	66	10	5	9	1	0	20	3	63	0	1	0	1	8	4	5	5	2	1	0	0	0	0	0	0	0	1	1	0	0	0	0	0	0	0	0	3	0	3	0	0	2	17	1	1
ASV405	0	0	0	0	0	0	0	0	0	0	0	0	0	0	0	0	0	0	0	0	0	0	0	0	0	0	0	0	0	0	0	0	0	0	0	0	0	0	0	0	0	0	0	0	0	0	0	0	0
ASV1485	0	0	0	0	0	0	0	0	0	0	0	0	0	0	0	0	0	0	0	0	0	0	0	0	0	0	0	0	0	0	1	0	0	0	0	0	0	0	0	0	0	0	0	0	0	0	0	0	0
ASV57	268	96	541	160	131	33	42	0	0	0	0	0	0	0	0	0	1	0	0	0	0	0	0	1	0	0	0	0	0	0	1	1	1	0	0	0	0	0	0	0	0	0	0	0	0	0	0	0	0
ASV453	0	0	5	38	17	7	13	4	17	0	4	1	5	0	2	33	0	0	0	0	0	0	0	0	0	0	0	0	0	0	0	0	0	0	0	0	0	0	0	0	0	0	0	0	0	0	0	0	0
ASV70	0	0	0	0	118	0	0	0	0	0	0	0	0	0	0	0	3	0	0	0	0	0	0	0	0	0	0	0	0	0	0	2	0	0	0	0	0	0	0	0	0	0	0	0	0	0	0	0	0
ASV572	187	5	367	2	53	9	5	1	2	0	1	1	0	0	0	0	0	0	0	0	2	0	0	0	0	0	0	0	0	0	0	0	0	0	0	0	0	0	0	0	1	0	0	1	1	0	0	0	0
ASV169	2	1	4	1	190	0	0	0	1	0	0	1	0	0	0	0	1	2	0	0	1	0	0	0	0	0	0	0	0	0	0	0	1	0	0	0	0	0	0	0	2	0	1	0	1	0	3	0	0
ASV1230	0	0	0	0	0	0	0	0	0	0	0	0	0	0	0	0	0	0	0	0	0	0	0	0	0	0	0	0	0	0	0	0	0	0	0	0	0	0	0	0	0	0	0	0	0	0	0	0	0
ASV1378	0	0	0	0	0	0	0	0	0	0	0	0	0	0	0	0	0	0	0	0	0	0	0	0	0	0	0	0	0	0	0	0	0	0	0	0	0	0	0	0	0	0	0	0	0	0	0	0	0
ASV327	5	15	20	9	10	19	58	31	10	4	18	0	7	1	0	7	0	1	7	10	5	0	6	0	2	0	2	0	5	0	0	0	1	0	0	0	0	0	0	0	2	1	4	0	5	1	11	3	0
ASV154	1	0	1	9	127	13	29	13	5	2	4	0	22	0	0	1	1	0	0	1	2	2	0	0	5	2	0	2	0	4	0	1	0	0	0	0	0	0	0	1	0	0	2	2	2	1	0	1	0
ASV21	368	22	432	16	589	384	167	129	206	83	574	50	667	16	7	23	6	9	0	0	1	0	0	0	0	0	0	0	0	0	8	30	22	0	0	0	0	0	0	1	2	0	6	0	0	1	3	0	0
ASV136	1	0	1	0	0	0	2	0	0	0	0	0	0	0	0	0	0	0	1	1	0	1	0	7	4	14	16	5	30	4	0	33	46	0	19	18	0	8	8	1	0	73	0	6	0	61	10	6	0
ASV574	0	0	0	0	0	1	0	0	0	0	0	0	0	0	0	0	0	0	0	0	0	0	0	0	0	0	0	0	0	0	0	1	1	0	0	0	0	0	0	0	0	0	0	0	0	0	0	0	0
ASV1682	12	2	19	0	11	6	1	2	0	0	6	8	13	0	2	0	3	0	0	0	0	0	0	0	0	0	0	0	0	0	0	3	0	0	1	0	0	0	0	0	2	6	2	0	3	16	6	7	0
ASV37	69	9	46	311	442	736	745	867	1174	497	941	2	1982	30	398	1510	1	0	0	0	0	0	0	0	0	0	0	0	0	0	0	3	1	0	0	0	0	0	0	0	0	0	0	0	0	0	0	0	0
ASV431	19	0	86	4	9	6	3	0	0	0	0	0	0	0	0	0	1	0	0	0	0	0	0	0	0	0	0	1	0	0	10	11	22	2	1	1	1	0	1	5	0	3	0	25	0	1	1	0	2
ASV2103	0	0	0	0	0	0	0	0	0	0	0	0	0	0	0	0	0	0	0	0	0	0	0	0	0	0	0	0	0	0	1	0	1	0	0	0	0	0	0	0	0	0	0	0	0	0	0	0	0
ASV68	43	0	79	64	58	131	275	230	346	91	229	0	743	3	31	315	0	0	1	0	0	4	0	0	0	0	0	0	0	0	0	1	0	0	0	0	0	0	0	0	0	0	0	1	0	0	0	0	1
ASV1156	1	2	4	2	22	8	57	33	8	13	16	0	17	0	0	1	11	5	131	743	6	27	441	0	109	1	292	0	65	0	1	1	0	0	0	0	0	1	0	0	15	1	26	0	38	0	25	21	47
ASV170	42	72	23	1	1	0	0	0	0	0	0	3	0	0	0	0	0	0	0	0	0	0	0	0	0	0	0	0	0	0	0	0	0	0	0	0	0	0	0	0	0	0	0	0	0	0	0	0	0
ASV212	0	0	0	0	0	0	0	0	0	0	0	0	0	0	0	0	0	0	0	0	0	0	0	0	0	0	0	0	0	0	0	0	0	0	0	0	0	0	0	0	0	0	0	0	0	0	0	0	0
ASV91	0	0	0	0	0	0	0	2	0	0	3	0	14	0	0	0	0	0	0	0	0	0	0	0	0	0	0	0	0	0	3	0	0	0	0	0	0	0	0	0	0	0	0	0	0	0	0	0	0
ASV340	0	0	0	0	0	0	0	0	0	0	0	0	0	0	0	0	0	0	0	0	0	0	0	0	0	0	0	0	0	0	0	0	0	0	0	0	0	0	0	0	0	0	0	0	0	0	0	0	0
ASV1400	0	0	0	0	0	0	0	0	0	0	0	0	0	0	0	0	0	0	0	0	0	0	0	0	0	0	0	0	0	0	0	0	0	0	0	0	0	0	0	0	0	0	0	0	0	0	0	0	0
ASV1578	0	0	2	0	0	0	0	0	0	0	0	0	0	0	0	0	0	0	0	0	0	0	0	0	0	0	0	0	0	0	0	1	2	0	0	0	0	0	0	0	0	0	0	0	0	0	0	0	0
ASV1777	0	0	0	0	0	0	0	0	0	0	0	0	0	0	0	0	0	0	0	0	0	0	0	0	0	0	0	0	0	0	1	1	1	0	0	0	0	0	0	0	0	0	0	0	0	0	0	0	0
ASV1081	0	0	2	0	0	1	0	0	0	0	0	0	0	0	0	0	0	0	0	0	0	0	0	0	0	0	0	0	0	0	0	0	0	0	0	0	0	0	0	0	0	0	0	0	0	0	0	0	0
ASV1001	0	0	0	1	2	0	0	0	0	0	0	0	0	0	0	0	0	0	0	0	0	0	0	0	0	0	0	0	0	0	0	0	0	0	0	0	0	0	0	0	0	0	0	0	0	0	0	0	0
ASV157	0	0	0	0	43	0	0	0	0	0	0	0	0	0	0	0	0	0	0	0	0	0	0	0	0	0	0	0	0	0	0	0	0	0	0	0	0	0	0	0	0	0	0	0	0	0	0	0	0
ASV1214	0	0	0	0	0	0	0	0	0	0	0	0	0	0	0	0	0	0	0	0	0	0	0	0	0	0	0	0	0	0	0	0	0	0	0	0	0	0	0	0	0	0	0	0	0	0	0	0	0
ASV110	8	2	15	33	183	69	43	86	541	266	374	0	1176	15	107	173	0	0	28	7	0	100	24	0	42	165	172	0	153	0	4	0	1	76	0	0	82	0	0	118	2	0	0	206	9	0	0	0	120
ASV1703	0	0	0	0	0	0	0	0	0	0	0	0	0	0	0	0	0	0	0	0	0	0	0	0	0	0	0	0	0	0	0	0	0	0	0	0	0	0	0	0	0	0	0	0	0	0	0	0	0
ASV1592	0	0	0	0	0	0	0	0	0	0	0	0	0	0	0	0	0	0	0	0	0	0	0	0	0	0	0	0	0	0	1	0	0	0	0	0	0	0	0	0	0	0	0	0	0	0	0	0	0
ASV1179	0	0	0	0	0	0	0	0	0	0	0	0	0	0	0	0	0	0	0	0	0	0	0	0	0	0	0	0	0	0	0	0	0	0	0	0	0	0	0	0	0	0	0	0	0	0	0	0	0
ASV736	0	0	0	0	0	0	0	0	0	0	0	0	0	0	0	1	0	0	0	0	0	0	0	0	0	0	0	0	0	0	1	0	0	0	0	0	0	0	0	0	0	0	0	0	0	0	0	0	0
ASV40	0	0	0	0	0	0	0	0	0	0	0	0	0	0	0	0	0	0	0	0	0	0	0	0	0	0	0	0	0	0	0	0	0	0	0	0	0	0	0	0	0	0	0	0	0	0	0	1	0
ASV733	0	3	4	3	0	0	1	12	25	0	20	0	19	1	8	24	1	0	1	0	0	0	0	0	0	1	0	0	0	0	0	0	0	0	0	0	0	0	0	0	0	1	0	0	0	4	0	0	0
ASV65	3	0	6	14	65	67	66	237	526	491	120	0	311	0	0	4	31	0	2475	247	0	3531	33	1	1	2139	14	0	28	0	1	0	32	0	0	95	0	0	55	2	1	0	17	0	0	0	2	99	0
ASV542	1	0	1	0	0	0	0	0	0	0	0	0	0	0	0	0	0	0	0	0	0	0	0	0	0	0	0	0	0	0	0	0	0	0	0	0	0	0	0	0	0	0	0	0	0	0	0	0	0
ASV1464	0	0	0	0	0	0	0	0	0	0	0	0	0	0	0	0	0	0	0	0	0	0	0	0	0	0	0	0	0	0	0	0	0	0	0	0	0	0	0	0	0	0	0	0	0	0	0	0	0
ASV267	1	4	1	5	4	3	5	0	3	3	0	3	2	1	0	0	0	0	0	0	0	0	0	0	0	0	0	0	0	0	0	0	0	0	0	0	0	0	0	0	0	0	1	0	2	0	10	0	0
ASV670	0	0	0	0	1	3	153	0	0	0	0	0	0	0	0	0	0	0	0	1	0	0	0	0	0	0	0	0	0	0	0	0	0	0	0	0	0	0	0	0	0	0	0	0	0	0	0	0	0
ASV243	23	0	100	0	0	0	0	0	0	0	0	0	0	0	0	0	0	0	0	0	0	0	0	0	0	0	0	0	0	0	0	3	0	0	0	0	0	0	0	0	0	0	0	0	0	0	0	0	0
ASV849	115	0	293	0	0	5	37	0	0	0	0	0	0	0	0	0	0	0	0	0	0	0	0	0	0	0	0	0	0	0	0	0	0	0	0	0	0	0	0	0	0	0	0	0	0	0	0	0	0
ASV2064	0	0	0	0	0	0	0	0	0	0	0	0	0	0	0	0	0	0	0	0	1	0	0	0	0	0	0	0	0	0	0	0	0	0	0	0	0	0	0	0	0	0	0	0	2	0	0	0	0
ASV64	73	60	77	30	26	59	66	9	58	5	31	16	23	9	10	92	166	147	181	19	337	56	2	78	9	36	35	3	33	0	67	3	19	0	0	0	0	0	0	30	198	13	104	25	112	9	65	47	45
ASV2055	0	2	0	1	4	3	2	0	0	0	0	0	0	0	0	0	8	0	4	0	6	0	0	0	0	0	0	0	0	0	0	3	0	0	0	0	0	0	0	0	6	0	3	0	0	0	0	0	0
ASV450	0	52	0	0	0	0	0	0	0	0	0	3	0	17	1	0	0	0	0	0	0	0	0	0	0	0	0	0	0	0	0	0	0	0	0	0	0	0	0	0	0	0	0	0	0	0	0	0	0
ASV77	9	129	2	134	41	33	32	24	36	10	37	14	15	8	5	28	1	3	2	0	1	0	0	0	0	0	0	0	0	0	2	2	2	0	2	0	0	0	0	0	0	1	5	0	0	0	6	0	0
ASV638	0	0	0	0	0	0	0	0	0	0	0	0	0	0	0	0	0	0	0	0	0	0	0	0	0	0	0	0	0	0	0	0	0	0	0	0	0	0	0	0	0	0	0	0	0	0	0	0	0
ASV1413	5	1	7	25	35	4	3	0	0	0	0	0	0	0	0	0	0	0	0	0	0	0	0	0	0	0	0	0	0	0	0	0	0	0	0	0	0	0	0	0	0	0	0	0	0	0	0	0	0
ASV425	24	0	47	22	162	316	327	0	0	0	0	0	0	0	0	0	0	0	0	0	0	0	0	0	0	0	0	0	0	0	0	0	0	0	0	0	0	0	0	0	0	0	0	0	0	0	0	0	0
ASV963	0	0	4	0	8	1	1	0	0	0	2	0	2	0	0	0	0	0	0	0	0	0	0	0	0	0	0	0	0	0	0	1	0	0	0	0	0	0	0	0	0	0	0	0	0	0	0	0	0
ASV1136	2	0	1	2	12	1	0	0	0	0	0	0	0	0	0	0	0	0	0	0	0	0	0	0	0	0	0	0	0	0	0	0	0	0	0	0	0	0	0	0	0	0	0	0	0	0	0	0	0
ASV627	0	1	1	18	9	15	10	3	1	0	2	0	4	1	0	3	0	0	0	0	0	0	0	0	0	0	0	0	0	0	0	0	1	0	0	0	0	0	0	0	0	0	0	0	0	0	0	0	0
ASV1132	0	0	0	0	0	0	0	0	0	0	0	0	0	0	0	0	0	0	0	0	0	0	0	0	0	0	0	0	0	0	0	0	0	0	0	0	0	0	0	0	0	0	0	0	0	0	0	0	0
ASV1989	0	0	0	0	0	0	0	0	0	0	0	0	0	0	0	0	0	0	0	0	0	0	0	0	0	0	0	0	0	0	0	0	0	0	0	0	0	0	0	0	0	0	0	0	0	0	0	0	0
ASV1670	0	7	7	0	23	6	9	5	0	0	11	3	7	3	0	3	2	4	1	0	1	0	1	0	1	0	4	0	0	0	6	0	5	0	1	1	0	0	0	3	8	4	9	8	1	1	4	4	0
ASV573	0	0	1	0	0	0	0	0	0	0	0	0	0	0	0	0	0	0	0	0	0	0	0	0	0	0	0	0	0	0	0	0	0	0	0	0	0	0	0	0	0	0	0	0	0	0	0	0	0
ASV364	63	24	75	102	82	97	61	0	0	0	0	0	0	0	0	0	0	0	0	0	0	0	0	0	0	0	0	0	0	0	0	0	0	0	0	0	0	0	0	0	0	0	0	0	0	0	0	0	0
ASV1557	0	5	0	1	0	0	0	0	0	0	0	0	0	0	0	0	0	0	0	0	0	0	0	0	0	0	0	0	0	0	0	0	0	0	0	0	0	0	0	0	0	0	0	0	0	0	0	0	0
ASV671	0	0	1	1	3	2	3	2	1	1	0	0	1	0	0	0	0	0	0	0	0	0	0	0	0	0	0	0	0	0	0	1	1	0	0	0	0	0	0	0	0	0	0	0	1	0	0	0	2
ASV298	30	23	49	0	0	0	0	16	0	0	4	0	1	1	2	12	3	1	0	0	0	0	0	0	0	0	0	0	0	0	1	0	0	0	0	0	0	0	0	0	0	0	0	0	0	0	0	0	0
ASV1897	1	0	0	0	9	0	1	0	0	0	1	0	0	0	0	0	0	0	0	0	0	0	0	0	0	0	0	0	0	0	0	2	0	0	0	4	0	0	0	0	0	1	0	0	0	0	5	1	0
ASV1152	0	0	0	0	0	0	0	0	0	0	0	0	0	0	0	0	0	0	0	0	0	0	0	0	0	0	0	0	0	0	0	0	0	0	0	0	0	0	0	0	0	0	0	0	0	0	0	0	0
ASV12	7	5	6	30	69	7	20	140	39	14	87	4	95	4	9	22	651	141	1099	114	716	1334	9	2372	1	1390	13	113	35	714	977	3869	296	9	265	265	1	905	96	465	188	5476	263	345	33	3894	441	292	7
ASV1368	0	0	0	0	10	0	0	0	0	0	0	0	0	0	0	0	0	0	0	0	0	0	0	0	0	0	0	0	0	0	0	0	0	0	0	0	0	0	0	0	0	0	0	0	0	0	0	0	0
ASV200	0	0	0	0	0	0	0	0	0	0	0	0	0	0	0	0	1	0	0	0	0	0	0	0	0	0	0	0	0	0	0	2	1	0	0	0	0	0	0	0	0	0	0	0	0	0	0	0	0
ASV436	17	0	41	6	14	37	8	0	0	0	0	0	0	0	0	0	0	0	0	0	0	0	0	0	0	0	0	0	0	0	0	0	0	0	0	0	0	0	0	0	0	0	0	0	0	0	0	0	0
ASV1008	0	0	0	0	0	0	0	0	0	0	0	0	0	0	0	0	0	0	0	0	0	0	0	0	0	0	0	0	0	0	0	0	0	0	0	0	0	0	0	0	0	0	0	0	0	0	0	0	0
ASV2047	6	0	5	0	1	2	2	0	1	0	0	0	4	0	0	0	0	0	0	0	0	0	0	0	0	0	0	0	0	0	0	0	0	0	0	0	0	0	0	0	0	0	0	0	0	0	0	0	0
ASV1209	1	1	1	1	8	3	2	4	4	1	9	1	5	0	2	0	0	0	0	0	0	0	0	0	0	0	0	0	0	0	0	3	2	0	0	0	0	0	0	0	0	2	2	0	1	4	6	3	2
ASV1135	0	0	1	0	13	9	3	1	0	2	5	0	19	4	6	11	0	0	0	0	0	0	0	0	0	0	0	0	0	0	1	0	3	0	0	1	0	0	0	0	0	0	0	0	0	0	0	0	0
ASV974	5	4	13	0	1	0	1	65	53	14	129	0	103	0	0	5	0	0	0	0	0	0	0	0	0	0	0	0	0	0	0	0	0	0	0	0	0	0	0	0	0	0	0	0	0	0	0	0	0
ASV228	0	0	5	0	1	0	0	0	0	0	0	0	0	0	0	1	0	0	0	0	0	0	0	0	0	0	0	0	0	0	0	0	0	0	0	0	0	0	0	0	0	1	0	0	0	0	0	0	0
ASV1987	0	0	0	0	0	0	0	0	0	0	0	0	0	0	0	0	0	0	0	0	0	0	0	0	0	0	0	0	0	0	0	0	0	0	0	0	0	0	0	0	0	0	0	0	0	0	0	0	0
ASV1052	43	0	56	0	3	1	3	0	0	0	0	0	0	0	0	0	0	0	0	0	0	0	0	0	0	0	0	0	0	0	0	0	0	0	0	0	0	0	0	0	0	0	0	0	0	0	0	0	0
ASV1198	0	0	5	0	0	0	0	25	9	6	12	0	23	0	0	13	0	0	0	0	0	0	0	0	0	0	0	0	0	0	0	0	0	0	0	0	0	0	0	0	0	0	0	0	0	0	0	0	0
ASV1433	1	0	0	0	0	0	0	1	0	0	0	0	0	0	0	0	0	0	0	0	0	0	0	0	0	0	0	0	0	0	0	1	0	0	0	0	0	0	0	0	0	0	0	0	0	0	0	0	0
ASV120	1	0	1	82	124	254	106	50	113	16	13	0	39	0	1	49	0	0	0	0	0	0	0	0	0	0	0	0	0	0	0	7	0	0	0	0	0	0	0	0	0	0	0	0	0	0	0	0	0
ASV1646	5	1	7	3	25	4	35	16	4	5	17	0	9	1	4	8	22	7	102	475	32	30	264	6	83	3	187	0	27	0	0	1	1	0	0	0	0	3	0	0	13	23	20	3	25	28	35	14	26
ASV1720	0	1	0	1	1	2	0	0	0	0	0	0	0	0	0	0	22	4	0	1	2	1	0	0	7	3	7	1	1	0	0	2	0	0	2	0	1	3	2	4	4	12	2	7	1	5	3	3	7
ASV584	0	0	0	2	0	0	0	0	0	0	0	0	0	0	0	0	0	0	0	0	0	0	0	0	0	0	0	0	0	0	0	0	0	0	0	0	0	0	0	0	0	0	0	0	0	0	0	0	0
ASV613	0	0	0	0	0	0	0	0	0	0	0	0	0	0	0	0	0	0	0	0	0	0	0	0	0	0	0	0	0	0	0	0	1	0	0	0	0	0	0	0	0	0	0	0	0	0	0	0	0
ASV1206	0	11	1	9	12	4	0	0	0	0	0	0	1	0	0	0	63	11	2	0	1	5	3	5	6	8	10	8	0	1	0	2	0	0	4	5	1	1	5	9	4	11	3	19	4	3	3	5	20
ASV1405	0	0	0	0	0	1	0	0	0	0	0	0	0	0	0	0	0	0	0	0	0	0	0	0	0	0	0	0	0	0	2	1	1	0	0	0	0	0	0	0	0	0	0	0	0	0	0	0	0
ASV310	0	2	1	10	3	4	2	507	154	56	711	1	1591	0	1	63	0	0	0	0	0	0	0	0	0	0	0	0	0	0	0	0	0	0	0	0	0	0	0	0	0	0	0	0	0	0	0	0	0
ASV1789	3	0	5	0	0	0	0	1	0	0	0	0	0	0	0	1	0	0	0	0	0	0	0	0	0	0	0	0	1	0	0	0	0	0	0	0	0	0	0	0	0	0	0	0	0	0	0	0	0
ASV184	1	0	1	1	4	0	2	0	0	0	0	0	0	0	0	1	0	0	0	0	0	0	0	0	0	0	0	0	0	0	0	0	0	0	0	0	0	0	0	0	0	0	0	0	0	0	0	0	0
ASV194	26	6	10	1	47	166	635	0	0	0	0	0	0	0	0	0	0	2	0	0	0	0	0	0	0	0	0	0	0	0	0	7	0	0	0	0	0	0	0	0	2	0	2	0	0	0	0	0	0
ASV935	0	0	0	0	0	0	0	0	0	0	0	0	0	0	0	0	0	0	0	0	0	0	0	0	0	0	0	0	0	0	0	0	0	0	0	0	0	0	0	0	0	0	0	0	0	0	0	0	0
ASV1320	0	0	0	0	0	0	0	0	0	0	0	0	0	0	0	0	0	0	0	0	0	0	0	0	0	0	0	0	0	0	0	0	0	0	0	0	0	0	0	0	0	0	0	0	0	0	0	0	0
ASV932	4	6	2	0	9	2	6	6	5	6	18	2	37	5	1	0	15	6	4	2	1	1	3	0	0	3	2	0	0	0	28	8	15	0	2	10	1	4	9	74	20	204	23	94	10	148	34	44	8
ASV1664	0	0	0	0	0	0	0	1	0	0	2	0	1	0	0	0	0	0	0	0	0	0	0	0	0	0	0	0	0	0	0	0	0	0	0	0	0	0	0	0	0	0	0	0	0	0	0	0	0
ASV822	0	0	0	0	0	0	0	0	0	0	0	0	0	0	0	0	0	0	0	0	0	0	0	0	0	0	0	0	0	0	0	0	0	0	0	0	0	0	0	0	0	0	0	0	0	0	0	0	0
ASV553	0	0	0	0	0	0	0	0	0	0	0	0	0	0	0	0	0	0	0	0	0	0	0	0	0	0	0	0	0	0	0	0	0	0	0	0	0	0	0	0	0	0	0	0	0	0	0	0	0
ASV730	11	2	14	0	0	2	0	1	1	0	1	0	1	0	1	0	1	0	3	0	9	0	0	2	0	0	0	0	0	0	0	0	0	0	1	0	0	0	0	0	1	0	2	0	10	4	9	8	3
ASV968	0	0	0	0	0	0	0	0	0	0	0	0	0	0	0	0	0	0	0	0	0	0	0	0	0	0	0	0	0	0	0	0	0	0	0	0	0	0	0	0	0	0	0	0	0	0	0	0	0
ASV102	28	0	99	56	70	79	124	45	76	14	76	0	316	1	4	41	0	0	0	0	0	0	0	0	0	0	0	0	0	0	1	2	1	0	0	0	0	0	0	0	0	0	0	0	0	0	0	0	0
ASV357	11	1	25	1	0	0	2	0	0	0	0	0	0	0	0	0	0	0	0	0	0	0	0	0	0	0	0	0	0	0	0	0	0	0	0	0	0	0	0	0	0	0	0	0	0	0	0	0	0
ASV1361	7	0	4	0	2	2	0	0	0	0	1	0	1	0	0	0	0	0	0	0	0	0	0	0	0	0	0	0	0	0	0	0	0	0	0	0	0	0	0	0	0	0	0	0	0	0	0	0	0
ASV2049	1	0	6	0	4	2	2	0	0	0	0	0	0	0	0	0	0	0	0	0	0	0	0	0	0	0	0	0	0	0	0	0	0	0	0	0	0	0	0	0	0	0	0	0	0	0	0	0	0
ASV290	0	7	0	0	0	0	0	0	0	0	0	1	0	0	0	0	0	5	0	0	2	0	0	5	0	2	11	29	1	5	0	0	108	0	0	25	0	0	12	0	0	0	21	0	0	0	0	22	0
ASV214	1	0	3	0	0	0	0	0	0	0	1	1	0	0	0	0	3	1	5	0	7	1	0	3	0	2	1	0	0	0	0	0	0	0	0	0	0	0	0	0	2	0	1	0	0	0	0	0	1
ASV680	0	0	0	1	1	0	0	0	0	0	0	0	0	0	0	1	0	0	0	0	0	0	0	0	0	0	0	0	0	0	0	0	0	0	0	0	0	0	0	0	0	0	0	0	0	0	0	0	0
ASV87	0	0	0	0	0	0	0	0	0	0	0	29	0	0	0	0	0	0	0	0	0	0	0	0	0	0	0	0	0	0	2	3	3	0	0	0	0	0	0	0	0	0	0	0	0	0	0	0	0
ASV1718	1	0	3	0	0	0	4	0	0	0	0	0	0	0	0	0	0	0	0	0	0	0	0	0	0	0	0	0	0	0	0	0	0	0	0	0	0	0	0	0	0	0	0	0	0	0	0	0	0
ASV2124	1	0	1	0	11	3	7	0	0	0	0	0	0	0	0	0	0	0	0	0	0	0	0	0	0	0	0	0	0	0	0	0	0	0	0	0	0	0	0	0	0	0	0	0	0	0	0	0	0
ASV25	0	0	2	0	0	0	0	0	0	0	0	0	0	0	0	0	0	0	0	0	0	0	0	0	0	0	0	0	0	0	3	0	3	0	0	0	0	0	0	0	0	0	0	0	0	0	0	0	0
ASV1744	0	0	0	0	0	0	0	0	0	0	0	0	0	0	0	0	0	0	0	0	0	0	0	0	0	0	0	0	0	0	0	1	5	0	0	0	0	0	0	0	0	1	0	0	0	1	0	1	0
ASV54	256	72	108	68	55	79	593	359	50	29	229	1	422	4	4	5	174	35	124	18	142	61	1	208	0	5	1	2	2	8	22	10	3	1	3	5	1	6	3	22	32	19	52	20	5	8	28	24	12
ASV674	1	0	5	0	2	2	0	0	0	0	0	0	0	0	0	0	0	0	0	0	0	0	0	0	0	0	0	0	0	0	0	0	0	0	0	0	0	0	0	0	0	0	0	0	0	0	0	0	0
ASV1905	0	5	0	0	0	0	0	0	0	0	0	0	0	0	0	0	0	0	0	0	0	0	0	0	0	0	0	0	0	0	0	0	0	0	0	0	0	0	0	0	0	0	0	0	0	0	0	0	0
ASV1846	0	0	0	0	0	0	0	0	0	0	0	0	0	0	0	0	0	0	0	0	0	0	0	0	0	0	0	0	0	0	0	0	0	0	0	0	0	0	0	0	0	0	0	0	0	0	0	0	0
ASV1067	0	0	0	0	0	0	0	0	0	0	0	0	0	0	0	0	0	0	0	0	0	0	0	0	0	0	0	0	0	0	0	0	0	0	0	0	0	0	0	0	0	0	0	0	0	0	0	0	0
ASV1314	0	0	0	0	0	0	0	0	0	0	0	0	0	0	0	0	0	0	0	0	0	0	0	0	0	0	0	0	0	0	0	0	0	0	0	0	0	0	0	0	0	0	0	0	0	0	0	0	0
ASV916	11	1	6	0	21	1	8	6	2	11	4	0	5	0	0	0	1	1	15	7	9	4	1	4	0	0	1	0	3	0	2	3	0	1	2	0	0	7	1	6	6	24	2	2	21	50	14	11	47
ASV92	0	173	0	0	0	0	0	0	0	0	0	0	0	0	0	0	453	0	9	3	0	1	0	0	0	6	0	0	1	0	0	0	0	0	0	0	0	0	0	0	34	0	0	0	0	0	36	0	0
ASV1285	0	0	0	0	7	1	1	1	0	0	8	0	22	2	2	0	0	4	0	0	0	0	0	0	0	0	0	0	0	0	10	2	3	0	0	0	1	0	0	16	3	4	4	14	0	5	2	4	0
ASV1119	0	0	0	0	0	0	0	0	0	0	0	0	0	0	0	0	0	0	0	0	0	0	0	0	0	0	0	0	0	0	0	0	0	0	0	0	0	0	0	0	0	0	1	0	0	0	1	0	0
ASV1953	0	0	0	0	0	0	0	0	0	0	0	0	0	0	0	0	0	0	0	0	0	0	0	0	0	0	0	0	0	0	0	0	0	0	0	0	0	0	0	0	0	0	0	0	0	0	0	0	0
ASV850	0	0	0	0	0	0	0	0	0	0	0	0	0	0	0	0	0	0	0	0	0	0	0	0	0	0	0	0	0	0	0	0	0	0	0	0	0	0	0	0	0	0	0	0	0	0	0	0	0
ASV1601	0	0	2	4	16	15	7	14	18	44	34	0	153	0	8	11	0	0	5	1	0	16	7	0	21	41	61	0	14	0	1	0	0	3	0	0	5	0	0	18	0	0	1	24	1	0	0	0	15
ASV929	2	0	1	6	7	6	1	0	0	0	0	0	0	0	0	0	0	0	0	0	0	0	0	0	0	0	0	0	0	0	0	0	0	0	0	0	0	0	0	0	0	0	0	0	0	0	0	0	0
ASV230	0	4	0	0	0	0	0	0	0	0	0	0	0	0	0	0	3	0	0	0	0	0	0	0	0	0	0	0	0	0	0	31	0	0	0	0	0	0	0	0	1	3	0	0	0	2	1	0	0
ASV868	0	0	0	0	0	0	0	0	0	0	0	0	0	0	0	0	0	0	0	0	0	0	0	0	0	0	0	0	0	0	0	0	0	0	0	0	0	0	0	0	0	0	0	0	0	0	0	0	0
ASV284	0	3	0	0	1	0	0	0	0	0	0	0	0	0	6	0	0	0	0	0	0	0	0	0	0	1	0	0	0	0	0	0	0	0	0	0	0	0	0	0	0	0	0	0	0	1	0	0	0
ASV958	2	0	1	0	10	0	4	0	0	2	1	0	0	0	0	0	0	0	2	2	0	0	0	0	0	0	0	0	0	0	0	0	0	0	0	0	0	0	0	0	0	0	0	0	1	2	6	0	0
ASV1934	1	0	0	0	5	3	6	0	0	0	0	0	0	0	0	0	0	0	0	0	0	0	0	0	0	0	0	0	0	0	1	0	0	0	0	0	0	0	0	0	0	0	0	0	0	0	0	0	0
ASV907	0	0	0	0	2	0	0	0	0	0	0	0	0	0	0	0	2	0	0	0	0	0	0	0	0	0	0	0	0	0	0	0	0	0	0	0	0	0	0	0	0	0	0	0	0	0	0	0	0
ASV689	0	0	0	0	0	0	0	0	0	0	0	0	0	0	0	0	0	0	0	0	0	0	0	0	0	0	0	0	0	0	0	0	0	0	0	0	0	0	0	0	0	0	0	0	0	0	0	0	0
ASV27	472	103	988	0	0	0	0	380	83	41	2464	13	1026	101	703	358	4	11	0	0	0	1	0	0	0	0	0	0	0	0	5	0	0	1	0	0	3	0	0	11	12	1	16	1	2	0	1	2	4
ASV1660	0	0	0	0	0	0	0	0	0	0	0	0	0	0	0	0	0	0	0	0	0	0	0	0	0	0	0	0	0	0	0	0	0	0	0	0	0	0	0	0	0	0	0	0	0	0	0	0	0
ASV171	10	2	30	2	1	3	2	0	0	0	0	0	0	0	0	0	0	0	0	0	0	0	0	0	0	0	0	0	0	0	0	1	2	0	0	0	0	0	0	0	0	0	0	0	0	0	0	0	0
ASV1508	1	0	2	1	0	0	0	0	0	0	1	0	3	0	0	0	0	1	0	0	0	0	0	1	1	0	0	0	0	0	1	0	1	0	0	0	0	0	0	0	0	0	0	1	0	1	0	0	0
ASV930	4	0	5	1	11	0	13	22	5	8	18	0	10	0	0	0	22	3	155	28	43	45	3	16	1	12	1	1	1	1	11	3	4	0	0	2	0	3	3	6	27	27	32	16	14	17	30	7	16
ASV1536	0	0	0	0	0	0	0	0	0	0	0	0	0	0	0	0	0	0	0	0	0	0	0	0	0	0	0	0	0	0	0	0	0	0	0	0	0	0	0	0	0	0	0	0	0	0	0	0	0
ASV10	6	263	4	264	257	189	526	563	240	64	460	27	157	3	25	363	24	4	287	2649	10	57	1492	2	989	0	3020	0	1468	0	2	0	1	0	0	0	1	0	0	0	21	0	18	0	2	0	2	3	2
ASV1286	0	0	2	0	1	1	15	10	6	8	5	0	20	0	0	0	7	0	46	0	5	77	0	0	0	94	0	1	0	4	15	2	2	2	5	3	0	10	1	12	3	9	0	29	6	4	6	1	36
ASV138	0	0	1	13	8	4	3	0	1	0	0	0	0	0	0	3	17	6	24	2	6	3	1	2	0	2	0	1	0	0	2	0	6	0	1	0	0	0	2	0	10	0	16	0	6	0	2	20	2
ASV788	0	5	0	1	2	0	0	0	0	0	0	2	0	1	0	1	0	0	0	0	0	0	0	0	0	0	0	0	0	0	0	0	0	0	0	0	0	0	0	0	0	0	0	0	0	0	0	0	0
ASV2118	0	0	1	0	0	0	0	0	0	0	0	0	3	1	0	0	0	0	0	0	0	0	0	0	0	0	0	0	0	0	0	0	0	0	0	0	0	0	0	0	0	0	0	0	0	0	0	0	0
ASV616	0	0	0	0	0	0	0	0	0	0	0	0	0	0	0	0	0	0	0	0	0	0	0	0	0	0	0	0	0	0	0	0	0	0	0	0	0	0	0	0	0	0	0	0	0	0	0	0	0
ASV1643	2	0	5	0	0	0	0	1	0	0	0	0	0	0	0	0	0	0	0	0	0	0	0	0	0	0	0	0	0	0	0	0	0	0	0	0	0	0	0	0	0	0	0	0	0	0	0	0	0
ASV1038	0	0	0	0	0	0	0	0	0	0	0	0	0	0	0	0	0	0	0	0	0	0	0	0	0	0	0	0	0	0	1	0	2	0	0	0	0	0	0	0	0	0	0	0	0	0	0	0	0
ASV1758	0	0	0	0	0	0	0	0	0	0	0	0	0	0	0	0	0	0	0	0	0	0	0	0	0	0	0	0	0	0	0	1	1	0	0	0	0	0	0	0	0	0	0	0	0	0	0	0	0
ASV2007	1	0	1	0	1	0	12	0	0	0	0	0	0	0	0	0	0	0	0	0	0	0	0	0	0	0	0	0	0	0	0	0	0	0	0	0	0	0	0	0	0	0	0	0	0	0	0	0	0
ASV1886	0	0	0	0	0	0	0	0	0	0	0	0	0	0	0	1	0	0	0	0	0	0	0	0	0	0	0	0	0	0	0	0	0	0	0	0	0	0	0	0	0	0	0	0	0	0	0	0	0
ASV1178	8	0	2	2	2	1	10	10	2	3	3	0	15	0	0	0	6	0	55	11	7	7	3	1	1	0	1	0	0	0	3	0	0	0	0	0	0	1	0	4	15	1	7	6	31	9	14	14	37
ASV1032	0	0	1	5	3	0	1	0	0	0	0	0	0	0	0	0	0	0	0	0	0	0	0	0	0	0	0	0	0	0	0	0	0	0	0	0	0	0	0	0	0	0	0	0	0	0	0	0	0
ASV1580	0	0	0	0	0	0	0	0	0	0	0	3	0	0	0	0	0	0	0	0	0	0	0	0	0	0	0	0	0	0	0	0	0	0	0	0	0	0	0	0	0	0	0	0	0	0	0	0	0
ASV1973	0	0	0	0	0	1	0	0	0	0	4	0	0	0	1	0	1	0	4	6	6	4	0	1	0	1	0	0	0	0	0	0	0	0	1	0	0	0	0	0	1	3	0	2	0	4	1	1	0
ASV233	0	0	0	1	5	7	8	6	3	1	2	0	16	0	1	0	0	0	0	0	0	4	0	0	0	12	0	0	0	0	1	2	0	0	0	0	0	0	0	0	0	0	0	2	0	0	1	0	0
ASV617	15	0	19	0	0	0	1	113	63	25	146	0	242	0	2	37	0	0	0	0	0	0	0	0	0	0	0	0	0	0	0	0	0	0	0	0	0	0	0	0	0	0	0	0	0	0	0	0	0
ASV1426	0	0	0	5	6	0	0	0	0	0	0	0	0	0	0	1	0	0	0	0	0	0	0	0	0	0	0	0	0	0	0	0	0	0	0	0	0	0	0	0	0	0	0	0	0	0	0	0	0
ASV1080	17	1	17	1	14	1	26	10	9	7	4	0	7	0	0	0	5	1	15	17	10	5	0	1	0	0	0	0	2	0	0	3	0	0	6	0	0	8	0	0	4	24	2	1	16	38	30	9	31
ASV1139	0	0	0	0	0	0	0	0	0	0	0	0	0	0	0	0	0	0	0	1	0	0	0	0	0	0	0	0	0	0	0	0	0	0	0	0	0	0	0	0	0	0	0	0	0	0	0	0	0
ASV2083	0	0	0	0	0	0	0	0	0	0	0	0	0	0	0	0	0	0	1	0	0	1	0	0	0	0	1	0	0	0	0	0	2	0	0	1	0	0	0	0	0	1	0	0	0	0	1	0	1
ASV1061	0	1	0	1	0	0	0	0	0	0	0	0	0	0	0	0	0	0	0	0	0	0	0	0	0	0	0	0	0	0	0	0	0	0	0	0	0	0	0	0	0	0	0	0	0	0	0	0	0
ASV1187	0	1	0	0	3	0	1	0	0	0	0	0	5	0	0	0	2	1	0	0	0	0	0	0	0	0	0	0	0	0	2	1	1	0	0	3	0	0	0	8	6	0	1	3	0	0	2	4	0
ASV1876	0	0	0	0	0	0	0	0	0	0	0	0	0	0	0	0	0	0	0	0	0	0	0	0	0	0	0	0	0	0	0	0	0	0	0	0	0	0	0	0	0	0	0	0	0	0	0	0	0
ASV1145	2	0	0	0	1	4	6	0	0	0	0	0	0	0	0	0	0	0	0	0	0	0	0	0	0	1	0	0	0	0	1	0	1	1	0	2	3	0	2	2	3	0	2	1	2	0	2	2	1
ASV1525	0	9	1	8	7	4	32	3	1	1	2	1	1	2	1	0	1	9	1	1	2	0	0	0	0	0	3	0	0	0	0	0	0	0	0	0	0	0	0	0	16	2	3	0	7	2	1	1	6
ASV1877	0	0	0	0	0	0	0	0	0	0	0	0	0	0	0	0	0	0	0	0	0	0	0	0	0	0	0	0	0	0	0	0	1	0	0	0	0	0	0	0	0	0	0	0	0	0	0	0	0
ASV2054	0	0	0	0	1	0	0	0	0	0	0	0	0	0	0	0	0	0	0	0	0	0	0	0	0	0	0	0	0	0	0	0	0	0	0	0	0	0	0	0	0	0	0	0	0	0	0	0	0
ASV282	0	0	0	0	0	0	0	0	0	0	0	0	0	0	0	0	0	0	0	0	0	0	0	0	0	0	0	0	0	0	0	0	0	0	0	0	0	0	0	0	0	0	0	0	0	0	0	0	0
ASV2031	1	0	0	0	0	0	0	0	0	0	9	0	0	0	0	0	0	1	0	0	0	0	0	0	0	0	0	0	0	0	0	0	0	0	0	0	0	0	0	0	0	0	0	0	0	0	0	1	0
ASV227	0	0	0	0	0	0	0	0	0	0	0	0	0	0	0	0	0	0	0	0	0	0	0	0	0	0	0	0	0	0	0	1	0	0	0	0	0	0	0	0	0	0	0	0	0	0	0	0	0
ASV1730	0	0	3	0	3	1	2	0	1	0	4	0	2	0	0	0	0	0	0	0	0	0	0	0	0	0	2	0	0	0	0	0	0	0	1	0	0	0	0	0	2	4	1	0	0	6	1	2	1
ASV858	0	0	3	2	25	5	30	22	3	8	8	0	14	0	0	0	20	6	164	52	48	31	18	18	2	7	10	0	4	1	2	1	0	1	0	4	0	1	0	6	19	11	19	13	11	8	17	7	17
ASV1741	0	0	0	0	0	0	0	0	0	0	0	0	0	0	0	0	0	0	0	0	0	0	0	0	0	0	0	0	0	0	0	0	0	0	0	0	0	0	0	0	0	0	0	0	0	0	0	0	0
ASV1166	1	0	1	0	2	1	1	0	0	0	3	0	5	2	0	0	0	0	0	0	0	0	0	0	0	0	0	0	0	0	0	0	1	0	0	0	0	0	0	0	0	0	0	0	0	0	0	0	0
ASV366	24	0	24	0	7	3	6	0	0	0	0	0	0	0	0	0	0	0	0	0	0	0	0	0	0	0	0	0	0	0	0	3	1	0	0	0	0	0	0	0	0	0	0	0	0	0	0	0	0
ASV163	0	37	0	270	151	9	0	148	1107	17	2031	40	962	19	100	563	0	0	0	0	0	0	0	0	0	0	0	0	0	0	0	0	0	0	0	0	0	0	0	0	0	0	0	0	0	0	0	0	0
ASV824	0	4	0	1	0	0	0	0	0	0	1	1	1	0	4	0	0	0	0	0	0	0	0	0	0	0	0	0	0	0	0	0	0	0	0	0	0	0	0	0	0	0	0	0	0	0	0	0	0
ASV62	0	0	0	0	0	0	0	0	0	0	0	0	0	0	0	0	0	0	0	0	0	0	0	0	0	0	0	0	0	0	0	0	0	0	0	0	0	0	0	0	0	0	0	0	0	0	0	0	0
ASV1498	2	1	0	0	6	0	0	0	1	0	0	1	2	0	1	1	1	1	0	0	0	0	0	1	0	0	0	2	1	0	21	3	8	0	2	2	0	1	0	4	5	8	0	5	1	13	4	4	2
ASV1200	0	0	0	0	0	0	0	0	0	0	0	0	0	0	0	0	0	0	0	0	0	0	0	0	0	0	0	0	0	0	0	0	0	0	0	0	0	0	0	0	0	0	0	0	0	0	0	0	0
ASV503	0	0	0	0	0	0	0	2	0	0	0	0	0	0	0	0	0	0	1	0	0	0	0	0	0	0	0	0	0	0	0	0	0	0	0	0	0	0	0	0	0	0	0	0	0	0	0	0	0
ASV2105	0	0	2	0	1	0	0	0	0	1	0	0	0	0	0	0	0	0	0	0	0	0	0	0	0	0	0	0	0	0	0	0	0	0	0	0	0	0	0	0	0	0	0	0	0	0	0	0	0
ASV164	0	0	0	0	0	0	0	1	0	0	36	0	89	0	0	0	0	0	0	0	0	0	0	0	0	0	0	0	0	0	0	0	1	0	0	0	0	0	0	0	0	0	0	0	0	1	0	0	0
ASV387	28	17	51	0	1	5	0	0	0	0	0	0	0	0	0	0	0	0	0	0	0	0	0	0	0	0	0	0	0	0	0	0	0	0	0	0	0	0	0	0	0	0	0	0	0	0	0	0	0
ASV264	0	21	0	3	0	0	0	0	0	0	0	0	0	0	0	0	54	18	12	12	3	1	1	0	0	0	0	1	0	0	0	0	0	0	0	0	0	0	0	0	34	0	62	0	0	0	5	6	0
ASV516	0	0	0	0	9	0	3	2	0	2	0	0	0	0	0	0	1	1	12	53	9	33	37	23	17	61	12	2	21	4	1	0	2	0	0	3	0	0	2	1	1	2	3	4	3	1	1	5	14
ASV1857	0	0	0	0	2	1	2	1	0	0	3	0	2	0	0	0	1	0	6	16	5	1	1	2	0	0	0	0	1	0	0	1	0	0	0	0	0	0	1	0	0	1	0	0	0	1	1	1	0
ASV16	34	220	41	595	181	42	13	0	0	0	0	0	3	0	0	0	290	2	1	0	0	0	0	0	0	0	0	2	0	0	0	11	0	0	0	0	0	0	0	0	0	0	1	0	0	3	0	0	0
ASV1831	0	0	0	0	1	0	1	0	0	0	0	0	0	0	0	0	0	0	0	0	0	0	0	0	0	0	0	0	0	0	0	0	0	0	0	0	0	0	0	0	0	0	0	0	0	0	0	0	0
ASV146	0	1	0	2	17	2	4	0	0	0	0	0	0	0	0	0	2	6	42	0	111	85	0	416	0	89	0	121	0	145	0	111	124	0	20	3	0	17	16	0	0	76	0	0	0	37	0	4	0
ASV1033	0	0	0	0	0	0	0	0	0	0	0	0	0	0	0	0	0	0	0	0	0	0	0	0	0	0	0	0	0	0	0	0	1	0	0	0	0	0	0	0	0	0	0	0	0	0	0	0	0
ASV490	0	20	0	2	0	0	0	0	0	0	0	0	0	0	0	0	0	0	0	0	0	0	0	0	0	0	0	0	0	0	0	0	0	0	0	0	0	0	0	0	0	0	0	0	0	0	0	0	0
ASV89	0	0	0	0	0	0	0	2	0	0	8	0	7	0	0	0	0	0	0	0	0	0	0	0	0	0	0	0	0	0	0	0	0	0	0	0	0	0	0	0	0	1	0	0	0	0	0	0	0
ASV763	0	28	2	0	0	0	0	0	0	0	0	0	0	0	0	0	0	0	0	0	0	0	0	0	0	0	0	0	0	0	0	0	0	0	0	0	0	0	0	0	0	0	0	0	0	0	0	0	0
ASV1642	0	22	1	5	38	51	52	2	0	0	2	0	1	0	0	0	136	149	0	1	6	1	0	3	48	1	2	0	1	0	0	1	0	0	0	0	0	0	0	0	4	0	18	1	2	0	4	3	2
ASV1631	0	0	0	0	1	0	0	0	0	0	0	0	0	0	0	0	0	0	0	0	0	0	0	0	0	0	0	0	0	0	0	0	0	0	0	0	0	0	0	0	0	0	0	0	0	0	0	0	0
ASV664	2	31	3	0	2	1	0	0	0	0	0	0	0	0	0	0	0	0	0	0	0	0	0	0	0	0	0	0	0	0	0	0	0	0	0	0	0	0	0	0	0	0	0	0	0	0	0	0	0
ASV505	14	26	88	0	0	0	0	0	0	0	0	15	0	0	0	0	0	0	0	0	0	0	0	0	0	0	0	0	0	0	0	0	0	0	0	0	0	0	0	0	0	0	0	0	0	0	0	0	0
ASV122	2	6	2	1	2	1	0	1	0	0	0	0	0	3	13	1	1	7	0	0	8	0	0	3	0	0	0	0	0	0	0	50	0	0	3	0	0	0	0	0	2	10	3	0	0	2	43	0	0
ASV1366	0	0	0	0	0	0	0	0	0	0	0	0	0	0	0	0	10	0	0	0	0	0	0	0	0	0	0	0	0	0	0	0	0	0	0	0	0	0	0	0	0	0	0	0	0	0	0	0	0
ASV1138	26	0	37	0	0	0	0	0	0	0	0	0	0	0	0	0	0	0	0	0	0	0	0	0	0	0	0	0	0	0	0	0	0	0	0	0	0	0	0	0	0	0	0	0	0	0	0	0	0
ASV2025	0	0	0	0	0	0	0	0	0	0	0	0	0	0	0	0	1	0	0	0	0	0	0	0	0	0	0	0	0	0	0	0	0	0	0	0	0	0	0	0	0	0	0	0	0	0	0	0	0
ASV642	0	0	0	0	1	0	0	0	0	1	0	0	0	0	0	0	8	0	17	30	8	29	9	32	3	47	8	2	9	2	2	2	1	1	3	0	0	6	1	1	3	5	1	2	4	6	6	3	11
ASV90	1	32	1	2	1	0	0	0	0	0	0	0	0	0	0	0	0	0	0	0	0	0	0	0	0	0	0	0	0	0	0	2	0	0	0	0	0	0	0	0	0	0	0	0	0	0	0	0	0
ASV1157	11	4	4	0	17	11	11	3	4	5	6	6	22	5	3	3	4	4	2	1	0	0	0	0	0	0	0	0	0	0	85	1	35	3	0	3	12	0	6	110	23	3	14	90	12	0	39	52	8
ASV2097	15	2	7	1	5	3	13	9	1	1	4	0	12	4	0	0	1	3	6	10	12	3	5	5	10	3	19	2	0	0	1	0	0	2	1	2	0	1	2	2	4	3	2	6	4	1	0	4	3
ASV773	0	3	1	1	2	3	1	3	1	0	21	2	3	0	0	3	7	6	0	0	0	0	0	0	0	0	0	0	0	0	0	0	0	0	0	0	0	0	0	1	1	14	4	5	1	1	2	1	3
ASV975	0	0	0	0	0	0	0	0	0	0	0	0	0	0	0	0	0	0	0	0	0	0	0	0	0	0	0	0	0	0	0	0	0	0	0	0	0	0	0	0	0	0	0	0	0	0	0	0	0
ASV124	0	2	0	0	0	0	0	0	0	0	0	0	0	0	0	0	0	0	0	0	0	0	0	0	0	0	0	0	0	0	0	0	0	0	0	0	0	0	0	0	0	0	0	0	0	0	0	0	0
ASV1772	0	0	0	0	0	0	0	0	0	0	0	0	0	0	0	0	0	0	0	0	0	0	0	0	0	0	0	0	0	0	0	0	0	0	0	0	0	0	0	0	0	0	0	0	0	0	0	0	0
ASV1775	0	0	0	0	0	0	0	0	0	0	0	0	0	0	0	0	0	0	0	0	0	0	0	0	0	0	0	0	0	0	0	0	0	0	0	0	0	0	0	0	0	0	0	0	0	0	0	0	0
ASV11	914	2207	765	263	14	1	1	2281	2870	2793	10018	83	12509	7	79	327	2	32	0	0	4	0	0	7	1	0	92	2	21	0	77	951	1302	4	137	224	32	125	159	125	47	1092	83	28	4	226	144	392	38
ASV1151	0	11	0	0	0	0	0	0	0	0	0	0	0	0	0	0	0	0	0	0	0	0	0	0	0	0	0	0	0	0	0	0	0	0	0	0	0	0	0	0	0	0	0	0	0	0	0	0	0
ASV1295	0	0	0	0	2	0	0	0	0	0	0	0	5	0	0	0	0	0	1	0	0	0	0	0	2	0	10	2	66	19	1	1	93	0	0	0	0	0	0	0	20	0	14	0	0	0	4	0	0
ASV854	0	0	0	0	0	0	0	0	0	0	0	0	0	0	0	0	0	0	0	0	0	0	0	0	0	0	0	0	0	0	0	0	0	0	0	0	0	0	0	0	0	0	0	0	0	0	0	0	0
ASV513	0	9	0	15	0	0	0	4	1	2	4	4	7	0	0	0	0	0	0	0	0	0	0	0	0	0	0	0	0	0	0	0	0	0	0	0	0	0	0	0	0	0	0	0	0	0	0	0	0
ASV703	0	0	0	0	0	0	0	0	0	0	0	0	0	0	0	0	0	0	0	0	0	0	0	0	0	0	0	0	0	0	0	0	0	0	0	0	0	0	0	0	0	0	0	0	0	0	0	0	0
ASV1282	0	0	0	0	0	0	0	0	0	0	0	0	0	0	0	0	0	0	0	0	0	0	0	0	0	0	0	0	0	0	0	0	0	0	0	0	0	0	0	0	0	0	0	0	0	0	0	0	0
ASV983	0	0	0	0	0	0	0	0	0	0	0	0	0	0	0	0	0	0	0	0	0	0	0	0	0	0	0	0	0	0	0	0	0	0	0	0	0	0	0	0	0	0	0	0	0	0	0	0	0
ASV368	0	59	0	1	0	0	0	0	0	0	0	49	0	4	3	1	0	0	0	0	0	0	0	0	0	0	0	0	0	0	0	1	0	0	0	0	0	0	0	0	0	0	0	0	0	0	0	0	0
ASV640	0	14	0	0	0	0	0	0	0	0	0	0	0	0	0	0	2	2	1	0	0	0	0	0	0	1	0	0	0	0	0	0	0	0	0	0	0	0	0	0	0	0	0	0	0	0	0	1	0
ASV743	0	0	0	0	0	0	0	0	0	0	0	0	0	0	0	0	0	0	0	0	0	0	0	0	0	0	0	0	0	0	0	1	0	0	0	0	0	0	0	0	0	0	0	0	0	0	0	0	0
ASV1333	0	0	0	0	0	0	0	0	3	0	0	0	6	0	0	0	3	0	0	1	0	1	0	0	1	2	12	3	55	7	1	2	64	0	0	1	0	0	1	0	20	0	23	1	3	1	4	0	5
ASV166	0	121	0	342	52	4	0	6	11	1	4	3	12	2	2	25	0	0	0	0	0	0	0	0	0	0	0	0	0	0	0	0	0	0	0	0	0	0	0	0	0	0	0	0	0	0	0	0	0
ASV1339	0	1	0	0	0	0	0	0	0	0	0	0	0	0	0	0	0	0	0	0	0	0	0	0	0	0	0	0	0	0	0	0	0	0	0	0	0	0	0	0	0	0	0	0	0	0	0	0	0
ASV175	0	16	0	0	0	0	0	0	0	0	0	4	0	0	0	0	0	0	0	0	0	0	0	0	0	0	0	0	0	0	0	0	0	0	0	0	0	0	0	0	0	0	0	0	0	0	0	0	0
ASV1186	0	0	0	0	0	0	0	0	0	0	0	0	0	0	0	0	0	0	0	0	0	0	0	0	0	0	0	0	0	0	0	0	0	0	0	0	0	0	0	0	0	0	0	0	0	0	0	0	0
ASV158	0	2	0	0	0	0	0	0	0	0	0	0	0	0	0	0	0	1	0	0	0	0	0	0	1	0	0	0	0	0	0	0	0	0	0	0	0	0	0	0	1	0	0	0	0	0	0	0	0
ASV393	0	2	0	0	0	0	0	0	0	0	0	0	0	0	0	0	6	1	0	0	0	0	0	0	0	0	0	0	0	0	0	0	0	0	0	1	0	0	0	0	1	0	0	0	0	0	1	0	0
ASV1012	0	0	0	0	1	0	0	0	0	0	0	0	0	0	0	0	0	0	0	0	0	0	0	0	0	0	0	0	0	0	0	0	0	0	0	0	0	0	0	0	0	0	0	0	0	0	0	0	0
ASV606	0	0	0	0	0	0	0	1	0	0	0	0	0	0	0	0	0	0	0	0	0	0	0	0	0	0	0	0	0	0	0	2	0	0	0	0	0	1	0	0	0	10	0	0	0	23	0	0	0
ASV1099	0	0	0	0	0	0	0	0	0	0	0	0	0	0	0	0	0	0	0	0	0	0	0	0	0	0	0	0	0	0	0	0	0	0	0	0	0	0	0	0	0	0	0	0	0	0	0	0	0
ASV123	0	0	0	1	0	0	0	0	0	0	0	0	0	0	0	0	15	4	0	0	0	0	0	0	0	0	0	0	0	0	0	0	0	0	0	0	0	0	0	0	4	0	1	0	0	0	0	0	0
ASV1134	0	0	0	0	0	0	0	0	0	0	0	0	0	0	0	0	0	0	0	0	0	0	0	0	0	0	0	0	0	0	0	0	0	0	0	0	0	0	0	0	0	0	0	0	0	0	0	0	0
ASV1561	0	0	0	0	0	0	0	0	0	0	0	0	0	0	0	0	0	0	0	0	0	0	0	0	0	0	0	0	0	0	0	0	0	0	0	0	0	0	0	0	0	0	0	0	0	0	0	0	0
ASV637	0	0	0	0	0	0	0	0	0	0	0	0	0	0	0	0	0	0	0	0	0	0	0	0	0	0	0	0	0	0	0	0	0	0	0	0	0	0	0	0	0	0	0	0	0	0	0	0	0
ASV1239	0	2	0	1	0	0	0	0	2	0	0	1	0	0	0	1	0	0	0	0	0	0	0	0	0	0	0	0	0	0	0	0	0	0	0	0	0	0	0	0	0	0	0	0	0	0	0	0	0
ASV1875	0	0	0	0	0	0	0	0	0	0	0	0	0	0	0	0	0	0	0	0	0	0	0	0	0	0	0	0	0	0	0	0	0	0	0	0	0	0	0	0	0	0	0	0	0	0	0	0	0
ASV1055	0	0	0	0	0	0	0	0	0	0	0	0	0	0	0	0	0	0	0	0	0	0	0	0	0	0	0	0	0	0	0	0	0	0	0	0	0	0	0	0	0	0	0	0	0	0	0	0	0
ASV1465	0	0	0	0	0	0	0	0	0	0	0	0	0	0	0	0	0	0	0	0	0	0	0	0	0	0	0	0	0	0	0	0	0	0	0	0	0	0	0	0	0	0	0	0	0	0	0	0	0
ASV798	0	1	0	0	0	0	0	0	0	0	0	0	0	0	0	0	0	0	0	0	0	0	0	0	0	0	0	0	0	0	0	0	0	0	0	0	0	0	0	0	0	0	0	0	0	0	0	0	0
ASV1956	0	2	0	0	0	0	0	0	0	0	0	0	0	0	0	0	0	0	0	0	0	0	0	0	0	0	0	0	0	0	0	0	0	0	0	0	0	0	0	0	0	0	0	0	0	0	0	0	0
ASV1086	0	0	0	0	0	0	0	0	0	0	0	0	0	0	0	0	0	0	0	0	0	0	0	0	0	0	0	0	0	0	0	0	0	0	0	0	0	0	0	0	0	0	0	0	0	0	0	0	0
ASV286	0	93	0	21	6	0	0	0	1	1	12	44	4	32	28	18	0	0	0	0	0	0	0	0	0	0	0	0	0	0	0	0	0	0	0	0	0	0	0	0	0	0	0	0	0	0	0	0	0
ASV1938	0	0	0	0	0	0	0	0	0	0	0	0	0	0	0	0	0	0	0	0	0	0	0	0	0	0	0	0	0	0	0	0	0	0	0	0	0	0	0	0	0	0	0	0	0	0	0	0	0
ASV345	0	2	0	0	0	0	0	1	0	0	1	423	0	358	14	1	1	2	0	0	0	0	0	0	0	0	0	0	0	0	0	0	0	0	0	0	0	0	0	0	1	0	2	0	0	0	0	0	0
ASV115	1	0	0	0	4	4	6	0	0	0	0	0	0	0	0	0	16	8	8	0	1	27	0	0	0	19	1	1	0	0	18	0	32	118	1	53	313	0	45	16	34	0	17	33	33	0	45	34	79
ASV1968	0	0	0	0	0	0	0	0	0	0	0	0	0	0	0	0	0	0	0	0	0	0	0	0	0	0	0	0	0	0	0	0	0	0	0	0	0	0	0	0	0	0	0	0	0	0	0	0	0
ASV467	0	17	0	0	0	0	0	1	0	0	0	30	0	3	3	0	18	3	3	1	0	0	0	0	0	0	0	0	0	0	1	34	0	0	0	0	0	0	0	0	6	22	2	0	0	1	0	0	0
ASV1072	0	0	0	0	0	0	0	0	0	0	0	0	0	0	0	0	0	0	0	0	0	0	0	0	0	0	0	0	0	0	0	0	0	0	0	0	0	0	0	0	0	0	0	0	0	0	0	0	0
ASV734	1	3	0	1	1	1	1	1	5	0	1	1	1	0	2	3	0	0	0	0	0	0	0	0	0	0	0	0	0	0	0	0	0	0	0	0	0	0	0	0	0	0	0	0	0	0	0	0	0
ASV805	0	4	0	0	0	0	0	0	0	0	0	1	0	0	0	0	0	0	0	0	0	0	0	0	0	0	0	0	0	0	0	0	0	0	0	0	0	0	0	0	0	0	0	0	0	0	0	0	0
ASV933	1	0	0	0	0	0	0	0	0	0	0	0	7	0	0	0	1	0	0	0	0	0	0	0	0	0	5	0	53	14	0	2	64	0	0	0	0	0	1	0	9	0	13	0	0	0	5	0	0
ASV1980	0	0	0	0	0	0	0	0	1	0	0	0	0	0	0	0	2	0	0	0	1	1	0	0	0	0	0	1	4	1	0	1	0	0	0	0	0	0	0	0	24	0	28	0	0	0	0	0	0
ASV108	0	0	0	0	0	0	0	0	0	0	0	0	0	0	0	0	47	10	0	1	0	0	0	0	0	0	0	0	0	0	0	0	0	0	0	0	0	0	0	0	13	0	3	0	1	0	0	0	0
ASV1227	0	0	0	0	0	0	0	0	0	0	0	0	0	0	0	0	0	0	0	0	0	0	0	0	0	0	0	0	0	0	0	0	0	0	0	0	0	0	0	0	0	0	0	0	0	0	0	0	0
ASV1452	0	0	0	0	0	0	0	0	0	0	0	0	0	0	0	0	0	0	0	0	0	0	0	0	0	0	0	0	0	0	0	0	0	0	0	0	0	0	0	0	0	0	0	0	0	0	0	0	0
ASV1923	0	0	0	0	0	0	0	0	0	0	0	0	0	0	0	0	0	0	0	0	0	0	0	0	0	0	0	0	0	0	0	0	2	0	0	0	0	0	0	0	0	0	0	0	0	0	0	0	0
ASV653	2	4	4	0	5	5	2	3	1	0	46	3	20	1	1	1	6	1	0	0	0	0	0	0	0	0	0	0	0	0	1	0	0	1	0	0	0	0	0	2	0	0	0	2	0	2	2	2	0
ASV720	0	0	0	0	0	0	0	0	0	0	0	0	0	0	0	0	0	0	0	0	0	0	0	0	0	0	0	0	0	0	0	0	0	0	0	0	0	0	0	0	0	0	0	0	0	0	0	0	0
ASV493	0	8	0	0	0	0	0	0	0	0	0	2	1	0	0	0	2	5	0	0	0	0	0	0	0	0	0	0	0	0	13	1	8	0	0	0	0	0	0	5	5	7	7	1	0	0	0	0	0
ASV830	0	0	0	0	0	0	0	0	0	0	0	0	0	0	0	0	1	0	0	0	0	0	0	0	0	0	0	0	0	0	0	0	0	0	0	0	0	0	0	0	0	0	0	0	0	0	0	0	0
ASV1675	0	0	0	0	0	0	0	0	0	0	0	0	0	0	0	0	0	0	0	0	0	0	0	0	0	0	0	0	0	0	0	0	0	0	0	0	0	0	0	0	0	0	0	0	0	0	0	0	0
ASV2015	0	0	0	0	0	0	0	0	0	0	0	0	0	0	0	0	0	0	0	1	0	0	1	0	0	0	0	0	0	0	0	0	0	0	0	0	0	0	0	0	1	0	0	0	0	0	0	0	0
ASV1173	0	0	0	0	0	0	0	0	0	0	0	0	0	0	0	0	0	0	0	0	0	0	0	0	0	0	0	0	0	0	0	0	0	0	0	0	0	0	0	0	0	0	0	0	0	0	0	0	0
ASV1926	0	2	0	0	0	0	0	0	0	0	0	0	0	0	0	0	0	0	0	0	0	0	0	0	0	0	0	0	0	0	0	0	0	0	0	0	0	0	0	0	0	0	0	0	0	0	0	0	0
ASV1350	0	0	0	0	0	0	0	0	0	0	0	0	0	0	0	0	0	0	0	0	0	0	0	0	0	0	0	0	0	0	0	0	0	0	0	0	0	0	0	0	0	0	0	0	0	0	0	0	0
ASV380	0	4	0	0	0	0	1	0	0	0	0	0	0	0	0	0	0	0	0	0	0	0	0	0	0	0	0	0	0	0	2	0	0	0	0	0	0	0	0	0	0	0	0	0	0	0	0	0	0
ASV248	0	0	0	0	0	0	0	0	0	0	0	0	0	0	0	0	0	2	0	0	0	0	0	0	0	0	0	0	0	0	0	0	0	0	0	0	0	0	0	0	0	0	2	0	0	0	0	0	0
ASV460	0	0	43	0	1	0	0	0	0	0	0	0	33	0	0	0	0	0	0	0	0	0	0	0	0	0	0	0	0	0	0	0	0	0	0	0	0	0	0	1	0	1	0	0	0	0	0	0	0
ASV1308	0	0	0	0	0	0	0	0	0	0	0	0	1	0	0	0	8	0	3	0	0	0	0	2	0	0	0	0	0	0	0	4	0	0	1	0	0	0	0	0	0	59	1	0	0	72	0	0	0
ASV1910	0	0	0	0	0	0	0	0	0	0	0	0	0	0	0	0	0	0	0	0	0	0	0	0	0	0	0	0	0	0	0	0	0	0	0	0	0	0	0	0	0	0	0	0	0	0	0	0	0
ASV390	0	0	0	0	0	0	0	0	0	0	0	0	0	0	0	0	0	0	0	0	0	0	0	0	0	0	0	0	0	0	0	0	0	0	0	0	0	0	0	0	0	0	0	0	0	0	0	0	0
ASV1203	2	2	4	1	3	37	3	5	0	0	1	0	4	0	0	0	14	3	1	3	0	0	0	1	7	4	1	1	0	0	0	0	0	3	3	0	0	0	0	3	3	3	2	2	3	2	4	5	4
ASV600	0	0	0	0	0	0	0	0	0	0	0	0	0	0	0	0	0	0	0	0	0	0	0	0	0	0	0	0	0	0	0	0	0	0	0	0	0	0	0	0	0	0	0	0	0	0	0	0	0
ASV548	0	97	0	11	24	4	0	2	1	1	53	29	15	3	7	6	0	0	0	0	0	0	0	0	0	0	0	0	0	0	0	0	0	0	0	0	0	0	0	0	0	0	0	0	0	0	0	0	0
ASV179	11	327	0	8	8	1	7	0	0	0	0	3	0	0	0	0	0	0	0	0	0	0	0	0	0	0	0	0	0	0	0	0	0	0	0	0	0	0	0	0	0	0	0	0	0	0	1	0	0
ASV1252	0	1	0	0	0	0	0	0	0	0	0	0	0	0	0	0	0	0	0	0	0	0	0	0	0	0	0	0	0	0	0	0	0	0	0	0	0	0	0	0	0	0	0	0	0	0	0	0	0
ASV544	0	0	0	0	0	0	0	0	0	0	0	0	0	0	0	0	9	1	0	0	0	0	0	0	0	0	0	0	0	0	8	0	13	0	0	0	0	0	0	3	0	0	3	1	0	0	0	0	0
ASV203	0	20	5	0	0	0	0	0	0	0	0	0	1	0	0	0	0	1	0	0	0	0	0	0	0	0	0	0	0	0	0	0	0	0	0	0	0	0	0	0	0	0	0	0	0	0	0	0	0
ASV1313	0	0	0	0	0	0	0	0	0	0	0	0	0	0	0	0	1	0	0	0	0	0	0	0	0	0	0	0	0	0	0	0	0	0	0	0	0	0	0	0	0	0	0	0	0	0	0	0	0
ASV328	0	171	0	2	1	0	0	0	0	0	0	0	0	0	0	0	0	0	0	0	0	0	0	0	0	0	0	0	0	0	0	0	0	0	0	0	0	0	0	0	0	0	0	0	0	0	0	0	0
ASV1838	0	0	0	0	0	0	0	0	0	0	0	0	0	0	0	0	0	0	0	0	0	0	0	0	0	0	0	0	0	0	0	0	0	0	0	0	0	0	0	0	0	0	0	0	0	0	0	0	0
ASV468	0	27	0	0	0	0	0	0	0	0	0	3	0	2	0	0	0	0	0	0	0	0	0	0	0	0	0	0	0	0	0	0	0	0	0	0	0	0	0	0	0	0	0	0	0	0	0	0	0
ASV587	10	48	4	0	0	0	0	92	0	0	25	0	0	4	2	1	0	0	0	0	0	0	0	0	0	0	0	0	0	0	0	0	0	0	0	0	0	0	0	0	0	0	0	0	0	0	0	0	0
ASV1376	0	0	0	0	0	0	0	0	0	0	0	0	0	0	0	0	0	0	0	0	0	0	0	0	0	0	0	0	0	0	0	0	0	0	0	0	0	0	0	0	0	0	0	0	0	0	0	0	0
ASV125	0	16	0	0	0	0	0	5	1	0	2	17	1	8	0	2	79	28	2	1	2	0	0	0	0	0	0	0	0	0	112	0	257	0	0	0	0	0	0	25	12	0	32	4	0	0	2	0	0
ASV785	0	0	0	0	0	0	0	0	0	0	0	0	0	0	0	0	0	0	0	0	0	0	0	0	0	0	0	0	0	0	0	0	0	0	0	0	0	0	0	0	0	0	0	0	0	0	0	0	0
ASV456	3	0	0	0	4	0	0	0	0	0	0	0	20	0	0	0	3	2	1	3	0	3	0	1	7	0	73	11	193	60	3	3	216	1	0	0	0	0	0	1	83	2	60	0	1	0	13	1	2
ASV1457	0	4	1	1	5	3	9	10	1	1	3	0	4	0	1	0	69	11	6	8	3	15	5	6	13	7	4	1	4	1	2	5	1	0	0	1	0	2	0	3	1	17	6	8	10	7	14	11	22
ASV239	0	0	0	0	0	0	0	0	0	0	0	0	0	0	0	0	2	0	0	0	0	0	0	0	0	0	0	0	0	0	0	0	0	0	0	0	0	0	0	0	0	0	0	0	0	0	0	0	0
ASV661	0	0	0	0	0	0	0	0	0	0	0	0	0	0	0	0	0	0	0	0	0	0	0	0	0	0	0	0	0	0	0	0	0	0	0	0	0	0	0	0	0	0	0	0	0	0	0	0	0
ASV1608	0	2	0	0	0	0	0	0	0	0	0	1	0	0	0	0	0	0	0	0	0	0	0	0	0	0	0	0	0	0	0	0	0	0	0	0	0	0	0	0	0	0	0	0	0	0	0	0	0
ASV1312	0	0	0	0	2	1	0	1	0	0	0	0	0	0	0	0	2	0	0	0	0	0	0	0	1	0	5	3	29	4	1	3	38	0	0	0	0	0	0	0	8	1	11	5	0	1	1	0	2
ASV1054	0	0	0	0	0	0	0	0	0	0	0	0	0	0	0	0	0	0	0	0	0	0	0	0	0	0	0	0	0	0	0	0	0	0	0	0	0	0	0	0	0	0	0	0	0	0	0	0	0
ASV1841	3	0	7	0	68	4	7	5	127	28	16	0	60	1	1	19	0	0	1	1	0	0	0	2	0	0	0	2	2	1	5	4	3	0	0	0	1	0	0	0	7	1	10	1	2	1	20	3	0
ASV1084	0	0	0	0	0	0	0	0	0	0	0	0	0	0	0	0	0	0	0	0	0	0	0	0	0	0	0	0	0	0	0	0	0	0	0	0	0	0	0	0	0	0	0	0	0	0	0	0	0
ASV970	0	0	0	0	0	0	0	0	0	0	0	0	0	0	0	0	0	8	0	0	0	0	0	0	0	0	0	0	0	0	0	0	0	0	0	0	0	0	0	0	5	0	0	0	2	0	0	0	0
ASV85	112	330	172	1	0	0	0	103	10	6	1211	6	510	0	37	12	345	134	6	2	3	11	0	1	1	123	34	5	1	7	4598	1	1	77	0	4	212	4	0	3389	492	8	78	772	96	3	16	7	404
ASV207	1	1	6	0	4	0	0	0	0	0	0	0	0	0	0	0	0	0	0	0	0	0	0	0	0	0	0	0	0	0	0	2	0	0	0	0	0	0	0	0	0	0	0	0	0	0	0	0	0
ASV1662	0	0	0	0	0	0	0	0	0	0	0	0	0	0	0	0	0	0	0	0	0	0	0	0	0	0	0	0	0	0	0	0	0	0	0	0	0	0	0	0	0	0	0	0	0	0	0	0	0
ASV1898	0	0	0	0	0	0	0	0	0	0	0	0	0	0	0	0	0	0	0	0	0	0	0	0	0	0	0	0	0	0	0	0	0	0	0	0	0	0	0	0	0	0	0	0	0	0	0	0	0
ASV347	0	0	0	0	0	0	0	0	0	0	0	0	0	0	0	0	0	0	0	0	0	0	0	0	0	0	0	0	0	0	0	0	0	0	0	0	0	0	0	0	0	0	0	0	0	0	0	0	0
ASV1122	3	15	5	0	0	0	0	27	25	8	73	6	54	0	3	18	0	0	0	0	0	0	0	0	0	0	0	0	0	0	0	0	0	0	0	0	0	0	0	0	0	0	0	0	0	0	0	0	0
ASV500	0	16	0	0	0	0	0	0	0	0	0	76	0	41	13	0	2	2	0	0	0	0	0	0	0	0	0	0	0	0	0	0	0	0	0	0	0	0	0	0	7	0	2	0	0	0	0	0	0
ASV242	0	0	0	0	0	0	0	0	0	0	0	0	1	0	0	0	0	0	0	14	0	0	8	0	11	0	41	0	64	0	0	283	0	0	202	0	0	124	0	0	0	440	0	0	0	308	50	0	0
ASV512	0	0	0	0	4	0	0	0	0	0	0	0	0	0	0	0	0	0	0	0	0	0	0	0	0	0	0	0	0	0	0	0	0	0	0	0	0	0	0	0	0	0	0	0	0	0	0	0	0
ASV1365	1	0	2	2	6	2	3	5	1	1	2	0	7	0	0	0	6	4	0	0	0	1	0	0	8	0	1	0	0	0	0	0	0	0	0	0	0	0	0	2	0	2	0	1	3	0	3	3	2
ASV1031	0	0	0	0	0	0	0	0	0	0	0	0	0	0	0	0	0	0	0	0	0	0	0	0	0	0	0	0	0	0	0	0	0	0	0	0	0	0	0	0	0	0	0	0	0	0	0	0	0
ASV1070	0	0	0	0	0	0	0	0	0	0	0	0	0	0	0	0	0	0	0	0	0	0	0	0	0	0	0	0	0	0	0	0	0	0	0	0	0	0	0	0	0	0	0	0	0	0	0	0	0
ASV628	0	1	0	0	0	0	0	0	0	0	0	0	0	0	0	0	0	0	0	0	0	0	0	0	0	0	0	0	0	0	0	0	0	0	0	0	0	0	0	0	0	0	1	0	0	0	0	0	0
ASV447	0	1	0	0	0	0	0	0	0	0	0	0	0	0	0	0	0	0	0	0	0	0	0	0	0	0	0	0	0	0	0	0	0	0	0	0	0	0	0	0	0	0	0	0	0	0	0	0	0
ASV1647	0	0	0	0	0	0	0	0	0	0	0	0	0	0	0	0	0	0	0	0	0	0	0	0	0	0	0	0	0	0	0	0	0	0	0	0	0	0	0	0	0	0	0	0	0	0	0	0	0
ASV1130	0	0	0	0	0	0	0	0	0	0	0	0	0	0	0	0	0	0	0	0	0	0	0	0	0	0	0	0	0	0	0	0	0	0	0	0	0	0	0	0	0	0	0	0	0	0	0	0	0
ASV93	0	0	0	0	0	0	0	1	0	0	0	0	0	0	0	0	0	0	0	0	0	0	0	0	0	0	0	0	0	0	1	2	2	0	0	0	0	0	0	0	0	0	0	0	0	0	0	0	0
ASV701	0	10	0	0	0	0	0	0	1	0	0	17	0	9	3	0	0	0	0	0	0	0	0	0	0	0	0	0	0	0	0	0	0	0	0	0	0	0	0	0	0	0	0	0	0	0	0	0	0
ASV1291	0	1	0	0	0	1	0	0	0	0	0	0	0	0	0	0	3	0	0	1	0	1	0	0	0	0	0	0	0	0	0	2	0	0	0	0	0	0	1	0	37	0	30	0	0	0	0	0	0
ASV1419	0	0	0	0	1	1	0	0	0	0	0	0	0	0	0	0	2	7	0	0	0	0	0	0	3	0	0	0	0	0	0	0	0	0	0	0	0	0	0	0	0	0	0	0	1	0	0	0	0
ASV444	0	1	0	0	0	0	0	0	0	0	0	1	0	0	0	0	0	0	0	0	0	0	0	0	0	0	0	0	0	0	0	0	0	0	0	0	0	0	0	0	0	0	0	0	0	0	0	0	0
ASV622	0	0	0	0	0	0	0	0	0	0	0	0	0	0	0	0	0	0	0	0	0	0	0	0	0	0	0	0	0	0	0	0	0	0	0	0	0	0	0	0	0	0	0	0	0	0	0	0	0
ASV2102	0	1	0	0	2	9	1	1	0	0	0	0	0	0	0	0	53	178	0	0	2	0	0	0	35	0	1	0	1	0	0	0	0	0	0	0	0	0	0	0	2	0	8	0	0	0	0	4	0
ASV1778	0	0	0	0	0	2	0	0	0	0	0	0	0	0	0	0	18	50	2	0	1	0	0	0	18	0	0	0	1	0	0	0	0	0	0	0	0	0	0	0	0	0	5	0	0	0	0	1	0
ASV26	8689	1	5570	4979	7856	4096	6847	0	0	0	0	0	0	0	0	0	0	1	0	0	0	0	0	0	0	0	0	0	0	0	2	2	1	0	0	0	0	0	0	0	0	0	0	0	0	0	0	0	0
ASV1814	0	0	0	0	1	0	2	0	0	0	1	0	0	0	0	0	12	26	0	0	1	0	0	0	8	0	0	0	0	0	0	0	0	0	0	0	0	0	0	0	1	0	1	0	0	0	1	0	0
ASV49	0	0	0	0	3	4	3	0	0	1	1	0	0	0	0	0	525	4081	7	34	76	4	2	8	436	0	92	0	298	0	0	0	0	0	0	0	0	0	0	0	63	0	544	0	5	0	13	35	1
ASV1205	0	0	0	0	0	0	0	0	0	0	0	0	0	0	0	0	0	0	0	0	0	0	0	0	0	0	0	0	0	0	0	0	0	0	0	0	0	0	0	0	0	0	0	0	0	0	0	0	0
ASV95	439	4	762	115	395	206	58	41	22	8	149	1	324	10	3	0	0	0	0	0	0	0	0	0	0	0	0	0	0	0	1	5	2	0	0	0	0	0	0	0	0	0	0	0	0	0	0	0	0
ASV99	6	0	56	1	41	2	19	4	0	3	12	0	84	0	2	0	1	0	0	0	0	0	0	0	4	0	0	3	0	0	0	12	0	0	0	0	0	0	0	0	0	0	0	1	0	0	2	0	0
ASV109	0	0	0	0	0	0	0	0	0	0	0	0	0	0	0	0	37	0	53	10	0	32	6	2	1	36	14	3	19	0	0	21	4	0	0	0	0	2	0	0	5	6	12	0	1	1	8	8	0
ASV42	0	0	0	0	0	0	0	1	0	0	0	0	0	0	0	0	1	5	0	3	3	7	2	3	0	0	0	0	0	0	0	0	0	0	0	0	0	0	0	0	2	0	37	1	1	0	0	6	0
ASV69	0	0	0	0	0	0	0	0	0	0	0	0	0	0	0	0	0	0	0	0	0	0	0	0	0	0	0	0	0	0	0	0	0	0	0	0	0	0	0	0	0	0	0	0	0	0	0	0	0
ASV41	0	0	0	0	0	0	0	0	0	0	0	0	0	0	0	0	6	6	0	0	0	0	0	0	0	0	0	0	0	0	0	0	0	0	0	0	0	1	0	0	3	0	4	0	0	0	6	12	0
ASV881	0	0	0	0	0	0	0	1	0	0	0	0	0	0	0	0	2	0	0	0	0	0	0	0	0	0	0	0	1	0	0	0	0	0	0	0	0	0	0	0	0	0	0	0	0	0	0	0	0
ASV753	0	0	0	0	0	0	0	0	0	0	0	0	0	0	0	0	0	0	0	0	1	0	0	0	0	0	1	0	3	1	0	0	2	0	0	0	0	0	0	0	2	0	4	0	1	0	0	0	0
ASV30	0	0	0	0	0	0	0	0	0	0	0	0	0	0	0	0	5	7	34	24	18	177	125	102	628	474	665	643	580	98	662	537	823	64	129	40	460	241	58	1364	9	291	15	1182	26	322	117	68	157
ASV1532	0	0	0	0	0	0	0	0	0	0	0	0	0	0	0	0	0	0	0	0	0	0	0	0	0	0	0	0	0	0	0	0	0	0	0	0	0	0	0	0	0	0	0	0	0	0	0	0	0
ASV1087	0	0	1	0	2	1	0	0	0	0	0	0	0	0	0	0	1	2	0	0	0	0	0	0	1	0	0	0	0	0	0	0	0	0	0	0	0	0	0	0	0	0	0	0	0	0	0	0	0
ASV218	0	0	0	0	0	0	0	0	0	0	0	0	0	0	0	0	0	0	0	0	0	0	0	0	0	0	0	0	0	0	0	0	0	0	0	0	0	0	0	0	0	0	0	0	0	0	0	0	0
ASV52	0	384	0	4	1	3	0	0	13	0	0	93	0	57	186	547	95	55	6	8	4	1	6	1	3	10	16	10	1	2	118	0	532	0	0	17	1	0	10	160	108	0	188	57	7	0	17	78	3
ASV1113	0	0	0	0	0	0	0	0	1	0	0	0	0	0	0	0	0	1	0	6	0	0	1	0	0	0	0	0	0	0	0	0	0	0	0	0	0	0	0	0	13	0	0	0	0	0	0	0	0
ASV2075	0	0	0	0	0	0	0	0	0	0	0	0	0	0	0	0	0	0	0	0	0	0	0	0	0	0	0	0	0	0	0	0	0	0	0	0	0	0	0	0	0	0	0	0	0	0	0	0	0
ASV521	0	0	0	0	0	0	0	0	0	0	0	0	0	0	0	0	0	0	0	0	0	0	0	0	0	0	0	0	0	0	0	0	0	0	0	0	0	0	0	0	0	0	0	0	0	0	0	0	0
ASV119	0	0	0	0	0	0	0	0	0	0	0	0	0	0	0	0	8	11	0	0	0	0	0	0	0	0	0	0	0	0	0	0	0	0	0	0	0	0	0	0	8	0	8	0	0	0	2	1	0
ASV84	0	0	0	0	0	0	0	0	0	0	0	0	0	0	0	0	130	416	3	6	4	1	0	0	0	0	0	0	0	0	0	0	0	0	0	0	1	0	0	0	38	0	8	0	0	0	1	0	0
ASV247	0	74	0	0	0	0	0	0	0	0	0	5	0	0	0	0	1	1	0	1	0	0	0	0	0	0	0	0	0	0	0	0	0	0	0	0	0	0	0	0	90	0	0	0	0	0	0	0	0
ASV222	0	0	0	0	0	0	0	0	0	0	0	2	0	0	0	0	5	9	0	0	1	0	1	0	0	0	0	0	0	0	0	0	0	0	0	0	0	0	0	0	8	0	13	0	0	0	0	0	0
ASV1552	0	1	0	0	0	0	0	0	0	0	0	0	0	1	0	0	0	0	0	0	0	0	0	0	0	0	0	0	0	0	0	0	0	0	0	0	0	0	0	0	0	0	0	0	0	0	0	0	0
ASV401	0	6	0	0	0	0	0	0	0	0	0	0	0	0	0	0	1	0	0	0	0	0	0	0	0	0	0	0	0	0	0	0	0	0	0	0	0	0	1	0	2	0	2	0	0	0	0	1	0
ASV389	0	0	1	0	0	2	1	2	163	26	1	0	7	2	2	38	0	0	0	0	0	0	0	0	0	0	0	0	0	0	0	0	0	0	0	0	0	0	0	0	0	0	0	0	0	0	0	0	0
ASV2004	3	0	9	0	1	3	2	2	0	0	7	0	7	0	0	0	1	2	0	1	0	1	1	0	1	1	2	0	0	0	0	0	0	0	0	0	0	0	0	0	1	0	0	1	2	1	0	2	2
ASV1013	0	0	0	0	0	0	0	0	0	0	0	0	0	0	0	0	2	1	0	0	0	1	0	0	0	0	0	1	0	0	0	2	0	0	0	0	0	0	0	0	3	0	6	0	0	0	1	0	0
ASV1434	0	0	0	0	0	0	0	0	0	0	0	0	0	0	0	0	0	0	0	0	0	0	0	0	0	0	0	0	0	0	0	1	0	0	0	0	0	0	0	0	0	0	0	0	0	0	0	0	0
ASV331	0	0	0	0	0	0	0	0	0	0	0	0	0	0	0	0	18	1	0	0	0	0	0	0	0	0	0	0	0	0	0	0	0	0	0	0	0	0	0	0	2	0	0	0	0	0	1	0	0
ASV1298	3	0	4	0	2	9	15	0	5	1	0	0	0	0	0	1	3	3	3	10	1	4	1	1	0	0	4	4	3	5	1	4	0	0	0	0	0	0	0	0	74	1	74	0	2	0	3	0	0
ASV514	0	0	0	0	0	0	0	0	0	0	0	0	0	0	0	0	0	0	0	0	0	0	0	0	0	0	0	0	0	0	0	0	0	0	0	0	0	0	0	0	0	0	0	0	0	0	0	0	0
ASV2046	0	0	0	0	0	0	0	0	0	0	0	0	0	0	0	0	0	0	0	0	0	0	0	0	0	0	0	0	0	0	0	0	0	0	0	0	0	0	0	0	0	0	0	0	0	0	0	0	0
ASV2110	1	0	0	0	81	0	1	1	0	0	0	0	1	2	0	1	0	1	1	2	2	2	1	1	1	1	0	1	1	3	3	3	4	0	0	0	0	0	0	0	6	0	9	2	1	1	17	3	1
ASV1121	0	0	0	0	0	0	0	0	0	0	0	0	0	0	0	0	0	0	0	0	0	0	0	0	0	0	0	0	0	0	0	0	0	0	0	0	0	0	0	0	0	0	0	0	0	0	0	0	0
ASV162	0	3	0	0	0	0	0	0	0	0	0	0	0	0	0	0	0	0	0	0	0	0	0	0	0	0	0	0	0	0	0	0	0	0	0	0	0	0	0	0	0	0	0	0	0	0	0	0	0
ASV844	0	1	0	2	0	0	2	3	2	2	4	2	0	1	0	2	9	5	10	0	20	5	1	4	0	2	0	0	0	0	3	0	0	2	0	0	0	0	1	1	7	0	36	0	14	0	11	23	20
ASV256	50	2	41	0	0	10	6	0	0	0	0	0	0	0	0	0	0	0	0	0	0	0	0	0	0	0	0	0	0	0	0	0	0	0	0	0	0	0	0	0	0	0	0	0	0	0	0	0	0
ASV804	0	0	0	0	0	2	1	1	0	0	2	0	0	0	0	0	0	0	3	5	0	0	3	0	4	0	6	0	1	0	0	0	0	0	0	0	0	0	0	0	0	0	3	0	0	0	0	0	0
ASV491	0	0	0	0	0	0	0	0	0	0	0	0	0	0	0	0	0	0	0	0	0	0	0	0	0	0	0	0	0	0	0	0	0	0	0	0	0	0	0	0	0	0	0	0	0	0	0	0	0
ASV145	0	0	0	0	0	0	0	0	0	0	0	0	0	0	0	0	0	0	0	0	0	0	0	0	0	0	0	0	0	0	0	0	0	0	0	0	0	0	0	0	0	0	0	0	0	0	0	0	0
ASV46	0	16	0	26	1	2	2	0	1	0	0	32	0	14	2	1	363	96	72	28	29	42	6	12	5	81	19	19	9	15	52	10	64	13	6	9	2	5	12	30	264	4	202	8	117	0	81	135	93
ASV1330	0	0	0	0	0	0	0	0	0	0	0	0	0	0	0	0	0	0	0	0	0	0	0	0	0	0	0	0	0	0	0	0	0	0	0	0	0	0	0	0	0	0	0	0	0	0	0	0	0
ASV1103	0	0	0	0	0	0	0	0	0	0	0	0	0	0	0	0	4	4	0	1	0	0	0	0	0	0	0	0	0	0	0	0	0	0	0	0	0	0	0	0	0	0	0	0	0	0	0	0	0
ASV140	163	0	330	3	4	10	8	0	4	0	1	0	0	0	0	0	0	0	0	0	0	0	0	0	0	0	0	0	0	0	1	0	0	0	0	0	0	0	0	0	0	0	0	0	0	0	0	0	0
ASV906	0	4	0	1	6	2	50	2	0	0	0	1	0	0	0	0	7	30	2	6	4	0	0	0	35	0	11	0	11	0	0	0	0	0	0	0	0	0	0	0	1	0	13	0	0	0	1	0	0
ASV2044	41	0	10	5	14	10	74	0	0	0	0	0	0	0	0	0	14	2	0	6	0	1	4	1	1	0	1	0	0	0	0	0	1	0	0	0	0	0	0	0	5	7	6	0	0	0	5	5	1
ASV1199	6	0	27	1	9	42	42	0	0	0	0	0	0	0	0	0	0	0	0	0	0	0	0	0	0	0	0	0	0	0	0	0	0	0	0	0	0	0	0	0	0	0	0	0	0	0	0	0	0
ASV810	0	0	0	0	0	0	0	2	0	0	7	0	1	0	0	1	0	0	0	0	0	0	0	0	0	0	0	0	0	0	7	1	3	0	0	0	0	0	0	5	0	9	1	2	0	4	0	1	0
ASV1940	0	0	0	0	0	0	1	0	0	0	1	0	0	0	0	0	0	0	2	3	4	1	2	0	1	0	3	0	0	0	1	0	0	0	0	0	0	0	0	0	1	0	3	0	0	0	0	0	4
ASV571	0	0	0	0	0	0	0	0	0	0	0	0	0	0	0	0	0	0	0	0	0	0	0	0	0	0	0	0	0	0	0	0	0	0	0	0	0	0	0	0	0	0	0	0	0	0	0	0	0
ASV324	14	0	36	15	153	374	650	0	0	0	0	0	0	0	0	0	0	0	0	0	0	0	0	0	0	0	0	0	0	0	0	0	0	0	0	0	0	0	0	0	0	0	0	0	0	0	0	0	0
ASV1577	0	1	0	0	0	0	0	0	0	0	0	0	0	0	0	0	0	0	0	0	0	0	0	0	0	0	0	0	0	0	0	0	0	0	0	0	0	0	0	0	0	0	0	0	0	0	0	0	0
ASV745	0	2	0	0	1	1	0	0	20	3	3	0	3	0	7	11	0	0	0	0	0	0	0	0	0	0	0	0	0	0	0	0	0	0	0	0	0	0	0	0	0	0	0	0	0	0	0	0	0
ASV1503	0	0	0	0	0	0	0	0	0	0	0	0	0	0	0	0	0	0	0	0	0	0	0	0	0	0	0	0	0	0	0	0	0	0	0	0	0	0	0	0	0	0	0	0	0	0	0	0	0
ASV1889	0	0	0	0	0	0	0	0	0	0	0	0	0	0	0	0	0	0	0	0	0	0	0	0	0	0	0	0	0	0	0	0	0	0	0	0	0	0	0	0	0	0	0	0	0	0	0	0	0
ASV20	0	25	0	16	8	3	4	1	0	0	0	3	0	1	0	0	517	352	317	23	636	315	16	719	12	290	50	213	32	130	274	1	68	235	2	123	47	4	152	158	159	2	757	127	146	2	97	601	477
ASV459	16	0	45	0	0	1	0	0	0	0	1	0	1	0	0	0	0	0	0	0	0	0	0	0	0	0	0	0	0	0	0	0	0	0	0	0	0	0	0	0	0	0	0	0	0	0	0	0	0
ASV1869	0	1	0	2	0	1	1	0	0	1	0	3	0	0	0	0	40	31	4	0	13	0	0	0	0	1	0	0	0	0	0	0	0	1	0	0	0	0	1	0	15	0	33	0	10	0	5	5	0
ASV414	10	0	15	0	1	3	2	0	0	0	0	0	0	0	0	0	0	0	0	0	0	0	0	0	0	0	0	0	0	0	0	0	0	0	0	0	0	0	0	0	0	0	0	0	0	0	0	0	0
ASV1798	0	2	0	3	10	5	7	10	5	14	3	0	12	0	0	1	9	0	44	4	12	47	4	50	2	13	5	6	4	23	5	8	0	5	5	1	0	20	2	1	0	23	1	3	1	17	12	2	16
ASV1160	0	1	0	0	0	0	0	14	1	2	8	0	0	0	0	0	55	9	158	30	58	118	16	23	2	89	22	0	4	1	11	0	3	15	0	24	0	0	31	20	34	0	77	25	25	0	22	51	122
ASV1970	0	0	0	1	9	4	8	7	2	1	7	0	3	0	0	1	0	0	0	0	0	0	0	0	0	0	2	0	2	0	0	0	0	0	0	0	0	0	0	0	0	0	0	0	0	0	4	0	0
ASV1677	0	0	0	0	0	0	0	0	0	0	0	0	0	0	0	0	0	0	0	0	0	0	0	0	0	0	0	0	0	0	0	0	0	0	0	0	0	0	0	0	0	0	0	0	0	0	0	0	0
ASV1367	0	0	0	0	0	0	0	0	0	0	0	0	0	0	0	0	0	0	0	0	0	0	0	0	0	0	0	0	0	0	0	0	0	0	0	0	0	0	0	0	0	0	0	0	0	0	0	0	0
ASV470	0	1	0	0	1	1	0	2	1	0	2	0	6	0	0	0	4	8	1	1	1	0	0	0	4	0	46	11	331	79	2	13	411	0	0	0	0	0	0	0	87	2	87	1	1	1	16	2	0
ASV36	0	0	0	0	0	0	0	0	0	0	0	0	0	0	0	0	0	0	0	0	0	0	0	0	0	0	0	0	0	0	0	0	0	0	0	0	0	0	0	0	0	0	0	0	0	0	0	0	0
ASV14	0	0	0	0	0	0	0	0	0	0	0	0	0	0	0	0	0	0	0	0	0	0	0	0	0	0	0	0	0	0	0	0	0	0	0	0	0	0	0	0	0	0	0	0	0	0	0	0	0
ASV246	0	1	0	0	0	0	0	0	0	0	0	53	0	65	108	77	9	13	1	2	2	0	1	2	0	0	5	0	2	0	1	0	0	0	0	0	0	0	0	0	17	2	7	3	0	0	9	2	1
ASV1617	0	0	0	0	0	0	0	0	0	0	0	0	0	0	0	0	0	0	0	0	0	0	0	0	0	0	0	0	0	0	0	0	0	0	0	0	0	0	0	0	0	0	0	0	0	0	0	0	0
ASV1340	0	0	0	3	0	1	3	23	1	1	11	1	1	1	0	3	10	7	29	14	6	4	8	2	10	1	32	0	4	0	0	0	0	0	0	0	0	0	0	0	11	1	27	1	10	2	7	13	7
ASV1722	0	3	0	0	0	0	1	16	0	2	12	2	1	1	4	3	15	13	29	25	35	6	5	6	3	1	32	0	4	0	1	0	0	0	0	0	0	0	0	1	22	0	24	0	5	0	2	7	2
ASV1562	0	0	0	0	0	0	0	0	0	0	0	0	0	0	0	0	0	0	0	0	0	0	0	0	0	0	0	0	0	0	0	0	0	0	0	0	0	0	0	0	0	0	0	0	0	0	0	0	0
ASV61	23	9	26	0	0	0	1	1	13	2	10	0	18	0	3	1	114	110	39	33	98	26	6	42	8	1	18	9	26	47	112	4	0	1	0	0	0	0	0	32	31	5	38	68	10	0	13	24	6
ASV1650	0	0	0	0	0	0	0	0	0	0	0	0	0	0	0	0	0	1	0	1	0	0	0	0	0	0	0	0	0	0	0	0	0	0	0	0	0	0	0	0	0	1	0	0	0	8	1	0	1
ASV1046	1	0	1	1	2	2	0	0	0	0	0	0	0	0	2	0	0	0	0	0	0	0	0	0	0	0	0	0	0	0	0	0	0	0	0	0	0	0	0	0	0	0	0	0	0	0	0	0	0
ASV1321	2	0	0	1	0	0	2	0	1	0	1	0	0	0	0	0	5	1	10	0	1	1	0	0	0	0	0	0	0	0	0	2	0	0	0	0	0	0	0	0	7	2	6	0	0	1	4	0	0
ASV1427	0	1	0	0	0	0	0	0	0	0	0	0	0	0	0	0	1	1	0	5	4	0	0	2	0	0	0	0	3	0	0	1	0	0	0	0	0	0	0	0	1	8	3	0	2	19	3	0	1
ASV895	0	0	0	0	0	0	0	0	0	0	0	0	0	0	0	0	0	0	0	0	0	0	0	0	0	0	0	0	0	0	0	0	0	0	0	0	0	0	0	0	0	0	0	0	0	0	0	0	0
ASV1991	3	0	2	1	21	0	3	0	1	2	5	0	3	0	0	0	0	0	8	345	0	1	242	0	67	0	121	0	38	0	0	0	2	0	0	2	0	0	1	0	0	0	1	0	0	0	0	3	0
ASV1015	0	0	0	0	2	0	0	1	0	0	0	0	2	0	0	0	0	0	0	2	0	0	0	1	0	0	0	0	0	0	0	0	0	0	0	0	0	0	0	0	0	0	0	0	0	0	0	0	0
ASV1335	1	2	3	0	9	2	7	9	10	9	24	1	37	0	0	1	17	8	18	8	3	4	2	2	0	9	1	0	0	0	31	26	16	0	2	12	1	7	10	63	30	250	37	50	9	162	29	43	14
ASV234	0	0	0	3	2	0	2	0	11	1	1	1	5	0	2	27	2	0	12	2	2	55	1	3	1	402	8	66	29	153	39	35	29	5	166	25	1	94	21	26	3	24	3	51	34	14	35	24	49
ASV848	0	0	0	0	0	0	0	0	0	0	0	0	0	0	0	0	1	0	0	1	0	0	0	0	0	0	0	0	0	0	0	0	0	0	0	0	0	0	0	0	1	0	0	0	3	0	0	0	0
ASV83	2	332	1	76	40	8	4	0	0	0	0	0	0	0	0	0	12	0	0	0	0	0	0	0	0	0	0	0	0	0	0	19	5	0	0	0	0	0	0	0	0	0	0	0	0	0	0	0	0
ASV594	0	0	0	0	1	0	0	0	0	0	0	0	2	0	0	0	0	0	0	0	0	0	0	0	0	0	0	0	0	0	0	0	0	0	0	0	0	0	0	0	0	0	0	0	0	1	5	0	0
ASV1326	14	0	16	0	1	0	0	0	0	0	0	0	0	0	0	0	0	0	0	0	0	0	0	0	0	0	0	0	0	0	0	0	0	0	0	0	0	0	0	0	0	0	0	0	1	0	0	0	0
ASV408	0	0	0	0	0	0	1	1	0	0	0	0	0	0	0	0	0	0	0	0	0	0	0	0	0	0	0	0	0	0	0	0	0	0	0	0	0	0	0	0	0	0	0	0	0	1	1	0	0
ASV137	0	0	0	0	1	0	0	0	0	0	0	0	0	0	0	0	0	0	0	0	0	0	0	0	0	0	0	0	0	0	0	0	0	0	0	0	0	0	0	0	0	0	0	0	0	0	0	0	0
ASV1149	9	30	2	0	0	0	0	0	0	0	0	1	0	0	0	0	0	0	0	0	0	0	0	0	0	0	0	0	0	0	0	0	0	0	0	0	0	0	0	0	0	0	0	0	0	0	0	0	0
ASV88	1	626	0	4	0	0	0	0	9	0	0	238	0	40	89	265	0	2	0	0	0	0	0	0	0	0	0	0	0	0	5	4	6	0	0	0	0	0	0	0	1	0	0	0	0	0	1	0	0
ASV781	0	3	0	2	0	0	0	0	0	0	0	0	0	0	0	0	0	1	0	0	0	0	0	0	0	0	2	0	0	0	0	0	0	0	0	0	0	0	0	0	1	0	4	0	0	0	0	0	0
ASV1819	57	58	49	1	8	0	0	29	26	12	523	14	431	3	33	16	3	19	0	0	3	0	0	1	0	0	4	14	1	0	115	9	10	1	2	5	7	3	5	233	96	118	46	103	18	26	66	46	16
ASV2128	2	2	0	0	11	2	1	0	0	0	6	1	6	0	1	4	6	1	1	1	0	0	0	2	0	2	0	0	0	0	18	0	10	0	0	3	0	0	2	30	14	1	19	28	4	0	12	20	3
ASV98	1	417	0	887	97	8	1	0	0	0	0	0	0	0	0	0	6	116	5	0	34	13	0	80	0	30	0	1766	1	262	17	89	279	1	19	114	2	26	221	27	1	541	6	30	1	564	21	21	7
ASV812	130	16	335	0	2	0	0	208	14	47	266	2	244	2	25	7	0	0	0	0	0	0	0	0	0	0	0	0	0	0	0	0	0	0	0	0	0	0	0	0	0	0	0	0	0	0	0	0	0
ASV355	0	9	0	0	0	0	0	0	0	0	2	3	0	2	2	0	8	4	0	0	0	0	0	0	0	0	0	0	0	0	3	3	2	0	0	0	0	0	0	2	10	7	3	0	0	0	2	0	0
ASV139	0	1	0	2	5	0	5	252	14	20	164	17	55	10	6	18	12	8	1	0	2	1	0	0	0	11	0	0	0	0	74	37	0	15	0	0	11	10	0	60	13	74	6	96	2	13	5	0	5
ASV566	0	27	0	0	0	0	0	0	0	0	0	0	0	0	0	0	0	0	0	0	0	0	0	0	0	0	0	0	0	0	0	0	0	0	0	0	0	0	0	0	0	0	0	0	0	0	0	0	0
ASV1574	0	9	0	4	13	11	23	3	1	0	15	100	1	120	33	2	12	24	0	0	0	0	0	0	0	0	1	1	0	0	9	4	1	3	0	6	7	0	0	47	45	3	17	18	8	0	10	7	12
ASV236	1	11	1	0	6	0	0	0	0	0	0	0	0	0	0	0	0	2	0	0	0	0	0	0	0	0	0	0	0	0	0	0	0	0	0	0	0	0	0	0	0	0	1	0	0	0	0	1	0
ASV1088	0	0	0	0	0	0	0	0	0	0	3	0	0	0	0	1	2	0	0	0	0	0	0	0	0	0	0	0	0	0	0	0	1	0	0	0	0	0	0	0	3	1	2	0	0	0	0	0	0
ASV352	0	0	0	0	0	0	0	0	0	0	0	0	0	0	0	0	1	0	0	0	0	0	0	0	0	0	0	0	0	0	0	0	0	0	0	0	0	0	0	0	0	0	0	0	0	0	0	0	0
ASV403	0	0	0	0	0	0	0	0	0	0	0	0	0	0	0	0	0	1	0	3	5	0	12	22	14	0	16	28	11	28	0	0	0	0	0	0	0	0	0	0	0	0	0	0	0	0	0	0	0
ASV1445	7	0	9	1	0	0	0	0	0	0	0	0	0	0	0	0	0	0	0	0	0	0	0	0	0	0	0	0	0	0	0	0	0	0	0	0	0	0	0	0	0	0	0	0	0	0	0	0	0
ASV410	12	31	5	5	2	1	0	0	0	0	0	3	0	0	0	0	0	0	0	0	0	0	0	0	0	0	0	0	0	0	0	0	0	0	0	0	0	0	0	0	0	0	0	0	0	0	0	0	0
ASV33	0	5	0	0	0	0	0	1	0	0	0	0	0	0	0	0	146	110	11	45	514	7	9	1014	1	2	6	18	35	17	25	263	319	9	20	9	3	36	30	25	67	1180	44	364	29	1809	166	12	43
ASV545	0	10	0	2	14	2	0	0	3	0	76	6	100	0	21	30	0	0	0	0	0	0	0	0	0	0	0	0	0	0	0	0	0	0	0	0	0	0	0	0	0	0	0	0	0	0	0	0	0
ASV874	0	2	0	0	7	0	2	2	6	0	6	1	6	4	4	3	4	3	17	25	6	8	3	1	0	0	2	0	4	0	0	2	0	0	5	0	0	4	0	0	6	28	1	0	1	24	6	6	1
ASV623	0	2	0	0	0	0	0	0	0	0	0	0	0	0	0	0	0	0	0	0	0	0	0	0	0	0	0	0	0	0	0	1	0	0	0	0	0	0	0	0	0	0	0	0	0	0	0	0	0
ASV524	0	2	0	0	0	0	0	0	0	0	0	3	0	0	0	0	3	2	0	0	0	0	0	0	0	0	0	0	0	0	16	0	5	0	0	0	0	0	0	7	3	6	4	0	0	0	0	0	0
ASV430	4	41	1	0	0	0	0	9	0	0	5	42	1	25	22	0	1	4	0	0	0	0	0	0	0	0	0	0	0	0	0	1	9	0	0	0	0	0	0	0	5	0	3	0	0	0	0	0	0
ASV336	0	29	0	0	0	0	0	0	0	0	0	0	0	0	0	0	2	0	0	0	0	0	0	0	0	0	0	0	0	0	1	0	0	0	0	0	0	0	0	0	0	0	4	0	0	0	0	0	0
ASV839	0	1	0	0	0	0	0	0	0	0	0	0	0	0	0	0	0	0	0	0	0	0	0	0	0	0	0	1	0	0	0	0	0	0	0	0	0	0	0	0	0	1	0	0	0	0	1	0	0
ASV793	0	7	0	0	0	0	0	0	0	0	0	2	0	0	1	0	0	0	0	0	0	0	0	0	0	0	0	0	0	0	0	0	0	0	0	0	0	0	0	0	0	0	0	0	0	0	0	0	0
ASV209	0	0	0	0	0	0	0	0	0	0	0	1	0	0	0	0	486	102	41	17	7	5	2	0	0	0	1	0	0	0	24	0	0	4	0	0	0	0	0	5	71	0	170	0	2	1	20	33	3
ASV2115	2	0	2	0	1	2	0	0	2	0	1	0	0	0	1	1	0	2	0	0	0	0	0	0	0	0	0	0	0	0	0	0	0	0	0	0	0	0	0	0	0	0	0	0	0	0	0	0	0
ASV570	0	0	0	0	0	0	0	0	0	0	0	0	0	0	0	0	0	0	0	0	0	0	0	0	0	0	0	0	0	0	0	0	0	0	0	0	0	0	0	0	0	0	0	0	0	0	0	0	0
ASV1073	0	4	0	0	0	0	0	0	0	0	0	1	0	3	0	0	1	0	0	0	1	0	0	0	0	0	0	0	0	0	0	0	0	0	0	0	0	0	0	0	0	1	0	0	0	0	0	0	0
ASV334	0	5	0	1	0	0	0	35	6	8	18	0	8	5	2	0	2	2	0	5	3	0	1	0	0	0	7	0	1	0	3	5	5	1	3	2	1	4	2	14	3	14	3	8	0	3	3	3	13
ASV688	0	13	0	0	0	0	0	0	0	0	0	0	0	0	0	0	0	0	0	0	0	0	0	0	0	0	0	0	0	0	0	0	0	0	0	0	0	0	0	0	0	1	0	0	0	0	0	0	0
ASV8	0	1	0	0	0	0	0	0	0	0	0	0	0	0	0	0	1444	620	445	92	516	888	177	355	258	2089	1262	2568	621	1070	273	626	330	329	310	238	2083	952	668	1788	1366	2545	376	1889	299	1681	153	217	1459
ASV1546	0	1	0	0	0	0	0	0	0	0	0	0	0	0	0	0	0	0	0	0	0	0	0	0	0	0	0	0	0	0	0	0	0	0	0	0	0	0	0	0	0	0	0	0	0	0	2	0	0
ASV1311	0	0	0	1	1	0	0	0	0	0	0	0	0	0	0	0	0	0	0	0	0	0	0	0	0	0	0	0	0	0	0	0	0	0	0	0	0	0	0	0	0	0	0	0	0	0	0	0	0
ASV1529	1	0	5	0	0	0	0	0	0	0	0	0	0	0	0	0	0	0	0	0	0	0	1	0	0	0	0	0	0	0	0	0	0	0	0	0	0	0	0	0	0	0	0	0	0	0	0	0	0
ASV1554	0	0	0	0	0	0	0	0	0	0	0	0	0	0	0	0	0	0	2	0	0	2	0	0	0	0	0	0	1	0	0	0	2	0	0	0	0	0	0	1	1	1	2	0	0	0	0	0	0
ASV438	0	0	0	0	0	0	0	0	0	0	0	5	0	1	0	0	0	0	0	0	0	0	0	0	0	0	0	0	0	0	0	0	0	0	0	0	0	0	0	0	0	0	15	0	0	0	0	2	0
ASV1974	0	0	0	0	0	0	0	0	0	0	0	0	0	0	0	0	0	0	0	0	0	0	0	0	0	0	0	0	0	0	0	1	0	0	0	0	0	1	0	0	0	1	0	0	0	0	0	0	0
ASV607	0	0	0	0	0	0	0	0	1	0	0	20	0	116	46	13	5	0	2	0	0	0	0	0	0	0	0	0	0	0	0	0	0	0	0	0	0	0	0	0	15	0	7	0	0	0	1	1	0
ASV1195	5	13	0	0	0	0	0	0	0	0	0	0	0	0	0	0	1	0	0	0	0	0	0	0	0	0	1	0	0	0	1	0	0	0	0	0	0	0	0	0	0	0	0	1	0	0	0	0	0
ASV1745	29	4	63	0	0	0	0	47	1	21	183	0	197	0	4	0	0	0	0	0	0	0	0	0	0	0	0	0	0	0	0	0	0	2	0	0	7	0	0	2	1	0	0	0	0	0	0	0	2
ASV682	106	14	230	0	0	0	0	197	7	46	308	1	301	0	21	5	0	11	0	0	1	0	0	3	0	0	11	0	0	0	102	5	3	4	11	11	8	4	8	169	48	16	7	26	8	2	17	29	32
ASV321	6	11	1	4	0	0	4	0	0	0	0	0	0	0	0	0	0	0	0	0	0	0	0	0	0	0	0	0	0	0	0	0	0	0	0	0	0	0	0	0	0	0	0	0	0	0	0	0	0
ASV1887	0	5	1	0	6	2	0	0	0	0	4	4	13	1	4	6	2	6	2	0	1	0	0	1	0	0	0	0	0	0	6	0	1	0	1	1	0	0	2	6	15	0	11	21	0	1	7	7	4
ASV1903	0	9	0	0	0	0	0	0	0	0	0	1	0	0	1	0	0	0	0	0	0	0	0	0	0	0	0	0	0	0	0	0	0	0	0	0	0	0	0	0	0	0	0	0	0	0	0	0	0
ASV857	0	5	0	0	0	0	0	0	0	0	0	0	0	0	0	0	0	0	0	0	0	0	0	0	0	0	0	0	0	0	0	0	0	0	0	0	0	0	0	0	0	0	0	0	0	0	0	0	0
ASV300	0	0	0	0	0	0	0	0	0	0	0	0	0	0	0	0	20	214	0	2	17	0	0	5	0	0	0	3	0	0	0	0	0	0	0	0	0	0	0	0	15	0	0	0	0	0	74	0	0
ASV66	1	0	3	0	0	0	1	0	0	1	0	0	0	0	0	0	9	10	1	0	0	1	2	0	0	0	5	0	15	0	0	6	143	0	0	30	0	0	1	0	3	0	10	0	0	0	16	168	0
ASV333	0	6	0	0	0	0	0	0	0	0	0	1	0	0	0	0	0	16	0	19	2	0	1	0	0	0	0	0	0	0	0	0	0	0	0	0	0	0	0	0	7	0	51	0	0	0	0	4	0
ASV1648	0	14	5	1	0	0	0	0	0	0	1	0	1	0	0	0	2	0	0	0	0	0	0	0	0	3	5	0	1	0	4	0	1	1	1	5	3	6	4	28	3	22	1	8	0	4	0	0	4
ASV58	0	0	0	0	0	0	0	0	0	0	0	0	0	0	0	1	0	0	0	0	0	0	0	0	0	1	0	1	0	0	79	0	31	5	0	13	14	0	2	99	10	0	8	198	7	0	42	53	9
ASV683	0	37	0	0	0	0	0	0	0	0	0	12	0	0	0	0	7	8	1	0	0	0	0	0	0	0	0	0	0	0	0	0	0	0	0	0	0	0	0	0	6	0	23	0	0	0	2	0	0
ASV116	0	0	1	0	0	0	3	0	0	0	0	0	0	0	0	0	0	0	0	0	0	0	0	0	0	0	0	0	0	0	0	0	0	0	0	0	0	0	0	0	0	0	0	0	0	0	0	0	0
ASV2060	0	3	0	0	0	0	0	0	0	0	0	2	0	1	1	0	0	0	0	0	0	0	0	0	0	0	0	0	0	0	0	0	3	0	0	0	0	0	0	2	1	0	1	0	0	0	0	0	0
ASV948	5	5	7	0	13	2	9	4	1	3	28	7	43	2	3	1	4	8	1	1	2	0	0	0	0	0	0	0	0	0	2	1	0	1	0	3	2	0	1	15	12	19	11	11	2	5	3	5	3
ASV1257	0	0	0	0	0	0	0	0	0	0	0	0	0	0	0	0	1	0	0	0	0	0	0	0	0	0	0	0	0	0	0	0	0	0	0	0	0	0	0	1	0	0	0	0	0	0	0	0	0
ASV641	0	0	1	0	3	0	0	1	0	0	1	0	3	0	0	0	1	0	64	9	16	16	1	19	0	10	0	0	0	0	0	0	0	0	1	0	0	5	1	2	5	23	3	2	2	17	2	6	7
ASV903	0	0	0	0	0	0	0	0	0	0	1	0	0	0	0	0	0	0	1	3	0	0	0	0	1	0	10	0	3	0	0	0	0	0	0	0	0	0	0	0	0	2	0	0	1	2	1	0	0
ASV437	0	0	0	0	0	0	0	0	0	0	0	0	0	0	0	0	0	0	0	0	0	0	0	0	0	0	0	0	0	0	0	0	0	0	0	0	0	0	0	0	0	0	8	0	0	0	0	1	0
ASV866	0	0	0	0	0	0	0	0	0	0	0	1	0	0	1	0	11	4	11	0	26	2	0	3	0	2	0	0	0	1	1	0	0	0	0	0	0	0	0	1	8	0	14	0	0	0	2	2	2
ASV1279	0	5	0	0	0	0	0	0	0	0	0	0	0	0	0	0	0	0	0	0	0	0	0	0	0	0	0	0	0	0	0	0	0	0	0	0	0	0	0	0	0	0	0	0	0	0	0	0	0
ASV113	0	1	0	0	13	0	0	0	0	0	0	4	1	0	1	0	1	0	0	0	0	0	0	0	0	0	0	0	0	0	0	1	0	0	0	0	0	0	0	0	0	0	0	0	0	0	0	0	0
ASV900	100	15	202	0	0	0	0	151	15	20	154	3	132	1	21	10	0	0	0	0	0	0	0	0	0	0	0	0	0	0	0	0	0	0	0	0	0	0	0	0	0	0	0	0	0	0	0	0	0
ASV306	5	0	2	0	4	5	5	0	0	0	0	0	0	0	0	0	0	0	0	0	0	0	0	0	0	2	0	0	0	0	102	46	116	8	19	6	4	12	13	38	0	44	0	74	0	15	1	2	14
ASV1983	13	1	28	0	0	0	0	16	0	2	74	0	62	0	6	0	1	0	0	0	0	0	0	0	0	0	0	0	0	0	0	0	0	0	0	0	2	0	0	1	1	0	0	0	0	0	0	0	0
ASV1763	0	2	0	1	3	0	0	0	0	0	33	0	14	0	1	0	0	0	0	0	0	0	0	0	0	0	0	0	0	0	0	0	0	0	0	0	0	0	0	0	0	0	0	0	0	0	0	0	0
ASV592	0	0	0	0	0	0	0	0	0	0	0	0	0	0	0	0	0	0	0	0	0	0	0	0	0	0	0	0	0	0	0	0	0	0	0	0	0	0	0	0	0	0	0	0	0	0	0	0	0
ASV1635	0	0	0	0	0	0	0	0	0	0	0	0	0	0	0	0	0	0	0	0	0	0	0	0	0	0	0	0	0	0	0	0	0	0	0	0	0	0	0	0	0	0	0	0	0	0	0	0	0
ASV196	2	1	0	0	1	0	2	0	0	0	0	0	0	0	0	0	210	164	44	10	41	1	1	0	0	0	0	0	0	0	0	0	1	0	0	0	0	0	0	0	127	14	223	0	77	14	136	137	34
ASV1716	0	0	0	0	0	0	0	0	0	0	0	0	0	0	0	0	0	0	0	0	0	0	0	0	0	0	0	0	0	0	0	0	0	0	0	0	0	0	0	0	0	0	0	0	0	0	0	0	0
ASV404	0	196	0	19	0	0	0	0	0	0	0	1	0	0	0	0	1	0	0	0	0	0	0	0	0	0	0	0	0	0	0	0	0	0	0	0	0	0	0	0	0	0	0	0	0	0	0	0	0
ASV755	0	0	0	1	0	0	0	0	0	0	0	1	0	0	0	0	1	0	0	12	0	0	8	0	4	0	7	0	7	0	0	0	0	0	0	0	0	0	0	0	16	0	0	0	4	0	3	0	0
ASV1222	3	18	2	0	0	0	0	0	0	0	0	1	0	0	0	0	0	0	0	0	0	0	0	0	0	0	0	0	0	0	0	0	0	0	0	0	0	0	0	0	0	0	0	0	0	0	0	0	0
ASV429	5	87	38	0	0	0	0	0	0	0	0	0	0	0	0	0	0	0	0	0	0	0	0	0	0	0	0	0	0	0	0	0	0	0	0	0	0	0	0	0	0	0	0	0	0	0	0	0	0
ASV1181	0	1	0	0	0	0	0	1	0	0	1	0	1	3	1	0	15	1	36	0	61	29	0	131	0	42	0	1	0	9	7	3	0	1	0	12	0	4	5	12	9	9	22	4	0	2	11	15	0
ASV1063	5	26	9	4	0	0	0	0	0	0	1	0	3	0	0	0	4	0	0	0	1	0	0	1	0	0	3	0	0	0	0	2	2	0	6	1	2	7	5	2	1	48	1	0	0	9	1	0	1
ASV1859	0	0	0	0	0	0	0	0	0	0	0	0	0	0	0	0	0	0	0	0	0	0	0	0	0	0	0	0	0	0	0	0	3	0	0	0	0	0	0	2	0	0	1	10	0	0	0	0	0
ASV517	0	4	0	0	0	0	0	0	0	0	0	2	0	1	1	0	1	1	0	0	0	0	0	0	0	0	0	0	0	0	0	0	0	0	0	0	0	0	0	0	1	2	2	0	0	1	0	0	0
ASV692	0	0	0	0	0	0	0	0	0	0	0	0	0	0	0	0	0	0	0	0	0	0	0	0	0	0	0	0	0	0	0	0	0	0	0	0	0	0	0	0	0	0	0	0	0	0	0	0	0
ASV1779	7	1	7	0	33	4	8	1	1	2	0	0	2	0	2	1	16	6	45	3	44	16	0	18	1	10	2	0	3	0	1	0	2	0	0	0	0	0	0	5	16	1	16	6	10	0	8	4	8
ASV411	0	0	0	0	0	0	0	0	0	0	0	0	0	3	0	0	0	0	0	0	0	0	0	0	0	0	0	0	0	0	0	0	0	0	0	0	0	0	0	0	0	0	0	0	0	0	0	0	0
ASV1540	10	1	10	0	3	2	6	7	2	4	2	0	15	1	1	1	5	7	27	13	3	11	16	10	18	17	9	2	2	1	3	1	0	1	2	5	0	2	2	11	4	10	4	9	3	9	4	6	13
ASV291	0	0	0	0	3	0	1	0	0	0	0	1	0	0	0	0	0	0	0	0	0	0	0	0	0	0	0	0	0	0	0	0	1	0	0	0	0	0	0	0	0	0	0	0	0	0	0	0	0
ASV1994	0	0	0	0	0	0	0	0	0	0	0	0	0	0	0	0	0	0	0	0	0	0	0	0	0	0	0	0	0	0	0	0	0	0	0	0	0	0	0	0	0	0	0	0	0	0	0	0	0
ASV2117	0	1	0	0	0	0	0	0	0	0	0	0	0	0	0	0	0	0	0	0	0	0	0	0	0	0	1	0	0	0	0	0	0	0	0	0	0	0	0	0	1	0	0	0	0	0	0	0	0
ASV2042	0	1	3	0	0	0	1	1	0	1	0	0	1	1	4	0	17	7	0	3	2	7	6	2	5	2	1	0	1	0	3	0	0	0	1	1	0	0	0	2	3	4	1	1	4	2	7	1	2
ASV539	0	0	0	0	0	0	0	0	0	0	0	0	0	0	0	0	0	0	0	0	0	0	0	0	0	0	0	0	0	0	0	0	0	0	0	0	0	0	0	0	0	0	0	0	0	0	0	0	0
ASV862	0	0	0	0	0	0	0	0	0	0	0	0	0	0	0	0	0	0	0	0	0	0	0	0	0	0	0	0	0	0	0	1	1	0	0	0	0	0	0	0	1	0	0	0	0	0	0	0	0
ASV894	0	0	0	0	0	0	0	0	0	0	0	0	0	0	0	0	0	0	0	0	0	0	0	0	0	0	0	0	0	0	0	0	24	0	0	25	0	0	8	0	0	0	0	0	0	0	0	0	0
ASV1890	0	0	0	2	0	0	0	0	0	0	0	0	0	0	0	0	0	0	0	0	0	0	0	0	0	0	0	0	0	0	0	0	0	0	0	0	0	0	0	0	0	0	0	0	0	0	0	0	0
ASV481	0	0	0	0	0	0	0	0	0	0	0	0	0	0	0	0	0	0	0	0	1	0	0	0	0	0	0	0	0	0	0	0	0	0	0	0	0	0	0	0	0	0	1	0	0	0	0	0	0
ASV1159	0	0	0	0	0	0	0	0	0	0	0	5	0	0	0	0	0	0	0	0	0	0	0	0	0	0	0	0	0	0	0	0	0	0	0	0	0	0	0	0	0	0	0	0	0	0	0	0	0
ASV673	0	23	0	0	0	0	0	0	0	0	0	0	0	0	0	0	5	8	0	0	0	0	0	0	0	0	0	0	0	0	0	0	0	0	0	0	0	0	0	0	1	0	0	0	0	0	0	0	0
ASV768	0	13	0	0	0	0	0	0	0	0	0	0	0	0	0	0	0	0	0	0	0	0	0	0	0	0	0	0	0	0	0	0	0	0	0	0	0	0	0	0	0	0	0	0	0	0	0	0	0
ASV864	0	0	0	0	0	0	0	0	0	0	0	0	0	0	0	0	0	1	0	0	0	0	0	0	0	0	0	0	0	0	0	0	0	0	0	0	0	0	0	0	0	0	0	0	0	0	0	0	0
ASV1747	0	1	0	0	0	0	0	2	0	0	1	0	0	0	0	0	19	61	1	0	7	0	0	0	2	0	0	0	1	0	0	0	0	0	0	0	0	0	0	1	4	0	20	2	0	0	0	1	0
ASV1895	0	0	0	0	0	0	0	0	0	0	0	0	0	0	0	0	0	0	0	0	0	0	0	0	0	0	0	0	0	0	0	0	0	0	0	0	0	0	0	0	0	0	0	0	0	0	0	0	0
ASV846	0	6	0	0	0	0	0	0	0	0	0	0	0	0	0	0	0	0	0	0	0	0	0	0	0	0	0	0	0	0	0	0	0	0	0	0	0	0	0	0	0	0	0	0	0	0	0	0	0
ASV1489	0	5	0	0	0	0	0	0	0	0	0	2	0	0	0	0	0	0	0	0	0	0	0	0	0	0	0	0	0	0	0	0	0	0	0	0	0	0	0	0	0	0	0	0	0	0	0	0	0
ASV497	0	0	0	0	0	0	0	0	0	0	3	1	0	6	5	2	0	3	2	0	1	0	0	0	0	0	0	0	0	0	0	0	0	0	0	0	0	0	0	0	3	0	3	0	0	0	0	0	0
ASV1622	0	0	0	0	0	0	0	0	0	0	6	0	5	0	0	1	1	0	0	0	0	0	0	0	0	0	0	0	0	0	0	0	0	0	0	0	0	0	0	0	0	0	1	1	0	0	0	1	0
ASV1410	0	0	0	0	0	2	4	2	0	3	0	0	2	0	0	0	0	0	0	0	0	0	0	0	0	0	0	0	0	0	0	0	0	0	0	0	0	0	0	0	0	0	0	0	0	0	0	0	0
ASV519	1	1	2	8	30	27	29	0	0	0	0	0	0	0	0	0	0	0	0	0	0	0	0	0	0	0	0	0	0	0	0	0	0	0	0	0	0	0	0	0	0	0	0	0	0	0	0	0	0
ASV476	0	0	0	0	1	0	12	2	0	3	5	0	0	0	0	0	0	0	12	130	1	0	43	1	15	0	49	0	3	0	0	0	0	0	0	0	0	0	0	0	1	0	1	0	0	0	1	0	0
ASV2078	0	0	0	0	0	0	0	0	0	0	0	0	0	0	0	0	0	0	0	0	0	0	0	0	0	0	0	0	0	0	0	0	0	0	0	0	0	0	0	0	0	0	0	0	0	0	0	0	0
ASV1801	0	0	0	0	0	0	0	0	0	0	0	0	1	0	0	0	0	0	0	0	0	0	0	0	0	0	0	0	0	0	0	0	0	0	0	0	0	0	0	0	0	0	0	0	0	0	0	0	0
ASV13	0	1	0	0	0	0	0	0	0	0	0	0	0	0	0	0	0	0	0	0	0	1	0	0	0	1	0	0	0	0	2	0	0	0	1	0	0	0	0	0	0	0	0	0	0	0	0	0	0
ASV469	0	2	1	0	0	0	0	0	0	0	0	0	2	0	0	0	1	0	0	0	0	0	0	0	0	0	0	0	0	0	0	0	0	0	0	0	0	0	0	0	0	0	0	0	0	0	0	0	0
ASV602	0	1	0	0	0	0	0	0	0	0	0	0	0	0	0	0	0	1	0	0	0	0	0	0	0	0	0	0	0	0	0	0	0	0	0	0	0	0	0	0	0	0	0	0	0	0	0	0	0
ASV192	0	0	0	0	0	0	0	0	0	0	0	0	0	0	0	0	0	0	0	0	0	0	0	0	0	0	0	0	0	0	0	0	0	0	0	0	0	0	0	0	0	0	0	0	0	0	0	0	0
ASV834	0	0	0	0	0	0	0	0	0	0	0	0	0	0	0	0	0	0	0	0	0	0	0	0	0	0	0	0	0	0	0	0	0	0	0	0	0	0	0	0	0	0	0	0	0	0	0	1	0
ASV818	0	0	0	0	0	0	0	0	0	0	0	0	0	0	0	0	0	0	0	0	0	0	0	0	0	0	0	0	0	0	0	0	0	0	0	0	0	0	0	0	0	0	0	0	0	0	0	0	0
ASV752	0	20	0	0	0	0	0	0	0	0	0	1	0	0	0	0	0	0	0	0	0	0	0	0	0	0	0	0	0	0	0	0	0	0	0	0	0	0	0	0	0	0	0	0	0	0	0	0	0
ASV229	0	9	0	0	0	0	0	0	0	0	0	0	0	0	0	0	0	0	0	0	0	0	0	0	0	0	0	0	0	0	0	0	0	0	0	0	0	0	0	0	0	0	0	0	0	0	0	0	0
ASV201	0	1	0	0	0	0	0	0	0	0	0	0	0	0	0	0	1	5	0	0	0	0	0	0	0	0	0	0	0	0	0	0	0	0	0	0	0	0	0	0	0	0	4	0	0	0	0	0	0
ASV926	0	77	0	0	0	0	0	0	0	0	0	8	0	2	1	1	0	0	0	0	0	0	0	0	0	0	0	0	0	0	0	0	0	0	0	0	0	0	0	0	0	0	0	0	0	0	0	0	0
ASV1191	0	0	0	0	0	0	0	0	0	0	0	0	0	0	0	0	0	0	0	0	0	0	0	0	0	0	0	0	0	0	0	0	0	0	0	0	0	0	0	0	0	0	0	0	0	0	0	0	0
ASV1680	0	0	0	0	0	0	0	0	0	0	0	0	0	0	0	0	0	0	0	0	0	0	0	0	0	0	0	0	0	0	0	0	0	0	0	0	0	0	0	0	0	0	0	0	0	0	0	0	0
ASV121	0	0	0	0	0	0	0	0	0	0	0	0	0	0	0	0	18	246	2	7	15	20	14	7	23	686	169	0	171	1	0	117	9	0	564	44	0	858	16	0	3	17	44	0	0	6	157	46	0
ASV1848	0	1	0	0	0	0	0	0	0	0	0	0	0	1	0	0	0	0	0	0	0	0	0	0	0	0	0	0	0	0	0	0	0	0	0	0	0	0	0	0	0	0	0	0	0	0	0	0	0
ASV477	0	9	0	0	1	0	0	0	0	0	0	0	0	0	0	0	1	2	0	0	0	1	0	0	0	0	0	1	0	0	1	0	2	0	0	0	0	0	0	0	0	0	0	2	0	0	0	0	0
ASV867	0	3	0	0	0	0	0	0	0	0	0	0	0	3	1	0	0	0	0	0	0	0	0	0	0	0	0	0	0	0	0	0	0	0	0	0	0	0	0	0	0	0	0	0	0	0	0	0	0
ASV1091	3	1	6	0	0	0	3	0	0	0	0	0	0	0	0	0	0	0	0	0	0	0	0	0	0	0	0	0	0	0	0	0	0	0	0	0	0	0	0	0	0	0	0	0	0	0	0	0	0
ASV1131	0	0	0	1	1	0	0	0	0	0	0	0	0	0	0	0	0	0	0	0	0	0	0	0	0	0	0	0	0	0	0	0	0	0	0	0	0	0	0	0	0	0	0	0	0	0	0	0	0
ASV168	0	1	0	0	0	0	0	0	0	0	0	0	0	0	0	0	0	0	0	0	0	0	0	0	0	0	0	0	0	0	0	0	0	0	0	0	0	0	0	0	0	0	0	0	0	0	0	0	0
ASV251	0	3	0	0	0	0	0	0	0	0	0	0	0	0	0	0	0	0	0	0	0	0	0	0	0	0	0	0	0	0	0	14	0	0	0	0	0	0	0	0	0	0	0	0	0	0	0	0	0
ASV1190	0	0	0	0	0	0	0	0	0	0	0	0	0	0	0	0	0	0	0	0	0	0	0	0	0	0	0	0	0	0	0	0	0	0	0	0	0	0	0	0	0	0	0	0	0	0	0	0	0
ASV789	0	0	0	0	0	0	0	0	0	0	0	2	0	0	0	0	0	2	0	0	0	0	0	0	0	0	0	0	0	0	0	0	0	0	0	0	0	0	0	0	0	0	1	0	0	0	0	0	0
ASV575	0	3	0	0	0	0	0	0	0	0	0	1	0	0	0	0	0	1	0	0	0	0	0	1	0	0	0	0	0	0	0	0	0	0	0	0	0	0	0	0	0	0	1	0	0	0	0	0	0
ASV1391	0	0	0	0	0	0	0	0	0	0	0	0	0	2	1	0	0	0	0	0	0	0	0	0	0	0	0	0	0	0	0	0	0	0	0	0	0	0	0	1	0	0	2	0	0	0	0	0	0
ASV1150	0	26	0	0	0	0	0	0	0	0	0	0	0	0	0	0	0	0	0	0	0	0	0	0	0	0	0	0	0	0	0	0	0	0	0	0	0	0	0	0	0	0	0	0	0	0	0	0	0
ASV1059	0	0	0	0	0	0	0	0	0	0	0	0	0	0	0	0	0	0	0	0	0	0	0	0	0	0	0	0	0	0	0	0	0	0	0	0	0	0	0	0	0	0	0	0	0	0	0	0	0
ASV2052	0	0	0	0	0	0	0	0	0	0	0	0	0	0	0	0	0	0	0	0	0	0	0	0	0	0	0	0	0	0	0	0	0	0	0	0	0	0	0	0	0	0	0	0	0	0	0	0	0
ASV608	12	0	12	2	0	1	0	0	0	0	0	0	0	0	0	0	2	0	7	0	0	4	2	0	0	12	0	1	2	1	0	0	0	0	0	0	0	0	0	0	0	0	0	0	0	0	0	0	0
ASV249	0	0	0	0	0	0	0	0	0	0	0	0	0	0	0	0	0	0	0	0	0	0	0	0	0	0	0	0	0	0	0	0	0	0	0	0	0	0	0	0	0	0	0	0	0	0	0	0	0
ASV779	0	0	0	0	0	0	0	0	0	0	0	0	0	0	0	0	0	0	0	0	0	0	0	0	0	0	0	0	0	0	0	0	0	0	0	0	0	0	0	0	0	0	0	0	0	0	0	0	0
ASV1110	1	0	5	0	1	0	0	0	0	0	0	0	0	0	0	0	0	0	0	0	0	0	0	0	0	0	0	0	0	0	0	0	0	0	0	0	0	0	0	0	0	0	0	0	0	0	0	0	0
ASV1104	0	0	0	0	0	0	0	0	0	0	0	0	0	0	0	0	0	0	0	0	0	0	0	0	0	0	0	0	0	0	0	0	0	0	0	0	0	0	0	0	0	0	0	0	0	0	0	0	0
ASV1864	0	0	0	0	0	0	0	0	0	0	0	0	0	0	0	0	0	0	0	0	0	0	0	0	0	0	0	0	0	0	0	0	0	0	0	0	0	0	0	0	0	0	0	0	0	0	0	0	0
ASV1369	0	96	0	0	0	0	0	0	0	0	0	4	0	4	6	1	2	0	0	0	0	0	0	0	0	0	0	0	0	0	0	0	0	0	0	0	0	0	0	0	0	0	0	0	0	0	0	0	0
ASV1803	0	0	0	0	0	0	0	0	0	0	0	1	0	0	0	0	0	0	0	0	0	0	0	0	0	0	0	0	0	0	0	0	0	0	0	0	0	0	0	0	0	0	0	0	0	0	0	0	0
ASV580	0	2	0	0	0	0	0	3	0	0	0	0	0	2	0	0	1	0	1	1	0	0	0	0	1	2	2	0	0	0	0	0	0	0	0	0	0	0	0	0	0	0	1	0	0	0	0	0	0
ASV577	0	0	1	0	0	0	0	0	0	0	0	0	0	0	0	0	0	0	0	0	0	0	0	0	0	0	0	0	0	0	0	0	0	0	0	0	0	0	0	0	0	0	0	0	0	0	0	0	0
ASV1212	0	21	0	0	0	0	0	0	0	0	0	0	0	0	0	0	0	0	0	0	0	0	0	0	0	0	0	0	0	0	0	0	0	0	0	0	0	0	0	0	0	0	0	0	0	0	0	0	0
ASV350	0	6	0	0	0	0	0	0	0	0	0	0	0	0	0	0	1	0	0	0	14	0	0	130	0	0	0	73	0	25	0	0	0	0	0	0	0	0	0	0	0	0	0	0	0	0	0	0	0
ASV612	44	3	14	2	0	0	0	0	0	0	0	0	0	0	0	0	1	0	0	0	0	0	0	0	0	2	0	0	0	0	2	0	0	9	0	0	24	0	0	4	12	0	6	0	4	0	3	1	21
ASV865	0	0	0	0	0	0	0	0	0	0	0	0	0	0	0	0	1	1	0	0	0	0	0	0	0	0	0	0	0	0	0	0	0	0	0	0	0	0	0	0	2	0	4	0	0	0	0	1	0
ASV422	0	1	0	0	0	0	0	0	0	0	0	0	0	0	0	0	56	37	4	1	1	0	0	0	0	0	0	0	0	0	0	0	0	0	0	0	0	0	0	0	15	0	41	0	1	0	1	4	0
ASV144	0	13	0	0	0	0	0	0	0	0	0	0	0	0	0	0	0	0	0	0	0	0	0	0	0	0	0	0	0	0	0	0	0	0	0	0	0	0	0	0	0	0	0	0	0	0	0	0	0
ASV921	0	0	0	0	0	0	0	0	0	0	0	1	0	0	0	0	0	0	0	0	0	0	0	0	0	0	0	0	0	0	0	0	0	0	0	0	0	0	0	0	0	0	0	0	0	0	0	0	0
ASV565	0	0	0	0	0	0	0	0	0	0	0	0	0	0	0	0	0	0	0	0	0	0	0	0	0	0	0	0	0	0	0	0	0	0	0	0	0	0	0	0	0	0	0	0	0	0	0	0	0
ASV1167	5	2	10	3	3	0	1	0	5	0	0	1	2	0	5	23	0	0	0	0	0	0	0	0	0	0	0	0	0	0	0	0	0	0	0	0	0	0	0	0	0	0	0	0	0	0	0	0	0
ASV1899	0	0	0	0	0	0	0	0	0	0	0	1	0	1	1	4	0	0	0	0	0	0	0	0	0	0	0	0	0	0	0	0	0	0	0	0	0	0	0	0	0	0	1	0	0	0	0	0	0
ASV326	0	0	0	0	0	0	0	0	0	0	0	0	0	0	0	0	0	0	0	1	0	0	3	4	2	0	186	0	8	0	0	0	304	0	0	40	0	0	10	0	0	0	8	0	0	0	0	46	0
ASV1964	0	0	0	0	0	0	0	0	0	0	0	0	0	0	0	0	0	0	0	0	0	0	0	0	0	0	0	0	0	0	0	0	0	0	0	0	0	0	0	0	0	0	1	0	0	0	0	0	0
ASV462	0	7	0	0	0	0	0	0	0	0	0	0	0	0	0	0	0	0	0	0	0	0	0	0	0	0	0	0	0	0	0	0	0	0	0	0	0	0	0	0	0	0	0	0	0	0	0	0	0
ASV71	0	0	0	0	0	0	0	0	0	0	0	0	0	0	0	0	2	2	0	0	0	0	0	0	0	0	0	0	0	0	0	0	0	0	0	0	0	0	0	0	0	0	4	0	0	0	0	0	0
ASV288	0	0	0	0	0	0	0	0	0	0	0	0	0	0	0	0	0	0	0	0	1	0	0	0	0	0	0	0	0	0	0	0	0	0	0	0	0	0	0	0	0	0	0	0	0	0	0	0	0
ASV312	0	0	0	0	0	0	0	0	0	0	0	0	0	0	0	0	0	0	0	2	0	0	0	0	0	0	0	0	0	0	5	0	0	1	0	0	3	0	0	1	59	0	13	1	5	0	0	2	6
ASV633	0	0	0	0	0	0	0	0	0	0	0	0	0	0	0	0	0	0	0	0	0	0	0	0	0	0	0	0	0	0	0	0	0	0	0	0	0	0	0	0	0	0	0	0	0	0	0	0	0
ASV2092	0	3	0	0	0	0	0	0	0	0	0	0	0	1	0	0	0	7	0	0	0	0	0	0	0	0	0	0	0	0	0	0	0	1	0	0	0	0	0	8	2	0	1	3	0	0	1	0	0
ASV252	0	1	0	0	1	0	0	0	0	0	81	0	136	0	0	1	0	0	0	0	0	0	0	0	0	0	0	0	0	0	1	0	1	0	0	0	0	0	0	0	0	0	0	0	0	0	4	0	0
ASV960	0	0	1	0	1	3	6	0	1	0	0	0	0	0	0	0	1	0	0	2	0	0	0	0	0	0	0	1	0	0	0	0	0	0	0	0	0	0	0	0	14	0	20	0	0	0	0	0	0
ASV1684	0	0	0	0	0	0	0	0	0	0	0	0	0	0	0	0	0	0	0	0	0	0	0	0	0	0	0	0	0	0	0	0	0	0	0	0	0	0	0	0	0	0	0	0	0	0	0	0	0
ASV382	0	2	0	0	0	0	0	0	0	0	0	0	0	0	0	0	0	0	0	0	0	0	0	0	0	0	0	0	0	0	0	0	0	0	0	0	0	0	0	0	0	0	0	0	0	0	0	0	0
ASV955	0	0	0	1	0	0	0	0	0	0	0	0	0	0	0	0	0	0	0	0	0	0	0	0	0	0	0	0	0	0	0	0	0	0	0	0	0	0	0	0	0	0	0	0	0	0	0	0	0
ASV1575	0	1	0	0	0	0	0	5	0	0	16	0	0	0	0	1	0	0	0	1	0	0	0	0	0	0	0	0	0	0	2	0	1	0	0	0	0	0	0	9	0	7	0	0	1	3	0	0	0
ASV558	0	0	0	0	0	0	0	0	0	0	0	0	0	0	0	0	0	0	0	0	0	0	0	0	0	0	0	0	0	0	0	0	0	0	0	0	0	0	0	0	0	0	0	0	0	0	0	0	0
ASV1702	19	0	17	1	2	2	0	0	2	0	13	0	8	0	0	2	0	0	0	0	0	0	0	0	0	0	0	0	0	0	0	0	0	0	0	0	0	0	0	0	0	0	0	0	0	0	0	0	0
ASV1421	0	0	0	0	0	0	0	0	0	0	1	0	2	0	0	0	0	0	0	0	0	0	0	0	0	0	0	0	0	0	0	0	0	0	0	0	0	0	0	0	0	0	0	0	0	0	0	0	0
ASV1520	0	0	0	0	0	0	0	0	0	0	0	1	0	1	0	0	0	0	0	0	0	0	0	0	0	0	0	0	0	0	0	0	0	0	0	0	0	0	0	0	0	0	0	0	0	0	0	0	0
ASV448	0	0	0	0	4	0	0	0	0	0	0	0	0	0	0	0	0	0	0	0	0	0	0	0	0	0	0	0	0	0	0	0	0	0	0	0	0	0	0	0	0	0	0	0	0	0	0	1	0
ASV1652	0	0	0	0	0	0	0	0	0	0	0	0	0	0	0	0	0	0	0	0	0	0	0	0	0	0	0	0	0	0	0	0	0	0	0	0	0	0	0	0	0	0	0	0	0	0	0	0	0
ASV1437	0	0	0	1	4	0	1	0	0	0	0	0	0	0	0	0	4	2	84	15	34	89	23	81	20	55	8	29	7	23	3	5	7	0	3	5	0	3	1	6	0	11	0	3	0	5	1	0	0
ASV342	523	0	1479	8	46	66	113	0	0	0	0	0	0	0	0	0	0	0	0	0	0	0	0	0	0	0	0	0	0	0	0	0	0	0	0	0	0	0	0	0	0	0	0	0	0	0	0	0	0
ASV1294	0	0	0	0	0	0	0	0	0	0	0	0	0	0	0	0	0	0	0	0	0	0	0	0	0	0	0	0	0	0	0	0	0	0	0	0	0	0	0	0	0	0	0	0	0	0	0	0	0
ASV1029	0	0	0	0	0	0	0	0	0	0	0	0	0	0	0	0	0	0	0	0	0	0	0	0	0	0	0	0	0	0	0	0	0	0	0	0	0	0	0	0	0	0	0	0	0	0	0	0	0
ASV791	0	0	0	0	0	0	0	0	0	0	0	0	0	0	0	0	0	0	0	0	0	0	0	0	0	0	0	0	0	0	0	0	0	0	0	0	0	0	0	0	0	0	0	0	0	0	0	0	0
ASV1060	0	0	1	0	0	0	0	0	0	0	0	0	0	0	0	0	0	0	0	0	0	0	0	0	0	0	0	0	0	0	0	0	0	0	0	0	0	0	0	0	0	0	0	0	0	0	0	0	0
ASV700	0	0	1	0	0	0	0	0	0	0	0	0	0	0	0	0	0	0	0	0	0	0	0	0	0	0	0	0	0	0	0	0	0	0	0	0	0	0	0	0	0	0	0	0	0	0	0	0	0
ASV1483	5	0	9	23	45	7	5	0	0	0	0	0	0	0	0	0	0	0	0	0	0	0	0	0	0	0	0	0	0	0	0	0	0	0	0	0	0	0	0	0	0	0	0	0	0	0	0	0	0
ASV1010	0	0	0	0	0	0	0	0	0	0	0	0	0	0	0	0	0	0	0	0	0	0	0	0	0	0	0	0	0	0	0	0	0	0	0	0	0	0	0	0	0	0	0	0	0	0	0	0	0
ASV198	0	2	0	0	2	0	0	0	0	0	0	0	0	0	0	0	0	0	0	0	0	0	0	0	0	0	0	0	0	0	0	1	0	0	0	0	1	0	0	0	0	0	0	0	0	0	0	0	0
ASV1292	0	1	0	0	0	0	0	1	0	0	1	0	0	0	0	0	0	0	0	0	0	0	0	0	0	0	0	0	0	0	0	0	0	0	0	0	0	0	0	0	0	0	0	0	0	0	0	0	0
ASV189	0	1	0	0	0	0	0	0	0	0	0	0	0	0	0	0	0	2	0	0	0	0	0	0	0	0	0	0	0	0	0	0	0	0	0	0	0	0	0	0	0	0	0	0	0	0	0	0	0
ASV803	0	0	0	0	0	0	0	0	0	0	0	0	0	0	0	0	0	0	0	0	0	0	0	0	0	0	0	0	0	0	0	0	1	0	0	0	0	0	0	0	0	0	0	0	0	0	0	0	0
ASV1812	0	0	0	0	0	0	0	0	0	0	0	0	0	0	0	0	0	0	0	0	0	0	0	0	0	0	0	0	0	0	0	0	0	0	0	0	0	0	0	0	0	0	0	0	0	0	0	0	0
ASV944	0	0	0	0	0	0	0	0	0	0	0	0	0	0	0	0	0	0	0	0	0	0	0	0	0	0	0	0	0	0	0	0	0	0	0	0	0	0	0	0	0	0	0	0	0	0	0	0	0
ASV1788	0	0	0	0	0	0	0	0	0	0	0	0	0	0	0	0	0	0	0	0	0	0	0	0	0	0	0	0	0	0	0	0	0	0	0	0	0	0	0	0	0	0	0	0	0	0	0	0	0
ASV363	0	0	0	0	0	0	0	0	0	0	0	0	0	0	0	0	0	0	0	0	0	0	0	0	0	0	0	0	0	0	0	0	0	0	0	0	0	0	0	0	0	0	1	0	0	0	0	0	0
ASV687	0	0	0	0	0	0	0	0	1	0	0	0	0	0	0	0	0	0	0	0	0	0	0	0	0	0	0	0	0	0	0	0	0	0	0	0	0	0	0	0	0	0	0	0	0	0	0	0	0
ASV2050	3	0	2	0	2	0	1	0	0	0	0	0	0	1	0	0	0	0	0	0	0	0	0	0	0	0	0	0	0	0	0	0	0	0	0	0	0	0	0	0	0	0	0	0	0	0	0	0	0
ASV441	0	4	0	0	0	0	0	3	1	0	1	1	1	1	0	0	0	0	0	0	1	0	0	0	1	1	1	1	0	0	0	1	0	0	0	0	0	0	0	0	0	0	0	0	3	0	0	1	0
ASV1228	0	0	0	0	0	0	0	0	0	0	0	0	0	0	0	0	0	0	0	0	0	0	0	0	0	0	0	0	0	0	0	0	0	0	0	0	0	0	0	0	0	0	0	0	0	0	0	0	0
ASV1510	5	0	16	0	1	0	1	0	0	0	0	0	0	0	0	0	0	0	0	0	0	0	0	0	0	0	0	0	0	0	0	0	0	0	0	0	0	0	0	0	0	0	0	0	0	0	0	0	0
ASV1625	0	1	0	0	0	0	0	0	0	0	0	0	0	0	0	0	0	0	0	0	0	0	0	0	0	0	0	0	0	0	0	2	0	0	0	0	0	0	0	0	0	0	0	0	0	0	0	0	0
ASV254	0	0	0	0	0	0	0	0	0	0	1	4	0	0	0	0	0	0	0	0	0	0	0	0	0	0	0	0	0	0	2	0	2	0	0	0	0	0	0	0	0	0	0	0	0	0	0	0	0
ASV1096	0	0	1	0	0	0	0	0	0	0	0	0	0	0	0	0	0	0	0	0	0	0	0	0	0	0	0	0	0	0	0	0	0	0	0	0	0	0	0	0	0	0	0	0	0	0	0	0	0
ASV1925	0	0	0	0	0	0	0	0	0	0	0	0	0	0	0	0	0	0	0	0	0	0	0	0	0	0	0	0	0	0	0	0	0	0	0	0	0	0	0	0	0	0	0	0	0	0	0	0	0
ASV80	0	0	0	0	0	0	0	0	0	0	0	0	0	0	0	0	0	0	0	0	0	0	0	0	0	0	0	0	0	0	0	0	0	0	0	0	0	0	0	0	0	0	0	0	0	0	0	0	0
ASV802	0	0	1	0	0	0	0	0	0	0	0	0	0	0	0	0	0	0	0	0	0	0	0	0	0	0	0	0	0	0	0	0	0	0	0	0	0	0	0	0	0	0	0	0	0	0	0	0	0
ASV1473	6	0	9	0	0	0	0	0	0	0	0	0	0	0	0	0	0	0	0	0	0	0	0	0	0	0	0	0	0	0	0	0	0	0	0	0	0	0	0	0	0	0	0	0	0	0	0	0	0
ASV1976	0	1	0	0	0	0	0	0	0	0	0	0	0	0	0	0	0	0	0	0	0	0	0	0	0	0	0	0	0	0	0	0	0	0	0	0	0	0	0	0	0	0	0	0	0	0	0	0	0
ASV1663	0	0	0	0	0	0	0	0	0	0	0	0	0	0	0	0	0	0	0	0	0	0	0	0	0	0	0	0	0	0	0	0	0	0	0	0	0	0	0	0	0	0	0	0	0	0	0	0	0
ASV618	0	0	0	0	0	0	0	0	0	0	0	0	0	0	0	0	0	0	0	0	0	0	0	0	0	0	0	0	0	0	0	0	1	0	0	0	0	0	0	0	0	0	0	0	0	0	0	0	0
ASV343	0	14	1	7	6	1	0	0	0	0	0	0	0	0	0	0	0	0	2	0	0	1	0	0	0	1	0	0	0	0	0	0	0	0	0	0	0	0	0	0	0	0	0	0	0	0	2	0	0
ASV709	0	0	0	0	0	0	0	0	0	0	0	0	0	0	0	0	0	0	0	0	0	0	0	0	0	0	0	0	0	0	0	0	0	0	0	0	0	0	0	0	0	0	0	0	0	0	0	0	0
ASV1170	0	0	0	0	0	0	0	0	0	0	0	0	0	0	0	0	0	0	0	0	0	0	0	0	0	0	0	0	0	0	0	0	0	0	0	0	0	0	0	0	0	0	0	0	0	0	0	0	0
ASV525	0	0	0	0	0	0	0	0	0	0	0	0	0	0	0	0	1	1	0	0	0	0	0	0	0	0	0	0	0	0	0	0	1	0	0	0	0	0	0	0	0	9	0	0	0	1	0	0	0
ASV235	0	0	0	0	0	0	0	0	0	0	0	0	0	0	0	0	0	1	0	0	1	0	0	10	0	0	1	14	0	2	0	2	85	0	0	2	0	0	1	0	1	5	12	0	0	8	5	22	0
ASV1901	2	2	0	0	0	0	0	2	0	0	6	0	0	0	0	0	0	0	0	0	0	0	0	0	0	0	0	0	0	0	0	0	1	0	0	0	0	0	0	0	1	0	0	0	0	0	0	0	0
ASV1372	0	0	0	0	0	0	0	0	0	0	0	0	0	0	0	0	0	0	0	0	0	0	0	0	0	0	0	0	0	0	0	0	0	0	0	0	0	0	0	0	0	0	0	0	0	0	0	0	0
ASV990	0	0	0	0	0	0	0	0	0	0	0	0	0	0	0	0	0	0	0	0	0	0	0	0	0	0	0	0	0	0	0	0	0	0	0	0	0	0	0	0	0	0	0	0	0	0	0	0	0
ASV885	0	1	0	0	0	0	0	0	0	0	0	0	0	0	0	0	0	0	0	0	0	0	0	0	0	0	0	0	0	0	1	1	2	0	0	0	0	0	0	0	0	0	0	0	0	0	0	0	0
ASV1097	0	0	0	0	0	0	0	0	0	0	0	1	0	0	0	0	0	0	0	0	0	0	0	0	0	0	0	0	0	0	0	0	0	0	0	0	0	0	0	0	0	0	0	0	0	0	0	0	0
ASV396	0	0	0	0	0	0	0	0	0	0	0	0	0	0	0	0	0	0	0	0	0	0	0	0	0	0	0	0	0	0	0	0	0	0	0	0	0	0	0	0	0	0	0	0	0	0	0	0	0
ASV220	0	0	0	0	0	0	0	0	0	0	0	16	0	0	0	0	2	0	0	0	0	0	0	0	0	0	0	0	0	0	0	0	0	0	0	0	0	0	0	0	0	0	0	0	0	0	0	0	0
ASV924	0	9	0	0	0	0	0	0	0	0	0	0	0	0	0	0	0	0	0	0	0	0	0	0	0	0	0	0	0	0	0	0	0	0	0	0	0	0	0	0	0	0	0	0	0	0	0	0	0
ASV667	0	0	0	0	0	0	0	0	0	0	0	0	0	0	0	0	0	0	0	0	0	0	0	0	0	0	0	0	0	0	0	0	0	0	0	0	0	0	0	0	0	0	0	0	0	0	0	0	0
ASV1020	0	0	0	0	0	0	0	0	0	0	0	0	0	2	2	0	0	9	0	0	0	0	1	1	0	0	0	1	1	0	0	0	0	0	0	0	0	0	0	0	4	0	2	0	1	0	0	0	0
ASV442	0	0	0	0	0	0	0	0	0	0	0	0	0	0	0	0	0	0	0	0	0	0	0	0	0	0	0	0	0	0	0	0	1	0	0	0	0	0	0	0	0	0	0	0	0	0	0	0	0
ASV985	0	1	0	0	0	0	0	0	0	0	0	0	0	0	0	0	0	0	0	0	0	0	0	0	0	0	0	0	0	0	0	0	0	0	0	0	0	0	0	0	0	0	0	0	0	0	0	0	0
ASV1487	0	0	0	0	0	0	0	0	0	0	0	0	0	0	0	0	0	0	0	0	0	0	0	0	0	0	0	0	0	0	0	0	0	0	0	0	0	0	0	0	0	0	0	0	0	0	0	0	0
ASV141	0	0	0	0	0	0	0	0	0	0	0	0	0	0	0	0	0	1	0	0	0	0	0	0	0	0	0	0	0	0	0	0	0	0	0	0	0	0	0	0	0	0	0	0	0	0	0	0	0
ASV1370	0	6	0	0	0	0	0	0	0	0	0	1	0	0	0	0	0	0	0	0	0	0	0	0	0	0	0	0	0	0	0	0	0	0	0	0	0	0	0	0	0	0	0	0	0	0	0	0	0
ASV998	0	4	0	0	0	0	0	0	0	0	0	0	0	0	0	0	0	0	0	0	0	0	0	0	0	0	0	0	0	0	0	0	0	0	0	0	0	0	0	0	0	0	0	0	0	0	0	0	0
ASV100	0	3	0	0	0	0	0	0	0	0	0	0	0	0	0	0	5	18	0	0	0	0	0	0	0	0	0	0	0	0	0	0	0	0	0	0	0	0	0	0	3	0	4	0	0	0	0	0	0
ASV1784	0	1	0	0	0	1	0	0	0	0	0	0	0	0	0	1	0	0	0	0	0	0	0	0	0	0	0	0	0	0	0	0	0	0	0	0	0	0	0	0	0	0	0	0	0	0	0	0	0
ASV373	0	0	0	0	0	0	0	0	0	0	0	0	0	0	0	0	120	49	1	0	4	0	0	0	0	0	0	0	0	0	0	0	0	0	0	0	0	0	0	0	1	0	1	0	0	0	4	0	0
ASV1568	0	0	0	0	0	0	0	0	1	0	0	0	0	1	0	0	0	0	0	0	0	0	0	0	0	0	0	0	0	0	0	0	0	0	0	0	0	0	0	0	0	0	0	0	0	0	0	0	0
ASV583	0	15	0	0	0	0	0	0	0	0	0	0	0	0	0	0	0	0	0	0	0	0	0	0	0	0	0	0	0	0	0	0	0	0	0	0	0	0	0	0	0	0	0	0	0	0	0	0	0
ASV223	0	0	0	0	2	1	0	10	25	3	9	0	32	0	0	11	0	0	0	0	0	0	0	0	0	0	0	0	0	0	0	0	0	0	0	0	0	0	0	0	0	0	0	0	0	0	0	0	0
ASV260	0	2	0	0	0	0	0	0	0	0	0	0	0	2	0	1	6	0	0	0	0	0	0	0	0	0	0	0	0	0	0	0	0	0	0	0	0	0	0	0	0	0	0	0	0	0	0	0	0
ASV748	0	0	0	0	0	0	0	0	0	0	0	0	0	0	0	0	0	0	0	0	0	0	0	0	0	0	0	0	0	0	0	0	0	0	0	0	0	0	0	0	0	0	0	0	0	0	0	0	0
ASV1474	0	0	0	0	0	0	0	0	0	0	0	0	0	0	0	0	0	0	0	0	0	0	0	0	0	0	0	0	0	0	0	0	0	0	0	0	0	0	0	0	0	0	0	0	0	0	0	0	0
ASV1593	0	0	0	0	0	0	0	0	0	0	0	1	0	0	0	0	0	0	0	0	0	0	0	0	0	0	0	0	0	0	0	1	0	0	0	0	0	0	0	0	0	0	0	0	0	0	0	0	0
ASV1469	0	0	0	0	0	0	0	0	0	0	0	0	0	1	0	0	0	0	0	0	0	0	0	0	0	0	0	0	0	0	0	2	0	0	0	0	0	0	0	0	0	0	0	0	0	0	0	0	0
ASV213	0	0	0	0	0	0	0	1	0	1	1	0	4	0	0	1	0	0	0	0	0	0	0	0	0	0	0	0	0	0	0	0	0	0	0	0	0	0	0	0	0	0	0	0	0	0	0	0	0
ASV177	0	2	0	0	0	0	0	0	0	0	0	0	0	0	0	0	18	8	0	0	0	0	0	0	0	0	0	0	0	0	0	0	0	0	0	0	0	0	0	0	5	0	2	0	0	0	0	1	0
ASV486	0	0	0	0	0	0	0	0	0	0	0	0	0	0	0	0	0	0	0	0	0	0	0	0	0	0	0	0	0	0	0	0	0	0	0	0	0	0	0	0	0	0	0	0	0	0	0	0	0
ASV337	0	0	0	0	0	0	0	0	0	0	0	0	0	0	0	0	0	0	0	0	0	0	0	0	0	0	0	0	0	0	0	0	0	0	0	0	0	0	0	0	0	0	0	0	0	0	0	0	0
ASV1057	0	0	0	0	0	0	0	0	0	0	0	0	0	0	0	0	0	0	0	0	1	0	0	0	0	0	0	0	0	0	0	0	0	0	0	0	0	0	0	0	0	0	0	0	0	0	2	0	0
ASV685	0	0	0	0	0	0	0	0	0	0	0	0	0	0	0	0	0	0	1	0	2	0	0	0	2	0	2	0	0	0	0	0	0	0	0	1	0	0	1	0	0	1	3	0	1	0	1	1	0
ASV268	0	0	0	0	0	0	0	0	0	0	0	0	3	0	0	0	0	0	37	8	0	100	26	0	48	163	165	0	132	0	0	0	0	0	0	0	0	0	0	0	1	0	0	0	0	0	0	0	0
ASV413	0	0	0	0	0	0	0	0	0	0	0	0	0	0	0	0	0	0	0	0	0	0	0	1	0	0	0	0	0	0	0	0	0	0	0	0	0	0	0	0	0	0	0	0	0	0	0	0	0
ASV1014	0	8	0	0	0	0	0	2	0	0	1	0	0	0	1	0	0	0	0	0	0	0	0	0	0	0	0	0	0	0	0	0	0	0	0	0	0	0	0	0	0	0	0	0	0	0	0	0	0
ASV1757	0	1	0	0	0	0	0	0	0	0	0	0	0	0	0	0	6	19	1	2	2	0	0	0	12	0	5	0	4	0	0	0	0	0	0	0	0	0	0	0	0	0	4	0	0	0	0	0	0
ASV1634	0	0	0	0	0	0	0	2	0	0	0	3	0	6	16	0	7	3	2	0	3	1	0	1	0	0	1	0	1	0	0	0	0	0	0	1	0	0	1	0	3	0	6	0	0	0	0	2	0
ASV2127	0	0	0	0	0	0	0	0	0	0	0	0	0	0	0	0	0	0	0	0	0	0	0	0	0	0	0	0	0	0	0	0	0	0	0	0	0	0	0	0	0	0	0	0	0	0	0	0	0
ASV797	0	0	0	0	0	0	0	0	0	0	0	0	0	0	0	0	0	0	0	0	0	0	0	0	0	0	0	0	0	0	0	0	0	0	0	0	0	0	0	0	0	0	0	0	0	0	0	0	0
ASV2037	0	2	0	0	0	0	0	0	0	0	0	0	0	2	1	1	0	3	0	0	0	0	0	0	0	0	0	0	0	0	0	0	0	0	0	0	0	0	0	0	0	0	0	0	0	0	0	0	0
ASV1045	0	15	0	0	0	0	0	0	0	0	0	37	0	1	0	0	0	0	0	0	0	0	0	0	0	0	0	0	0	0	0	0	0	0	0	0	0	0	0	0	0	0	0	0	0	0	0	0	0
ASV221	0	0	0	0	8	0	0	0	0	0	0	0	0	0	0	0	0	0	0	0	0	0	0	0	0	0	0	0	0	0	0	1	4	0	0	0	0	0	0	0	0	0	0	0	0	0	0	0	0
ASV1158	0	0	0	0	0	0	0	0	0	0	0	0	0	0	0	0	1	0	0	0	0	0	0	0	0	0	0	0	0	0	0	0	0	0	0	0	0	0	0	0	0	0	2	0	0	0	1	0	0
ASV1284	0	1	0	0	1	0	0	0	0	0	0	1	0	0	0	0	1	0	0	0	0	0	0	0	0	0	0	0	0	0	0	0	0	0	0	0	0	0	0	0	0	0	0	0	0	0	0	0	0
ASV1885	0	0	0	0	0	0	0	0	0	0	0	0	0	0	0	0	5	3	1	0	50	0	0	51	0	0	0	1	0	0	0	1	1	3	0	0	0	0	0	1	5	1	4	6	1	3	1	0	4
ASV1085	0	0	0	0	0	0	0	0	0	0	0	0	0	0	0	0	0	0	0	0	0	0	0	0	0	0	0	0	0	0	0	0	0	0	0	0	0	0	0	0	0	0	0	0	0	0	0	0	0
ASV569	0	1	0	0	0	0	0	1	0	0	3	0	0	0	0	0	0	0	0	0	0	0	0	0	0	0	0	0	0	0	0	0	0	0	0	0	0	0	0	0	0	0	0	0	0	0	0	0	0
ASV511	0	0	0	0	0	0	0	0	0	0	0	0	0	0	0	0	11	16	0	0	0	0	0	1	1	0	0	0	0	0	0	0	0	0	0	0	0	0	0	0	5	0	15	0	0	0	0	0	0
ASV1743	0	0	0	0	0	0	0	0	0	0	0	0	0	0	0	0	2	1	6	0	0	2	0	0	0	0	0	0	0	0	0	0	0	0	0	0	0	0	0	0	0	0	3	0	0	0	1	0	0
ASV160	0	1	0	0	0	0	0	1	1	0	1	0	0	0	0	2	8	12	10	17	107	34	7	168	2	9	8	94	7	81	1	0	55	4	0	1	0	1	1	3	6	2	7	4	19	0	0	20	34
ASV526	0	127	0	0	0	0	0	0	0	0	0	8	0	0	0	0	19	0	0	0	0	0	0	0	0	0	0	0	0	0	0	0	0	0	0	0	0	0	0	0	9	0	0	0	0	0	0	0	0
ASV1946	0	0	0	0	0	0	0	0	0	0	0	0	0	0	0	0	0	0	0	0	0	0	0	0	0	0	0	0	0	0	0	0	0	0	0	0	0	0	0	0	0	0	0	0	0	0	0	0	0
ASV872	0	0	0	0	0	0	0	0	0	0	0	0	0	0	0	0	0	0	0	0	0	0	0	0	0	0	0	1	0	0	0	0	0	0	0	0	0	0	0	0	0	0	1	0	0	0	0	1	0
ASV106	0	63	0	0	6	0	0	0	0	0	0	0	0	0	0	0	0	0	0	0	0	0	0	0	0	0	0	0	0	0	0	1	0	0	0	0	0	0	0	0	0	0	0	0	0	0	0	0	0
ASV1262	0	1	0	0	0	0	0	0	1	0	0	0	0	0	0	1	4	11	0	0	0	0	0	0	0	0	0	0	0	0	0	0	0	0	0	0	0	0	0	0	3	0	0	0	0	0	0	0	0
ASV1700	0	0	0	0	0	0	0	0	0	0	0	0	0	0	0	0	0	0	0	0	0	0	0	0	0	0	0	0	0	0	0	0	0	0	0	0	0	0	0	0	0	0	0	0	0	0	0	0	0
ASV530	0	0	0	0	0	0	0	0	0	0	0	0	0	0	0	0	11	25	0	0	0	0	0	0	4	0	0	0	0	0	0	0	0	0	0	0	0	0	0	0	1	0	1	0	0	0	0	0	0
ASV2067	0	1	0	0	0	0	0	0	0	0	0	1	0	0	0	0	0	0	0	0	0	0	0	0	0	0	0	0	0	0	0	0	0	0	0	0	0	0	0	0	0	0	0	0	0	0	0	0	0
ASV150	0	0	0	0	0	0	0	0	0	0	0	0	0	0	0	0	2	1	0	0	0	0	1	0	0	0	3	0	0	0	1	70	67	6	1	1	4	5	3	2	0	101	2	6	4	1	8	7	3
ASV60	0	1	0	0	0	0	0	0	0	0	0	0	0	0	0	0	1	0	0	0	0	1	0	0	0	0	0	0	0	0	0	0	0	0	0	0	0	0	0	0	1	0	1	0	0	0	0	0	0
ASV886	2	0	3	0	1	3	0	0	0	0	0	0	0	0	0	0	0	0	0	0	0	0	0	0	0	0	0	0	0	0	0	0	0	0	0	0	0	0	0	0	0	0	0	0	0	0	0	0	0
ASV237	0	6	0	0	0	0	0	0	0	0	0	11	0	1	10	0	0	0	0	0	0	0	0	0	0	0	0	0	0	0	0	0	0	0	0	0	0	0	0	0	0	0	0	0	0	0	0	0	0
ASV556	0	1	0	0	0	0	0	2	2	0	0	0	0	0	0	0	8	1	0	3	0	0	0	0	0	0	0	0	0	1	0	0	0	0	0	0	0	0	0	0	1	0	6	0	0	0	0	0	0
ASV1979	0	0	0	0	0	0	0	2	0	0	17	0	68	0	0	0	0	8	1	2	0	0	0	1	0	3	1	9	0	0	28	13	10	1	7	8	5	4	5	56	12	167	7	57	7	77	54	42	10
ASV1477	0	0	0	0	6	0	8	2	1	1	1	0	0	0	0	0	1	0	40	144	4	12	91	3	20	3	25	0	3	0	0	0	0	0	1	0	0	1	0	0	3	5	5	1	6	11	5	6	10
ASV1629	0	0	0	0	0	0	0	0	0	0	0	0	0	1	0	0	0	0	0	0	0	0	0	0	0	0	0	0	0	0	0	0	0	0	0	0	0	0	0	0	0	0	0	0	0	0	0	0	0
ASV1606	0	0	0	0	0	0	0	0	0	0	0	0	0	0	0	0	0	0	0	0	0	0	0	0	0	0	0	0	0	0	0	0	0	0	0	0	0	0	0	0	0	0	0	0	0	0	0	0	0
ASV1544	0	1	0	0	0	0	0	0	0	0	0	0	0	0	1	1	0	0	0	0	0	0	0	0	0	0	0	0	0	0	0	0	0	0	0	0	0	0	0	0	0	0	0	0	0	0	0	0	0
ASV967	0	0	0	0	0	0	0	0	0	0	0	0	0	0	0	0	0	0	1	1	0	2	0	0	0	2	0	0	0	0	0	0	0	0	2	0	0	3	0	0	0	0	0	0	0	0	0	0	0
ASV1290	0	1	0	0	1	0	1	2	1	0	2	0	1	0	0	2	0	0	0	0	0	0	0	0	0	0	0	0	0	0	0	0	0	0	0	0	0	0	0	0	0	0	0	0	0	0	0	0	0
ASV397	15	34	7	138	15	0	22	110	42	22	53	0	12	0	1	2	0	0	0	0	0	0	0	0	0	0	0	0	0	0	0	1	0	0	0	0	0	0	0	0	0	0	0	0	0	0	0	0	0
ASV771	0	0	0	0	0	0	0	0	0	0	0	0	0	0	0	0	0	0	0	0	0	0	0	0	0	0	0	0	0	0	0	0	0	0	0	0	0	0	0	0	0	0	0	0	0	0	0	0	0
ASV821	0	39	26	0	0	0	0	0	0	0	0	0	0	0	0	0	0	0	0	0	0	0	0	0	0	0	0	0	0	0	0	0	0	0	0	0	0	0	0	0	0	0	0	0	0	0	0	0	0
ASV1162	1	1	1	6	8	0	1	0	0	0	0	0	0	0	0	0	15	0	0	0	0	0	0	0	0	0	0	0	0	0	0	0	0	0	0	0	0	0	0	0	0	0	0	1	0	0	0	0	0
ASV532	1	125	25	0	1	0	0	0	0	0	0	0	0	0	0	0	0	0	0	0	0	0	0	0	0	0	0	0	0	0	0	0	0	0	0	0	0	0	0	0	0	0	0	0	0	0	0	0	0
ASV1850	0	6	0	0	0	0	0	0	0	0	0	0	0	0	0	0	0	0	0	0	0	0	0	0	0	0	0	2	0	1	0	0	0	0	0	2	1	0	0	0	2	0	0	1	0	0	0	0	0
ASV951	0	0	0	0	0	0	0	0	0	0	0	0	0	0	0	0	1	0	0	1	0	0	0	0	1	0	6	0	1	0	0	0	0	0	0	0	0	0	0	0	1	0	2	0	0	0	1	0	0
ASV1194	0	2	0	0	0	0	0	0	0	0	0	0	0	0	0	0	0	0	0	0	0	0	0	0	0	0	0	0	0	0	0	0	0	0	0	0	0	0	0	0	0	0	0	0	0	0	0	0	0
ASV1760	0	1	0	0	0	0	0	0	0	0	0	0	0	0	0	0	0	0	0	0	0	0	0	0	0	0	0	0	0	0	0	0	0	0	0	0	0	0	0	0	0	0	0	0	0	0	0	0	0
ASV232	1	0	0	0	0	0	0	0	0	0	0	0	0	0	0	0	0	1	0	0	0	0	0	0	0	0	0	0	0	0	0	0	0	0	0	0	0	0	0	0	0	0	0	0	0	0	0	0	0
ASV2053	0	0	0	0	2	0	0	0	0	0	0	0	0	0	0	0	0	0	59	18	28	59	8	43	19	37	8	15	4	10	2	1	3	0	3	0	0	2	4	4	0	10	0	4	0	7	0	0	1
ASV1235	0	0	0	0	0	0	0	0	1	0	1	1	1	0	0	0	0	0	0	0	0	0	0	0	0	0	0	0	0	0	0	0	0	0	0	0	0	0	0	0	0	0	0	0	0	0	0	0	0
ASV1240	0	0	0	0	0	0	0	0	0	0	0	0	0	0	0	0	0	0	0	0	0	0	0	0	0	0	0	0	0	0	0	0	1	0	0	0	0	0	0	0	0	0	0	0	0	0	0	0	0
ASV523	1	0	2	0	0	1	3	0	0	0	0	0	0	0	0	0	0	0	0	0	0	0	0	0	0	0	0	0	0	0	0	0	0	0	0	0	0	0	0	0	0	0	0	0	0	0	0	0	0
ASV322	0	0	0	0	0	0	0	0	0	0	0	0	0	0	0	0	0	0	0	0	0	0	0	0	0	0	0	0	0	0	0	3	1	0	0	0	0	0	0	0	0	0	0	0	0	0	0	0	0
ASV702	0	0	4	0	0	0	0	0	0	0	0	0	1	0	0	0	0	0	0	0	0	0	0	0	0	0	0	0	0	0	0	0	0	0	0	0	0	0	0	0	0	0	0	0	0	0	0	0	0
ASV878	0	0	2	0	0	0	0	0	0	0	0	0	0	0	0	0	0	0	0	0	0	0	0	0	0	0	0	0	0	0	0	0	0	0	0	0	0	0	0	0	0	1	0	1	0	0	0	1	0
ASV1260	0	0	0	0	0	0	0	0	0	0	0	0	0	0	0	0	0	0	0	0	0	0	0	0	0	0	0	0	0	0	0	0	0	0	0	0	0	0	0	0	0	0	0	0	0	0	0	0	0
ASV1880	1	2	2	1	2	3	7	3	0	5	3	2	10	1	1	0	2	1	17	18	11	12	8	7	11	16	6	1	0	1	0	1	0	0	1	4	0	3	0	1	3	8	7	2	7	8	11	4	10
ASV1148	0	0	0	0	0	0	0	0	0	0	0	0	0	0	0	0	0	0	0	0	0	0	0	0	0	0	0	0	0	0	0	0	0	0	0	0	0	0	0	0	0	0	0	0	0	0	0	0	0
ASV2126	0	0	0	0	0	0	0	0	0	0	0	0	0	0	0	0	0	0	0	0	0	0	0	0	0	0	0	0	0	0	0	0	0	0	0	0	0	0	0	0	0	0	0	0	0	0	0	0	0
ASV1255	0	0	0	0	2	1	0	0	0	0	0	0	3	0	0	0	2	0	0	0	1	0	0	1	0	0	20	3	64	9	2	4	96	0	0	0	0	0	0	0	19	0	19	0	2	0	7	1	0
ASV835	0	0	0	0	0	0	0	0	0	0	0	0	6	0	0	0	1	0	1	0	0	1	0	0	0	1	24	2	99	18	0	2	98	0	0	0	0	0	0	0	28	0	26	0	0	0	2	0	1
ASV529	0	0	0	0	0	0	0	2	0	0	0	0	5	0	0	0	2	5	0	1	0	0	0	0	0	0	17	6	112	24	1	3	168	0	0	0	0	0	0	0	38	0	37	0	1	0	5	0	0
ASV1548	0	0	0	0	5	0	0	0	0	0	0	0	0	0	0	0	0	0	0	0	0	0	0	0	0	0	0	1	0	0	3	0	0	0	0	0	0	0	0	2	0	0	0	1	0	0	0	0	0
ASV619	0	0	0	0	0	0	0	0	0	0	0	0	0	0	0	0	0	0	0	0	0	0	0	0	0	0	0	0	0	0	0	0	2	0	0	0	0	0	0	0	1	0	1	0	0	0	0	0	0
ASV892	2	0	0	0	1	0	3	0	0	0	0	0	0	0	0	0	0	0	2	113	0	0	78	0	14	0	21	0	0	0	0	0	0	0	0	0	0	0	1	0	0	0	0	0	0	0	0	1	0
ASV1799	0	0	0	0	0	0	0	0	0	0	0	0	0	0	0	0	0	0	0	0	0	0	0	0	0	0	0	0	0	0	0	0	0	0	0	0	0	0	0	0	0	0	0	0	0	0	0	0	0
ASV1306	0	0	0	0	0	0	0	0	0	0	0	0	0	0	0	0	0	0	0	0	0	0	0	0	0	0	0	0	0	0	0	0	0	0	0	0	0	0	0	0	0	0	0	0	0	0	0	0	0
ASV855	0	0	1	0	0	0	0	0	0	0	0	0	1	0	0	0	0	0	0	0	0	0	0	0	0	0	0	0	0	0	0	0	0	0	0	0	0	0	0	0	0	0	0	0	0	0	0	0	0
ASV1949	0	0	0	1	19	0	0	0	0	0	1	0	0	0	0	0	0	0	0	117	0	0	18	3	2	0	5	0	7	0	0	0	19	0	0	63	0	0	34	0	0	0	2	0	0	0	0	21	0
ASV318	0	0	0	0	0	0	0	0	0	0	0	1	0	0	0	0	1	0	0	0	0	0	0	0	0	0	0	0	0	0	0	0	1	0	0	0	0	0	0	0	0	0	0	0	0	0	0	0	0
ASV902	0	0	0	0	0	0	0	0	0	0	0	0	0	0	0	0	0	1	1	1	0	0	1	0	0	0	5	0	1	0	0	0	0	0	0	0	0	0	0	0	1	0	0	2	0	1	1	0	0
ASV211	0	0	0	0	0	0	0	0	0	0	0	0	0	0	0	0	439	587	1	1	1	0	0	0	1	0	0	5	0	0	0	0	9	0	0	5	0	0	0	0	287	14	302	0	49	1	83	111	3
ASV1111	0	0	0	0	0	0	0	0	0	0	0	0	0	0	0	0	0	0	0	0	0	0	0	0	0	0	0	0	0	0	0	0	0	0	0	0	0	0	0	0	0	0	0	0	0	0	0	0	0
ASV402	0	75	0	3	0	0	0	0	0	0	0	3	0	0	0	0	0	0	0	0	0	0	0	0	0	0	0	0	0	0	0	0	0	0	0	0	0	0	0	0	0	0	0	0	0	0	0	0	0
ASV634	0	0	0	0	0	0	0	0	0	0	0	0	0	0	0	0	0	0	0	0	0	0	1	0	2	0	4	0	27	0	0	0	1	0	0	1	0	0	0	0	0	0	0	0	0	0	0	1	1
ASV51	0	0	1	0	0	0	0	0	0	0	0	0	0	0	0	0	0	0	1	0	0	0	0	0	0	0	0	0	0	0	0	0	0	0	0	0	0	0	0	0	0	0	0	0	0	0	0	0	0
ASV678	0	0	0	0	0	0	0	0	0	0	0	0	1	0	0	0	0	0	0	0	0	0	0	0	0	0	0	0	0	0	19	0	0	1	0	0	3	0	0	15	0	0	0	40	0	0	0	0	2
ASV904	0	0	0	0	0	0	0	0	0	0	0	0	0	0	0	0	0	0	0	0	0	0	0	0	0	0	0	0	0	0	0	0	0	0	0	0	0	0	0	0	0	0	0	0	0	0	0	0	0
ASV1653	0	0	0	0	1	0	0	0	0	0	0	0	0	0	0	0	0	0	0	0	0	0	0	0	0	0	0	0	0	0	0	0	0	0	0	0	0	0	0	0	0	0	0	0	0	0	0	0	0
ASV1717	0	0	0	0	0	0	0	0	0	0	0	0	0	0	0	0	0	0	0	0	0	0	0	0	0	0	0	0	0	0	0	0	0	0	0	0	0	0	0	0	0	0	0	0	0	0	0	0	0
ASV2063	0	0	0	0	0	0	0	0	0	0	0	0	0	0	0	0	0	0	0	0	0	0	0	0	0	0	0	0	0	0	0	0	0	0	0	0	0	0	0	0	0	0	0	0	0	0	0	0	0
ASV101	0	0	0	1	9	48	9	0	0	0	0	0	0	0	0	0	0	0	0	0	0	0	0	0	0	0	0	0	0	0	2	3	9	0	0	0	0	0	0	0	0	0	0	0	0	0	0	0	0
ASV841	0	0	0	0	0	0	0	0	0	0	0	0	0	2	5	8	0	0	0	0	0	0	0	0	0	0	0	0	0	0	0	0	0	0	0	0	0	0	0	0	0	0	0	0	0	0	0	0	0
ASV976	0	0	0	0	0	3	0	0	0	0	0	0	0	0	0	0	0	0	0	0	0	0	0	0	0	0	0	0	0	0	0	0	0	0	0	0	0	0	0	0	0	0	0	0	0	0	0	0	0
ASV964	0	0	0	0	0	0	0	0	0	0	0	0	0	0	0	0	0	1	0	0	0	0	0	0	0	0	0	0	0	0	0	0	1	0	0	0	0	0	0	1	0	0	1	2	0	0	0	0	1
ASV308	0	0	0	0	0	0	0	0	0	0	0	0	0	0	0	0	0	0	0	0	0	0	0	0	0	0	0	0	0	0	1	0	0	0	0	0	0	0	0	0	0	0	0	0	0	0	0	0	0
ASV332	0	0	0	0	0	0	0	0	0	0	0	0	0	0	0	0	0	0	0	0	0	0	0	0	0	0	0	0	0	0	0	0	0	0	0	0	0	0	0	0	0	0	0	0	0	0	0	0	0
ASV595	0	0	0	0	12	4	26	0	411	43	2	0	2	0	0	54	0	0	0	0	0	0	0	0	0	0	0	0	0	0	0	0	0	0	0	0	0	0	0	0	0	0	0	0	0	0	0	0	0
ASV1690	0	0	0	0	0	0	0	0	0	0	0	0	0	0	0	0	0	0	0	0	0	0	0	0	0	0	0	0	0	0	0	0	0	0	0	0	0	0	0	0	0	0	0	0	0	0	0	0	0
ASV304	6	1	4	0	0	0	0	0	0	0	0	0	0	0	0	0	0	0	0	0	0	0	0	0	0	0	0	0	0	0	0	0	0	0	0	0	0	0	0	0	0	0	0	0	0	0	0	0	0
ASV346	0	0	0	0	0	0	0	0	0	0	0	0	0	0	0	0	0	0	0	0	0	0	0	0	0	0	0	0	0	0	0	0	0	0	0	0	0	0	0	0	0	0	0	0	0	0	0	0	0
ASV1609	0	0	0	0	0	0	0	0	0	0	0	0	0	0	0	0	0	0	0	0	0	0	0	0	0	0	0	0	0	0	0	0	0	0	0	0	0	0	0	0	0	0	0	0	0	0	0	0	0
ASV2014	0	0	0	0	0	0	0	0	0	0	0	0	0	0	0	0	0	0	0	0	0	0	0	0	0	0	0	0	0	0	0	0	0	0	0	0	0	0	0	0	0	0	0	0	0	0	0	0	0
ASV1514	0	0	0	0	0	0	0	0	0	0	0	0	0	0	0	0	0	0	0	0	0	0	0	0	0	0	0	0	0	0	0	0	0	0	0	0	0	0	0	0	0	0	0	0	0	0	0	0	0
ASV1140	0	19	0	0	0	0	0	0	0	0	0	3	0	0	0	0	0	0	0	0	0	0	0	0	0	0	0	0	0	0	0	0	0	0	0	0	0	0	0	0	0	0	0	0	0	0	0	0	0
ASV82	0	0	0	0	0	0	0	0	0	0	0	0	1	0	0	0	18	0	0	0	0	0	0	0	0	0	0	0	0	1	0	0	0	0	0	0	0	0	0	0	0	0	1	0	0	1	0	0	0
ASV1463	0	6	0	0	0	0	0	0	0	0	0	0	0	0	0	0	0	0	0	0	0	0	0	0	0	0	0	0	0	0	0	0	0	0	0	0	0	0	0	0	0	0	0	0	0	0	0	0	0
ASV416	1	1	2	0	0	0	0	0	0	0	0	0	0	0	1	0	0	2	0	0	0	0	0	0	0	0	0	1	0	0	0	0	0	0	0	0	0	0	0	0	0	0	0	0	0	0	0	0	0
ASV496	0	1	0	0	0	0	0	0	0	0	0	0	0	0	1	0	6	3	0	0	0	0	0	0	0	0	0	0	0	0	0	0	0	0	0	0	0	0	0	0	3	0	2	0	0	0	1	0	0
ASV1095	13	0	12	1	4	4	9	8	379	62	60	0	180	0	7	41	0	0	0	0	0	0	0	0	0	0	0	0	0	0	0	0	0	0	0	0	0	0	0	0	0	0	0	0	0	0	0	0	0
ASV760	0	0	0	0	0	0	0	0	0	0	0	0	0	0	0	0	0	0	0	0	0	0	0	0	0	0	0	0	0	0	0	0	0	0	0	0	0	0	0	0	0	0	0	0	0	0	0	0	0
ASV1439	0	0	0	0	0	0	0	0	0	0	0	0	0	0	0	0	0	0	0	0	0	0	0	0	0	0	0	0	0	0	0	0	0	0	0	0	0	0	0	0	0	0	0	0	0	0	0	0	0
ASV655	0	0	0	0	0	0	0	0	0	0	0	0	0	0	0	0	0	0	0	0	0	0	0	0	0	0	0	0	0	0	0	0	0	0	0	0	0	0	0	0	0	0	0	0	0	0	0	0	0
ASV1251	0	0	0	0	0	0	0	0	0	0	0	0	0	0	0	0	0	0	0	0	0	0	0	0	0	0	0	0	0	0	0	0	0	0	0	0	0	0	0	0	0	0	0	0	0	0	0	0	0
ASV1215	0	0	0	0	0	0	0	0	0	0	0	0	0	0	0	0	0	0	0	0	0	0	0	0	0	0	0	0	0	0	1	1	0	0	0	0	0	0	0	0	0	0	0	0	0	0	0	0	0
ASV353	0	0	0	0	0	0	0	0	0	0	0	0	0	0	0	0	0	0	0	0	0	0	0	0	0	0	0	0	0	0	0	0	0	0	0	0	0	0	0	0	0	0	0	0	0	0	0	0	0
ASV1409	0	0	0	0	0	0	0	0	0	0	0	0	0	0	0	0	0	0	0	0	0	0	0	0	0	0	0	0	0	0	0	0	0	0	0	0	0	0	0	0	0	0	0	0	0	0	0	0	0
ASV1486	0	0	0	0	0	0	0	0	0	0	0	0	0	0	0	0	0	0	0	0	0	0	0	0	0	0	0	0	0	0	0	0	0	0	0	0	0	0	0	0	0	0	0	0	0	0	0	0	0
ASV1565	13	6	40	0	0	0	0	0	6	2	8	0	4	2	13	22	0	0	0	0	0	0	0	0	0	0	0	0	0	0	0	0	0	0	0	0	0	0	0	0	0	0	0	0	0	0	0	0	0
ASV597	0	3	0	0	0	0	0	0	0	0	0	0	0	0	0	0	0	0	0	0	0	0	0	0	0	0	0	0	0	0	0	0	0	0	0	0	0	0	0	0	0	0	0	0	0	0	0	0	0
ASV1066	0	0	0	0	0	0	0	0	0	0	0	0	0	0	0	0	0	0	0	0	0	0	0	0	0	0	0	0	0	0	2	0	0	0	0	0	0	0	0	0	0	0	0	0	0	0	0	0	0
ASV1783	0	0	0	0	0	0	0	0	0	0	0	0	0	0	0	0	0	0	0	0	0	0	0	0	0	0	0	0	0	0	0	0	0	0	0	0	0	0	0	0	0	0	0	0	0	0	0	0	0
ASV502	0	0	0	0	0	0	0	0	0	0	0	0	0	0	0	0	0	0	0	0	0	0	0	0	0	0	0	0	0	0	0	0	0	0	0	0	0	0	0	0	0	0	0	0	0	0	0	0	0
ASV1028	0	0	0	0	1	0	0	0	0	0	2	0	5	0	0	0	0	0	0	0	0	0	0	0	0	0	0	0	0	0	0	0	0	0	0	0	0	0	0	0	0	0	0	0	0	0	0	0	0
ASV989	0	0	0	0	0	0	0	0	0	0	0	0	0	0	0	0	0	0	0	0	0	0	0	0	0	0	0	0	0	0	0	0	0	0	0	0	0	0	0	0	0	0	0	0	0	0	0	0	0
ASV1671	0	8	0	0	0	0	0	0	0	0	0	0	0	0	0	0	0	0	0	0	0	0	0	0	0	0	0	0	0	0	0	0	0	0	0	0	0	0	0	0	0	0	0	0	0	0	0	0	0
ASV1197	0	0	0	0	0	0	0	0	0	0	0	0	0	0	0	0	0	0	0	0	0	0	0	0	0	0	0	0	0	0	0	0	0	0	0	0	0	0	0	0	0	0	0	0	0	0	0	0	0
ASV1493	0	0	0	0	0	3	3	0	0	0	0	0	0	0	0	0	0	0	0	0	0	0	0	0	0	0	0	0	0	0	0	0	0	0	0	0	0	0	0	0	0	0	0	0	0	0	0	0	0
ASV1458	0	6	0	0	0	0	0	0	0	0	0	3	0	44	0	0	0	0	0	0	0	0	0	0	0	0	0	0	0	0	0	0	0	0	0	0	0	0	0	0	0	0	0	0	0	0	0	0	0
ASV1512	0	0	0	0	0	0	0	0	1	0	0	0	0	0	0	0	6	2	2	0	0	0	0	1	0	0	0	0	0	0	0	7	0	0	0	0	0	2	0	0	1	44	1	0	0	55	3	2	0
ASV856	0	0	0	0	0	0	0	0	0	0	0	0	0	0	0	0	0	0	0	0	0	0	0	0	0	0	0	0	0	0	1	0	0	0	0	0	0	0	0	0	0	0	0	0	0	0	0	0	0
ASV117	0	0	0	0	0	0	0	0	0	0	0	0	0	0	0	0	19	5	241	101	23	277	91	29	53	100	34	4	66	21	0	1	1	0	0	0	0	0	0	0	1	2	0	0	0	0	2	0	0
ASV764	194	28	358	0	0	0	0	260	15	60	238	2	333	1	39	18	0	14	0	0	2	0	0	7	0	0	24	2	1	0	143	6	6	10	16	8	17	15	6	214	109	27	21	40	12	11	28	36	63
ASV945	0	1	0	0	0	0	0	0	0	0	0	0	0	0	0	0	0	0	0	0	0	0	0	0	0	0	0	0	0	0	0	0	0	0	0	0	0	0	0	0	0	0	0	0	0	0	0	0	0
ASV1691	0	1	0	0	0	0	0	0	0	0	0	0	0	0	0	0	0	0	0	0	0	0	0	0	0	0	0	0	0	0	14	0	5	0	0	0	0	0	0	12	2	0	0	2	0	0	0	0	0
ASV1082	0	0	0	0	0	0	0	0	0	0	0	0	0	0	2	0	0	0	0	0	0	0	0	0	0	0	0	0	0	0	0	0	0	0	0	0	0	0	0	0	0	0	0	0	0	0	0	0	0
ASV650	0	0	0	0	0	0	0	0	0	0	0	0	0	0	0	0	0	0	0	0	0	0	0	0	0	0	0	0	0	0	0	0	0	0	0	0	0	0	0	0	0	0	0	0	0	0	0	0	0
ASV1820	0	0	0	0	0	0	0	0	0	0	0	0	0	0	0	0	0	0	0	0	0	0	0	0	0	0	0	0	0	0	0	0	0	0	0	0	0	0	0	0	0	0	0	0	0	0	0	0	0
ASV1636	0	0	0	0	0	0	0	0	0	0	0	0	0	0	0	0	0	0	0	0	0	0	0	0	0	0	0	0	0	0	0	0	0	0	0	0	0	0	0	0	0	0	0	0	0	0	0	0	0
ASV707	0	0	0	0	0	0	0	0	0	0	0	0	0	0	0	0	0	0	0	0	0	0	0	0	0	0	0	0	0	0	0	0	0	0	0	0	0	0	0	0	0	0	0	0	0	0	0	0	0
ASV1183	0	15	0	0	0	0	0	0	0	0	0	2	0	0	0	0	1	0	0	0	0	0	0	0	0	0	0	0	0	0	0	0	0	0	0	0	0	0	0	0	4	0	0	0	0	0	0	0	0
ASV1550	0	1	0	0	0	0	0	0	0	0	0	0	0	0	0	0	0	0	0	0	0	0	0	0	0	0	0	0	0	0	0	0	0	0	0	0	0	0	0	0	0	0	0	0	0	0	0	0	0
ASV258	0	0	0	0	0	0	0	0	0	0	0	0	0	0	0	0	33	21	2	0	2	0	0	0	0	0	0	0	0	0	11	0	110	3	0	20	3	0	3	61	26	0	6	425	13	0	21	12	19
ASV1518	0	5	0	0	0	0	0	0	0	0	0	0	0	0	0	0	0	0	0	0	0	0	0	0	0	0	0	0	0	0	0	0	0	0	0	0	0	0	0	0	0	0	0	0	0	0	0	0	0
ASV1219	5	0	16	0	0	0	0	0	1	0	8	0	3	0	4	3	0	0	0	0	0	0	0	0	0	0	0	0	0	0	0	0	0	0	0	0	0	0	0	0	0	0	0	0	0	0	0	0	0
ASV1941	0	0	0	0	2	0	10	0	116	27	4	0	4	0	2	21	0	0	0	0	0	0	0	0	0	0	0	0	0	0	0	0	0	0	0	0	0	0	0	0	0	0	0	0	0	0	0	0	0
ASV1917	0	0	0	0	0	0	0	0	0	0	0	0	0	0	0	0	0	0	0	0	0	0	0	0	0	0	0	0	0	0	0	0	0	0	0	0	0	0	0	0	0	0	0	0	0	0	0	0	0
ASV1513	0	0	0	0	0	0	0	0	0	0	0	0	0	0	0	0	0	0	0	0	0	0	0	0	0	0	0	0	0	0	0	0	0	0	0	0	0	0	0	0	0	0	0	0	0	0	0	0	0
ASV1999	7	0	6	0	2	1	8	8	49	32	27	0	113	0	3	9	0	0	0	0	0	0	0	0	0	0	0	0	0	0	0	0	0	0	0	0	0	0	0	0	0	0	0	0	0	0	0	0	0
ASV1319	0	0	0	0	0	0	0	0	0	0	0	0	0	0	0	0	0	0	0	0	0	0	0	0	0	0	0	0	0	0	0	0	0	0	0	0	0	0	0	0	0	0	0	0	0	0	0	0	0
ASV1954	0	0	0	0	0	0	0	0	0	0	0	0	0	0	0	0	0	0	0	0	0	0	0	0	0	0	0	0	0	0	0	0	0	0	0	0	0	0	0	0	0	0	0	0	0	0	0	0	0
ASV1692	0	0	0	0	0	0	0	5	0	2	4	0	0	0	0	0	0	0	0	0	0	0	0	0	0	0	0	0	0	0	0	0	0	2	0	1	0	0	0	1	0	0	0	0	0	0	0	0	0
ASV795	0	0	1	0	0	0	0	0	0	0	1	0	3	0	2	0	28	5	4	0	20	4	0	15	0	0	0	0	0	10	10	0	0	0	0	0	0	0	0	1	4	1	10	2	0	1	2	1	0
ASV185	0	0	0	0	0	0	0	0	0	0	0	0	0	0	0	0	0	0	0	0	0	0	0	0	0	0	0	0	0	0	0	0	0	0	0	0	0	0	0	0	0	0	0	0	0	0	0	0	0
ASV1861	0	0	0	0	0	0	0	0	0	0	1	0	0	0	0	0	0	0	0	0	0	0	0	0	0	0	0	0	0	0	0	0	0	0	0	0	0	0	0	0	0	0	0	0	0	0	0	0	0
ASV1651	3	0	3	0	0	0	0	0	0	0	2	0	3	0	1	5	0	0	0	0	0	0	0	0	0	0	0	0	0	0	0	0	0	0	0	0	0	0	0	0	0	0	0	0	0	0	0	0	0
ASV330	0	0	0	0	0	0	0	0	0	0	0	0	0	0	0	0	0	0	0	0	0	0	0	0	0	0	0	0	0	0	0	0	0	0	0	0	0	0	0	0	0	0	0	0	0	0	0	0	0
ASV1982	0	0	0	0	0	1	2	0	1	0	1	0	0	0	0	0	1	0	1	3	0	0	0	0	0	0	2	0	0	2	0	0	0	0	0	0	0	0	0	0	13	0	5	0	0	0	1	0	0
ASV1442	0	0	0	0	0	0	0	0	0	0	0	0	2	10	4	0	0	1	0	0	0	0	0	0	0	0	0	0	0	0	0	0	0	0	0	0	0	1	0	0	2	0	1	0	0	0	0	0	0
ASV1125	0	0	0	0	0	0	0	0	0	0	0	0	0	0	0	0	0	0	0	0	0	0	0	0	0	0	0	0	0	0	0	0	0	0	0	0	0	0	0	0	0	0	0	0	0	0	0	0	0
ASV432	0	0	0	0	0	0	0	0	0	0	0	0	0	0	0	0	0	0	0	0	0	0	0	0	0	0	0	0	0	0	0	0	0	0	0	0	0	0	0	0	0	0	0	0	0	0	0	0	0
ASV303	3	4	3	0	0	1	0	21	8	6	24	7	24	4	9	25	1	5	1	2	1	0	0	0	0	0	0	0	0	0	0	0	0	0	0	0	0	0	0	0	0	0	6	0	0	0	0	0	0
ASV973	0	0	0	0	0	0	1	0	0	0	0	0	0	0	0	0	0	0	0	0	0	0	0	0	0	0	0	0	0	0	0	0	0	0	0	0	0	0	0	0	0	0	0	0	0	0	0	0	1
ASV1043	0	0	0	0	0	0	0	1	0	0	4	0	0	0	0	0	0	0	0	0	0	0	0	0	0	0	0	0	0	0	0	0	0	0	0	0	0	0	0	0	0	2	0	0	0	0	0	0	0
ASV1681	0	0	0	0	0	0	0	0	0	0	0	0	0	0	0	0	0	0	0	0	0	0	0	0	0	0	0	0	0	0	0	0	0	0	0	0	0	0	0	0	0	0	0	0	0	0	0	0	0
ASV1268	0	0	0	0	0	0	0	0	0	0	0	0	0	0	0	0	4	1	43	11	5	39	9	8	10	24	5	2	3	4	1	0	0	0	0	0	0	1	0	0	0	0	0	0	0	3	0	0	0
ASV1007	0	0	0	0	0	0	0	0	0	0	0	0	0	0	0	0	0	0	0	0	0	0	0	0	0	0	0	0	0	0	0	0	0	0	0	0	0	0	0	0	0	0	0	0	0	0	0	0	0
ASV718	0	0	0	0	2	0	0	4	1	0	3	0	1	0	0	0	0	0	5	7	0	1	3	0	1	0	3	0	0	0	0	0	0	0	0	0	0	0	0	0	1	0	0	0	0	0	0	0	0
ASV379	4	0	7	0	0	0	0	0	0	0	0	0	0	0	0	0	0	0	0	0	0	0	0	0	0	0	0	0	0	0	0	0	0	0	0	0	0	0	0	0	0	0	0	0	0	0	0	0	0
ASV1731	0	0	0	0	0	0	0	0	0	0	0	0	0	0	0	0	0	0	0	2	0	0	0	0	1	0	0	0	0	0	0	0	0	0	0	0	0	0	0	0	1	0	0	0	0	0	0	0	0
ASV1144	0	0	0	0	0	0	0	0	0	0	0	0	0	0	0	0	5	1	0	0	0	0	0	0	0	0	0	0	0	0	0	0	0	0	0	0	0	0	0	0	4	1	1	0	0	0	1	0	0
ASV452	12	0	20	1	5	15	15	20	1017	75	123	0	311	0	2	63	0	0	0	0	0	0	0	0	0	0	0	0	0	0	0	2	0	0	0	0	0	0	0	0	0	0	0	0	0	0	0	0	0
ASV1304	0	0	0	0	0	0	0	0	0	0	0	0	0	0	0	0	0	0	0	0	0	0	0	0	0	0	0	0	0	0	0	0	0	0	0	0	0	0	0	0	0	0	0	0	0	0	0	0	0
ASV582	0	0	0	0	0	0	0	0	0	0	0	0	0	0	0	0	0	0	0	0	0	0	0	0	0	0	0	0	0	0	0	0	0	0	0	0	0	0	0	0	0	0	0	0	0	0	0	0	0
ASV1862	0	0	1	0	0	0	0	0	11	0	1	0	1	0	0	0	0	0	0	0	0	0	0	0	0	0	0	0	0	0	0	0	0	0	0	0	0	0	0	0	0	0	0	0	0	0	0	0	0
ASV770	0	0	0	0	0	0	0	0	0	0	0	0	0	0	0	0	0	0	0	0	0	0	0	0	0	0	0	0	0	0	0	0	0	0	0	0	0	0	0	0	0	0	0	0	0	0	0	0	0
ASV1611	0	0	0	0	0	0	0	0	0	0	0	0	0	0	0	0	0	0	0	0	0	0	0	0	0	0	0	0	0	0	0	0	0	0	0	0	0	0	0	0	0	0	0	0	0	0	0	0	0
ASV510	0	1	0	0	0	0	0	0	0	0	0	0	0	0	0	0	0	1	0	0	0	0	0	0	0	0	0	0	0	0	0	0	0	0	0	0	0	0	0	0	0	0	1	0	0	0	0	0	0
ASV1809	0	0	0	0	0	0	0	0	0	0	0	0	0	0	0	0	0	0	0	0	0	0	0	0	0	0	0	0	0	0	0	0	0	0	0	0	0	0	0	0	0	1	0	0	0	0	0	0	0
ASV372	0	0	0	0	0	0	0	0	0	0	0	0	0	0	0	0	0	0	0	0	0	0	0	0	0	0	0	0	0	0	0	0	0	0	0	0	0	0	0	0	0	0	0	0	0	0	0	0	0
ASV1172	0	0	0	0	0	0	0	0	0	0	0	0	0	0	0	0	0	0	0	0	0	0	0	0	0	0	0	0	0	0	0	0	0	0	0	0	0	0	0	0	0	0	0	0	0	0	0	0	0
ASV1595	4	0	4	0	5	12	15	0	3	0	0	0	0	0	0	0	0	0	0	0	0	0	0	0	0	0	0	0	0	0	0	0	0	0	0	0	0	0	0	0	0	0	0	0	0	0	0	0	0
ASV1416	0	2	0	0	0	0	0	0	0	0	0	0	0	0	2	0	0	0	0	0	0	0	0	0	0	0	0	0	0	0	0	0	0	0	0	0	0	0	0	0	0	0	0	0	0	0	0	0	0
ASV2005	0	0	0	0	0	0	0	0	0	0	0	0	0	0	0	0	0	0	0	0	0	0	0	0	0	0	0	0	0	0	0	0	0	0	0	0	0	0	0	0	0	0	0	0	0	0	0	0	0
ASV1854	4	0	7	0	2	8	19	7	105	81	23	0	95	0	3	21	0	0	0	0	0	0	0	0	0	0	0	0	0	0	0	0	0	0	0	0	0	0	0	0	0	0	0	0	0	0	0	0	0
ASV754	0	0	0	0	0	0	0	0	0	0	0	0	0	0	0	0	0	0	0	0	0	0	0	0	0	0	0	0	0	0	0	0	0	0	0	0	0	0	0	0	0	0	5	0	0	0	0	0	0
ASV1358	0	0	0	0	0	0	0	0	0	0	0	0	0	0	0	0	0	0	0	0	0	0	0	0	0	0	0	0	0	0	0	0	0	0	0	0	0	0	0	0	0	0	0	0	0	0	0	0	0
ASV1639	0	0	0	0	0	0	0	0	0	0	0	0	1	0	0	0	0	0	0	0	0	0	0	0	0	0	0	0	0	0	1	0	1	0	0	0	0	0	0	0	0	0	0	0	0	0	0	0	0
ASV263	889	219	1851	0	0	0	0	1431	151	82	439	68	500	30	175	216	0	0	0	0	0	0	0	0	0	0	0	0	0	0	0	0	0	0	0	0	0	0	0	0	0	0	0	0	0	0	0	0	0
ASV1724	0	0	0	0	0	0	0	0	0	0	0	0	0	0	0	0	0	0	0	0	0	0	0	0	0	0	0	0	0	0	0	0	0	0	0	0	0	0	0	0	0	0	0	0	0	0	0	0	0
ASV2006	0	0	0	2	1	2	5	1	1	0	1	0	0	0	0	1	0	0	0	2	0	0	0	0	1	0	0	0	0	0	0	0	0	0	0	0	0	0	0	0	0	0	0	0	0	0	0	0	0
ASV756	0	0	0	0	0	0	0	0	0	0	0	0	0	0	0	0	0	0	1	0	0	0	0	0	0	0	0	0	0	0	0	0	0	0	0	0	0	0	0	0	1	0	0	0	0	0	0	1	0
ASV2073	0	0	0	0	0	0	0	0	0	0	0	0	0	0	0	0	0	0	0	0	0	0	0	0	0	0	0	0	0	0	0	0	0	0	0	0	0	0	0	0	0	0	0	0	0	0	0	0	0
ASV1018	0	0	0	0	0	0	0	0	0	0	0	0	0	0	0	0	0	0	0	0	0	0	0	0	0	0	0	0	0	0	0	0	0	0	0	0	0	0	0	0	0	0	0	0	0	0	0	0	0
ASV1504	0	0	1	1	7	16	8	0	0	0	0	0	0	0	0	0	0	0	0	0	0	0	0	0	0	0	0	0	0	0	0	0	0	0	0	0	0	0	0	0	0	0	0	0	0	0	0	0	0
ASV1283	0	0	0	0	0	0	0	0	0	0	0	0	0	0	0	0	0	0	0	0	0	0	0	0	0	0	0	0	0	0	0	0	0	0	0	0	0	0	0	0	0	0	0	0	0	0	0	0	0
ASV1118	0	0	1	0	1	0	0	1	0	0	0	0	1	0	0	0	0	0	0	2	1	1	0	0	1	1	1	0	0	0	1	1	0	0	0	0	0	0	1	0	5	0	2	0	0	0	11	0	1
ASV563	0	0	0	0	0	0	0	0	0	0	0	0	0	0	0	0	0	1	0	0	0	0	0	0	0	0	0	0	0	0	0	0	0	0	0	0	0	0	0	0	0	0	0	0	0	0	0	0	0
ASV1429	0	0	0	0	0	0	0	0	0	0	0	0	0	0	0	0	0	0	0	0	0	0	0	0	0	0	0	0	0	0	0	0	0	0	0	0	0	0	0	0	0	0	0	0	0	0	0	0	0
ASV859	0	0	0	0	0	0	0	0	0	0	0	0	0	0	0	0	0	0	0	0	0	0	0	0	0	0	0	0	0	0	0	0	0	0	0	0	0	0	0	0	0	0	0	0	0	0	0	0	0
ASV193	0	0	0	0	0	0	0	0	0	0	0	0	0	0	0	0	0	0	0	0	0	0	0	0	0	0	0	0	0	0	0	0	0	0	0	0	0	0	0	0	0	0	0	0	0	0	0	0	0
ASV1041	0	0	1	0	0	2	0	0	0	0	0	0	0	0	0	0	0	1	0	0	0	0	0	0	0	1	0	0	0	0	0	0	0	0	0	0	0	0	0	0	12	0	11	0	0	0	0	0	0
ASV980	0	0	0	0	0	0	0	0	0	0	0	0	0	0	0	0	1	0	5	0	0	0	0	0	0	0	0	0	0	0	0	0	0	0	0	0	0	0	0	0	0	0	0	0	0	0	0	0	0
ASV226	0	1	0	1	0	0	0	0	0	0	0	0	0	0	0	0	495	19	80	28	4	58	2	1	0	36	0	0	0	0	0	131	0	0	55	0	0	144	4	0	9	107	11	0	12	91	166	9	6
ASV1064	1	0	1	0	1	3	1	0	0	0	0	0	0	0	0	0	0	0	0	2	1	1	0	0	0	0	0	2	0	0	0	1	0	0	0	0	0	0	0	0	11	0	13	0	0	0	0	0	0
ASV53	0	0	0	0	0	0	0	0	0	0	0	0	0	0	0	0	0	0	0	0	0	0	0	0	0	0	0	0	0	0	0	0	0	0	0	0	0	0	0	0	0	0	0	0	0	0	0	0	0
ASV1942	0	0	0	0	0	0	0	5	0	2	0	0	2	1	0	0	2	0	1	2	1	0	1	0	0	0	0	0	0	0	0	0	0	0	0	1	0	0	0	0	0	0	0	0	0	0	0	0	0
ASV586	0	0	0	0	0	0	0	0	0	0	0	0	0	0	0	0	116	23	2	7	0	0	0	0	0	0	0	0	0	0	0	0	0	0	0	0	0	0	0	0	1	0	32	0	0	0	0	2	0
ASV1694	0	76	0	10	151	110	279	0	0	0	0	0	0	0	0	0	207	7	3	1	12	5	0	1	0	0	0	0	0	0	0	1	0	0	0	0	0	0	0	0	13	0	13	0	4	0	0	1	1
ASV1570	0	0	0	0	0	0	0	0	0	0	0	0	0	0	0	0	0	5	0	0	0	0	0	0	0	0	0	8	0	1	0	0	0	0	0	0	0	0	0	0	0	0	0	0	0	0	0	0	0
ASV1480	0	31	0	4	95	58	158	0	0	0	0	0	0	0	0	0	141	7	10	5	11	0	0	0	0	0	0	0	0	0	0	1	0	0	0	0	0	0	0	0	13	0	9	0	0	0	0	4	0
ASV1560	0	1	0	0	5	1	9	0	0	0	0	0	0	0	0	0	1	0	0	0	0	0	0	0	0	0	0	0	0	0	0	0	0	0	0	0	0	0	0	0	0	0	0	0	0	0	0	0	0
ASV1997	0	0	0	0	0	0	0	0	0	0	1	0	0	0	0	0	0	0	0	0	0	0	0	0	0	0	0	0	0	0	0	0	0	0	0	0	0	0	0	0	0	0	0	0	0	0	0	0	0
ASV1302	0	0	0	0	0	0	0	0	0	0	0	0	0	0	0	0	0	0	0	0	0	0	0	0	0	0	0	0	0	0	0	0	0	0	0	0	0	0	0	0	0	0	0	0	0	0	0	0	0
ASV997	0	0	0	0	0	0	0	0	0	0	0	0	0	0	0	0	0	0	0	1	0	1	0	0	0	0	0	1	0	1	0	0	0	0	0	0	0	0	0	0	12	0	6	0	0	0	0	0	0
ASV1714	0	27	0	11	72	30	280	0	0	0	0	0	0	0	0	0	43	3	20	11	40	4	0	3	0	2	0	0	0	0	0	0	0	0	0	0	0	0	0	0	19	0	8	0	0	0	1	1	0
ASV1738	0	5	0	0	20	9	36	0	0	0	0	0	0	0	0	0	14	2	0	0	3	0	0	0	0	0	0	0	0	0	0	0	0	0	0	0	0	0	0	0	1	0	1	0	0	0	0	1	0
ASV966	0	0	0	0	0	0	0	0	0	0	0	0	0	0	0	0	0	0	0	0	0	0	0	0	0	0	0	0	0	0	0	0	0	0	0	0	0	0	0	0	0	0	0	0	0	0	0	0	0
ASV1603	0	0	0	0	0	0	0	0	0	0	0	0	0	0	0	0	0	0	0	0	0	0	0	0	0	0	0	0	0	0	0	0	0	0	0	0	0	0	0	0	0	0	0	0	0	0	0	0	0
ASV1016	0	0	0	0	0	0	0	0	0	0	0	0	0	0	0	0	0	0	0	0	0	0	0	0	0	0	0	0	0	0	0	0	0	0	0	0	0	0	0	0	0	0	0	0	0	0	0	0	0
ASV495	0	0	0	0	0	0	0	0	0	0	0	0	0	0	0	0	0	0	0	0	0	0	0	0	0	0	0	0	0	0	0	0	0	0	0	0	0	0	0	0	0	0	0	0	0	0	0	0	0
ASV2019	0	0	0	0	3	1	14	0	0	0	0	0	0	0	0	0	0	0	0	0	0	0	0	0	0	0	0	0	0	0	0	0	0	0	0	0	0	0	0	0	0	0	0	0	0	0	0	0	0
ASV1384	0	27	0	2	32	8	24	0	0	0	0	0	0	0	0	0	25	38	0	0	2	0	0	0	0	0	0	0	0	0	0	1	0	0	0	0	0	0	0	0	13	0	16	0	0	0	1	0	0
ASV621	0	0	0	0	0	0	0	0	0	0	0	0	0	0	0	0	0	0	0	0	0	0	0	0	0	0	0	0	0	0	0	0	0	0	0	0	0	0	0	0	0	0	0	0	0	0	0	0	0
ASV1213	0	0	0	0	1	0	0	0	0	0	0	0	1	0	0	0	3	1	0	0	0	0	0	0	1	0	6	0	40	11	0	1	41	0	0	0	0	0	0	0	14	1	7	0	1	0	0	0	0
ASV1044	0	0	0	0	0	0	0	0	0	0	0	0	0	0	0	0	0	0	0	0	0	0	0	0	0	0	0	0	0	0	0	0	0	0	0	0	0	0	0	0	0	0	0	0	0	0	0	0	0
ASV259	0	0	0	0	1	0	0	0	0	0	0	0	0	0	0	0	0	0	0	0	0	0	0	0	0	0	0	0	0	0	101	0	0	0	0	0	1	0	0	42	0	0	0	37	1	1	0	0	1
ASV406	0	0	0	0	0	0	0	0	0	0	0	0	0	0	0	0	0	0	0	0	0	0	0	0	0	0	0	0	0	0	0	0	0	0	0	0	0	0	0	0	0	0	0	0	0	0	0	0	0
ASV675	0	0	0	0	0	0	0	0	0	0	0	0	0	0	0	0	0	0	0	0	0	0	0	0	0	0	0	0	0	0	0	0	0	0	0	0	0	0	0	0	0	0	0	0	0	0	0	0	0
ASV1823	0	0	0	0	0	0	0	0	0	0	0	0	0	0	0	0	0	0	0	0	0	0	0	0	0	0	0	0	0	0	0	0	0	0	0	0	1	0	0	0	0	0	0	0	0	0	0	0	0
ASV1657	0	0	0	0	0	0	0	0	0	1	0	0	0	0	0	0	0	0	0	0	0	0	0	0	0	0	0	0	0	0	0	0	0	0	0	0	0	1	0	0	0	0	0	0	0	1	0	0	0
ASV1462	0	0	0	0	0	0	0	0	0	0	0	0	0	0	0	0	0	0	0	0	0	0	0	0	0	0	0	0	0	0	0	0	0	0	0	0	0	0	0	0	0	0	0	0	0	0	0	0	0
ASV1728	0	0	0	0	0	0	0	0	0	0	0	0	0	0	0	0	0	0	0	0	0	0	0	0	0	0	0	0	0	0	0	0	0	0	0	0	0	0	0	0	0	0	0	0	0	0	0	0	0
ASV96	0	1	0	4	5	1	2	0	0	0	0	0	0	0	0	0	0	0	0	102	0	0	79	0	33	0	140	0	141	0	0	0	0	0	0	0	0	0	0	0	0	0	0	0	0	0	0	0	0
ASV690	0	0	0	0	0	0	0	1	0	0	0	0	0	0	0	0	2	0	9	0	7	1	0	3	0	3	0	0	0	0	0	0	0	0	0	0	0	0	2	2	1	0	5	0	0	0	1	3	0
ASV433	0	0	0	0	1	0	0	0	0	0	0	0	0	0	0	0	0	1	0	37	0	0	21	0	21	0	71	0	22	0	0	0	0	0	0	0	0	0	0	0	0	0	0	0	0	0	3	0	0
ASV2008	0	0	0	0	0	0	0	0	0	0	0	0	0	0	0	0	0	0	0	52	0	0	43	0	11	0	20	0	12	0	0	0	2	0	1	3	0	1	2	0	0	0	0	0	0	0	15	0	0
ASV1765	0	0	0	0	0	0	0	1	0	0	0	0	0	0	0	0	0	0	0	0	0	0	0	0	0	0	0	0	0	0	0	0	0	0	0	0	0	0	0	0	0	0	0	0	0	0	0	0	0
ASV78	0	12	0	0	1	0	0	0	0	0	0	3	0	0	0	0	84	116	0	5	0	2	1	5	2	20	14	66	2	3	208	44	0	38	7	0	14	15	0	808	114	84	0	948	35	59	14	0	83
ASV1931	0	0	0	0	0	0	0	0	0	0	0	0	0	0	0	0	0	0	0	0	0	0	1	0	0	0	0	0	0	0	0	0	1	0	0	0	0	0	0	0	0	0	0	0	0	0	1	0	0
ASV1261	0	0	0	0	0	0	0	2	0	1	0	0	1	0	0	0	2	1	35	5	4	17	1	1	1	12	2	0	0	0	0	0	0	0	0	2	0	0	2	7	1	1	3	2	2	0	0	6	9
ASV1509	0	0	0	0	0	0	0	0	0	0	0	0	0	0	0	0	1	0	1	0	0	0	0	0	0	0	0	0	0	0	0	0	0	0	0	0	0	0	0	0	0	0	0	0	0	0	0	0	0
ASV1192	0	0	0	0	4	0	0	0	1	3	0	0	1	0	0	0	0	0	9	8	0	6	12	1	1	3	4	0	1	0	0	0	0	0	0	2	0	0	1	2	0	0	2	1	0	0	0	3	3
ASV620	0	0	0	0	0	0	0	0	0	0	0	0	0	0	0	0	0	0	0	0	0	0	0	0	0	0	0	1	0	0	0	0	0	0	0	0	0	0	0	0	0	0	0	0	0	0	0	0	0
ASV147	0	4	0	0	0	0	0	0	0	0	0	4	0	0	0	0	171	249	2	1	4	0	0	0	0	0	0	0	0	0	0	0	0	0	0	0	0	0	0	0	54	0	92	0	0	0	4	4	0
ASV919	0	0	0	0	0	0	0	0	1	0	0	0	4	0	0	0	1	1	1	1	0	1	0	0	1	0	22	2	62	13	1	2	87	0	0	0	0	0	0	0	26	0	22	0	0	0	4	2	0
ASV971	3	0	1	0	0	2	7	0	1	0	0	0	0	0	0	0	0	0	0	3	0	1	0	1	0	0	1	0	2	1	0	0	1	0	0	0	0	0	0	0	8	1	18	0	0	0	1	0	0
ASV274	0	0	0	0	0	0	0	0	0	0	0	0	0	0	0	0	4	0	0	0	0	0	0	0	0	0	0	0	0	0	0	0	0	0	0	0	0	0	0	0	0	0	0	0	0	0	0	0	0
ASV388	0	0	0	0	0	0	0	0	0	0	0	0	0	0	0	0	0	0	0	0	0	0	0	0	0	0	0	0	0	0	0	0	0	0	0	0	0	0	0	0	0	0	0	0	0	0	0	0	0
ASV275	0	0	0	0	0	0	0	0	0	0	0	0	0	0	0	0	0	0	0	0	0	0	0	0	0	0	0	0	0	0	0	0	0	0	0	0	0	0	0	0	0	0	0	0	0	0	0	0	0
ASV266	0	0	0	0	0	0	0	0	0	0	0	0	0	0	0	0	0	0	0	0	0	0	0	0	0	0	0	0	0	0	0	0	0	0	0	0	0	0	0	0	0	0	2	0	0	0	0	0	0
ASV1961	0	0	0	0	0	0	0	0	0	0	0	0	0	0	0	0	0	0	0	0	0	0	0	0	0	0	0	0	0	0	0	0	0	0	0	0	0	0	0	0	0	0	0	0	0	0	0	0	0
ASV1146	0	0	0	0	0	0	0	0	0	0	0	0	0	0	0	0	0	0	0	0	0	0	0	0	0	0	0	0	0	0	0	0	0	0	0	0	0	0	0	0	0	0	0	0	0	0	0	0	0
ASV2062	0	0	0	0	0	0	0	0	0	0	0	0	0	0	0	0	0	0	0	0	0	0	0	0	0	0	0	0	0	0	0	0	0	0	0	0	0	0	0	0	0	0	0	0	0	0	0	0	0
ASV47	0	2	0	0	0	0	0	0	0	0	0	0	0	0	0	0	0	0	0	0	0	0	0	0	0	0	0	0	0	0	0	0	0	0	0	0	0	0	0	0	0	0	0	0	0	0	0	0	0
ASV1307	0	0	0	0	0	0	0	0	0	0	0	0	0	0	0	0	0	0	0	0	0	0	0	0	0	0	0	0	0	0	0	0	0	0	0	0	0	0	0	0	0	0	0	0	0	0	0	0	0
ASV1499	0	0	0	0	0	0	0	0	0	0	0	0	0	0	0	0	0	0	0	0	0	0	0	0	0	0	0	0	0	0	0	0	0	0	0	0	0	0	0	0	0	0	0	0	0	0	0	0	0
ASV294	0	26	0	0	0	0	0	0	0	0	0	0	0	0	0	0	1	0	0	0	0	0	0	0	0	0	0	0	0	0	0	0	0	0	0	0	0	0	0	0	0	0	0	0	0	0	0	0	0
ASV776	0	0	0	0	0	0	0	0	0	0	0	0	0	0	0	0	0	0	1	1	3	0	0	0	0	0	1	1	0	0	0	0	0	0	0	0	0	0	0	0	11	0	10	0	0	0	0	0	0
ASV1912	0	0	0	0	1	0	0	0	0	0	0	0	0	0	0	0	0	0	0	0	0	0	0	0	0	0	0	0	0	0	0	0	0	0	0	0	0	0	0	0	0	0	0	0	0	0	0	0	0
ASV1633	0	0	1	0	0	0	0	1	0	0	1	0	3	0	0	0	5	73	2	4	4	0	1	0	35	0	6	0	3	0	0	0	0	0	0	0	0	0	0	0	1	0	16	0	0	0	1	0	0
ASV1472	0	0	0	0	0	0	0	0	0	0	0	0	0	0	0	0	1	0	0	1	0	0	0	0	0	0	4	0	14	5	0	0	21	0	0	0	0	0	0	0	10	0	4	0	0	0	1	0	0
ASV1618	0	0	1	0	0	0	0	0	0	0	0	0	0	0	0	0	0	0	0	0	0	0	0	0	0	0	0	0	0	1	0	0	0	0	1	0	0	0	0	0	0	0	0	0	0	0	0	0	0
ASV1034	0	0	0	0	0	0	0	0	0	0	0	0	0	0	0	0	0	0	0	0	0	1	0	0	0	1	0	0	0	2	0	0	0	0	0	0	0	0	0	1	0	0	0	0	0	0	0	0	1
ASV1576	0	0	0	0	0	0	0	0	0	0	0	0	0	0	0	0	7	0	0	0	0	0	0	3	0	0	0	0	0	0	0	5	0	0	1	0	0	1	0	0	0	53	1	0	0	53	2	1	0
ASV1535	0	0	0	0	0	0	0	0	0	0	0	0	0	0	0	0	0	0	0	0	0	0	0	0	0	0	2	0	28	3	0	1	47	0	0	0	0	0	0	0	6	0	5	0	1	0	1	0	0
ASV19	0	0	0	0	0	0	0	0	0	0	0	0	0	0	0	0	0	0	0	0	0	0	0	0	1	0	0	0	0	0	0	0	0	0	0	0	0	0	0	0	0	0	0	0	0	0	0	0	0
ASV1375	0	0	0	1	2	0	0	0	0	0	0	0	3	0	0	0	1	0	0	1	1	0	0	0	0	0	3	2	20	1	1	1	36	0	0	0	0	0	0	0	7	1	3	0	0	0	0	0	2
ASV1804	0	0	0	0	0	0	0	0	0	0	0	0	0	0	0	0	0	0	0	0	0	0	0	0	0	0	0	0	0	0	0	0	0	0	0	0	0	0	0	0	0	0	0	0	0	0	0	0	0
ASV215	1	6	0	0	0	0	0	52	3	1	32	0	0	2	1	0	3	2	0	0	2	5	0	1	0	3	2	6	3	0	56	16	52	0	0	0	0	0	0	23	0	32	1	7	0	34	1	1	0
ASV257	0	0	0	0	0	0	0	0	0	0	0	0	0	0	0	0	86	94	6	1	0	0	0	0	0	1	0	0	0	0	0	0	0	2	0	0	0	0	0	1	73	2	57	0	5	0	1	5	8
ASV1381	0	0	0	0	0	0	0	0	0	0	0	0	0	0	0	0	0	0	0	0	0	0	0	1	0	0	0	0	0	0	0	0	0	0	0	0	0	0	0	0	3	0	6	0	0	0	0	0	0
ASV684	0	0	0	0	0	0	0	0	0	0	0	0	0	0	0	0	7	38	0	0	0	0	0	0	3	0	0	0	1	0	0	0	0	0	0	0	0	0	0	0	0	0	4	0	0	0	0	0	0
ASV281	0	158	0	0	0	0	0	0	1	0	0	0	0	4	26	0	0	0	0	0	0	0	0	0	0	0	0	0	0	0	0	0	0	0	0	0	0	0	0	0	0	0	0	0	0	0	0	0	0
ASV1443	0	0	0	0	0	0	0	0	0	0	0	0	0	0	0	0	0	0	0	0	0	0	0	0	0	0	1	0	0	0	0	0	0	0	0	0	0	0	0	0	0	0	0	0	0	0	0	0	0
ASV231	0	0	0	0	0	0	0	0	0	0	0	0	0	0	0	0	21	21	0	2	0	0	0	0	0	0	0	0	0	0	0	0	0	0	0	0	0	0	0	0	2	0	4	0	0	0	0	0	0
ASV94	4	26	1	0	5	1	5	16	7	2	1	9	0	5	4	2	0	93	0	0	3	0	0	0	0	0	0	6	0	4	0	0	0	0	0	0	0	0	0	0	0	0	0	1	0	0	1	2	0
ASV112	0	22	0	0	0	0	0	0	0	0	0	0	0	0	0	0	48	2	0	0	0	0	0	0	0	0	0	0	0	0	0	0	0	0	0	0	0	0	0	0	8	0	36	0	0	0	0	1	0
ASV711	0	0	0	0	0	0	0	0	0	0	0	0	0	0	0	0	0	0	0	0	0	0	0	0	0	0	0	0	0	0	0	0	0	0	0	0	0	0	0	0	0	0	0	0	0	0	0	0	0
ASV1638	0	0	0	0	0	0	0	0	0	0	0	0	0	0	0	0	0	0	0	0	0	0	0	0	0	0	0	0	0	0	0	0	0	0	0	0	0	0	0	0	1	0	2	0	0	0	1	0	0
ASV2036	0	0	0	0	0	0	0	0	0	0	0	0	0	0	0	0	0	0	0	0	0	0	0	0	0	0	0	0	0	0	0	0	0	0	0	0	0	0	0	0	0	0	0	0	0	0	0	0	0
ASV1107	2	0	2	0	2	1	1	0	2	1	1	0	9	0	0	0	1	0	0	0	0	0	0	1	0	1	2	0	0	0	0	0	0	0	0	0	0	0	0	0	7	0	11	0	2	0	0	1	0
ASV943	0	0	0	0	0	0	0	0	0	0	0	0	0	0	0	0	0	0	0	0	0	0	0	0	0	0	0	0	0	0	0	0	0	0	0	0	0	0	0	0	0	0	0	0	0	0	0	0	0
ASV1116	0	0	0	0	0	0	0	0	0	0	0	0	0	0	0	0	21	179	2	2	2	0	0	0	41	0	1	0	2	0	0	0	0	0	0	0	0	0	0	0	1	0	17	0	0	0	1	3	0
ASV1479	0	1	0	0	0	0	0	0	0	0	0	0	0	0	0	0	18	12	1	1	1	1	0	0	0	0	0	0	0	0	0	0	0	0	0	0	0	0	0	0	2	0	0	0	0	0	0	0	0
ASV1482	0	0	0	0	0	0	0	0	0	0	0	0	0	0	0	0	0	0	0	0	0	0	0	0	0	0	0	0	0	0	0	0	0	0	0	0	0	0	0	0	1	0	1	0	0	0	0	0	0
ASV1921	0	0	0	0	0	0	0	0	0	0	0	0	0	0	0	0	0	0	0	0	0	0	0	0	0	0	0	0	0	0	0	0	0	0	0	0	0	0	0	0	0	0	0	0	0	0	0	0	0
ASV712	0	0	0	0	0	0	0	0	0	0	0	0	0	0	0	0	31	108	1	1	8	0	0	0	22	0	1	0	3	0	0	0	0	0	0	0	0	0	0	0	2	0	21	0	0	0	0	3	0
ASV1957	0	0	0	0	0	0	0	0	0	0	0	0	0	0	0	0	0	0	0	0	0	0	0	0	0	0	0	0	0	0	0	0	0	0	0	0	0	0	0	0	1	0	0	0	0	0	0	0	0
ASV255	0	0	0	0	0	0	0	29	27	13	24	5	43	20	29	5	1	14	1	3	0	5	2	0	14	3	15	5	26	2	2	0	9	1	3	5	0	2	1	30	3	24	15	7	0	47	3	5	9
ASV972	0	0	0	0	0	0	0	0	0	0	0	0	0	0	0	0	0	0	0	0	0	0	0	0	0	0	0	0	0	0	0	0	0	0	0	0	0	0	0	0	0	0	0	0	0	0	0	0	0
ASV723	0	0	0	0	0	0	0	0	0	0	0	0	0	0	0	0	0	0	0	0	0	0	0	0	0	0	0	0	0	0	0	0	0	0	0	0	0	0	0	0	0	0	0	0	0	0	0	0	0
ASV914	0	0	0	0	0	0	0	0	0	0	0	0	0	0	0	0	0	0	0	0	0	0	0	0	0	0	0	0	0	0	0	0	0	0	0	0	0	0	0	0	0	0	0	0	0	0	0	0	0
ASV2069	0	0	0	0	0	0	0	0	0	0	0	0	0	0	0	0	0	0	0	0	0	0	0	0	0	0	0	0	0	0	0	0	0	0	0	0	0	0	0	0	0	0	0	0	0	0	0	0	0
ASV759	0	0	0	0	0	0	0	0	0	0	0	0	0	0	0	0	0	0	0	0	0	0	0	0	0	0	0	0	0	0	0	0	0	0	0	0	0	0	0	0	0	0	0	0	0	0	0	0	0
ASV889	0	0	0	0	0	0	0	0	0	0	0	1	0	0	0	0	1	0	0	0	0	0	0	0	0	0	0	0	0	0	0	1	0	0	0	0	0	0	0	0	0	0	1	0	0	0	0	0	0
ASV1830	0	0	0	0	0	0	0	0	0	0	0	0	0	0	0	0	0	0	0	0	0	0	0	0	0	0	0	0	0	0	0	0	0	0	0	0	0	0	0	0	0	0	0	0	0	0	0	0	0
ASV143	0	0	0	0	0	0	0	0	0	0	0	0	0	0	0	0	58	96	2	1	21	2	0	0	1	30	0	0	0	2	0	0	0	0	0	0	0	0	0	0	96	0	0	0	0	0	3	0	0
ASV142	0	0	0	0	0	0	0	0	1	0	0	0	0	0	0	0	0	0	0	0	0	0	0	0	0	0	0	0	0	0	0	0	0	0	0	0	0	0	0	0	8	0	7	0	0	0	0	0	0
ASV1241	0	0	0	0	0	0	1	0	0	0	0	0	0	0	0	0	4	10	0	0	0	0	0	0	0	0	0	0	0	0	0	0	0	0	0	0	0	0	0	0	1	0	0	0	0	0	3	0	0
ASV354	0	0	0	0	0	0	0	0	0	0	0	0	0	0	0	0	0	0	0	0	0	0	0	0	0	0	0	0	0	0	0	0	0	0	0	0	0	0	0	0	0	0	0	0	0	0	0	0	0
ASV38	0	0	0	0	0	0	0	0	0	0	0	0	0	0	0	0	0	1406	0	1426	5463	0	941	4435	1072	0	1935	3919	623	1862	2585	225	79	467	581	137	471	377	239	1828	4062	350	2284	929	1388	282	2410	1412	1925
ASV1581	0	0	0	0	0	0	0	0	0	0	0	0	0	0	0	0	0	0	0	0	0	0	0	0	0	0	0	0	0	0	0	0	0	0	0	0	0	0	0	0	0	0	0	0	0	0	0	0	0
ASV323	0	0	0	0	0	0	1	0	0	0	0	0	0	0	0	0	12	34	1	0	0	0	0	0	6	0	0	0	1	0	0	0	0	0	0	0	0	0	0	0	0	0	2	0	0	0	1	0	0
ASV1101	0	0	0	0	0	0	0	0	0	0	0	0	0	0	0	0	5	0	0	0	0	0	0	0	0	0	0	0	0	0	0	0	0	0	0	0	0	0	0	0	0	0	0	0	0	0	1	0	0
ASV356	0	0	0	0	0	0	0	0	0	0	0	0	0	0	0	0	0	0	0	0	0	0	0	0	0	0	0	0	0	0	0	0	0	0	0	0	0	0	0	0	0	0	0	0	0	0	0	0	0
ASV338	0	2	0	0	0	0	0	0	0	0	0	0	0	0	0	0	8	24	1	0	3	0	0	0	0	0	0	0	0	0	0	0	0	0	0	0	0	0	0	0	1	0	3	0	0	0	0	0	0
ASV419	0	0	0	0	0	0	0	0	0	0	0	0	0	1	0	0	124	0	39	0	0	79	0	0	0	27	0	0	0	0	330	0	0	45	0	0	17	0	0	64	6	0	0	108	38	0	0	0	203
ASV1058	0	0	0	0	0	0	0	0	0	0	0	0	0	0	0	0	3	3	0	1	1	0	0	0	0	0	0	0	0	0	0	0	0	0	0	0	0	0	0	0	0	0	8	0	0	0	0	0	0
ASV1331	0	0	0	0	0	0	0	0	0	0	1	0	0	0	0	0	0	32	0	0	6	0	0	2	0	0	0	0	0	0	0	0	0	0	0	0	0	0	0	0	0	0	0	0	0	0	0	0	0
ASV344	0	0	0	0	0	0	0	0	0	0	0	10	0	1	0	0	2	7	2	0	1	0	0	0	0	0	0	0	0	0	0	0	0	0	0	0	0	0	0	0	6	0	2	0	0	0	3	0	0
ASV786	0	0	0	0	0	0	0	0	0	0	0	0	0	0	0	0	0	0	0	0	0	0	0	0	0	0	0	0	0	0	0	0	0	0	0	0	0	0	0	0	0	0	0	0	0	0	0	0	0
ASV1053	0	0	0	0	0	0	0	0	0	0	0	0	0	0	0	0	1	0	0	0	0	0	0	0	0	0	0	0	0	0	0	0	0	0	0	0	0	0	0	0	0	0	0	0	0	0	0	0	0
ASV2058	0	0	0	0	0	0	0	0	0	0	0	0	0	0	0	0	0	0	0	0	0	0	0	0	0	0	0	0	0	0	0	0	0	0	0	0	0	0	0	0	0	0	0	0	0	0	0	0	0
ASV2098	0	0	0	0	0	0	0	0	0	0	0	0	0	0	0	0	1	5	0	0	0	0	0	0	0	0	0	0	0	0	0	0	0	0	0	0	0	0	0	0	0	0	0	0	0	0	0	0	0
ASV103	1	0	2	0	3	5	6	0	0	0	0	0	0	0	0	0	0	0	0	0	0	0	0	0	0	0	0	0	0	0	0	0	0	0	0	0	0	0	0	0	0	0	0	0	0	0	0	0	0
ASV271	0	0	0	0	0	0	0	0	0	0	0	0	0	0	0	0	0	0	0	0	0	0	0	0	0	0	0	0	0	0	0	2	0	0	0	0	0	0	0	0	0	0	0	0	0	0	0	0	0
ASV2088	0	0	0	0	0	0	0	0	0	0	0	0	0	0	0	0	0	0	0	0	0	0	0	0	0	0	0	0	0	0	0	0	0	0	0	0	0	0	0	0	1	0	2	0	0	0	0	0	0
ASV1935	0	0	0	0	0	0	0	0	0	0	0	0	0	0	0	0	0	0	0	0	0	0	0	0	0	0	0	0	0	0	0	0	0	0	0	0	0	0	0	0	0	0	0	0	0	0	0	0	0
ASV962	0	0	0	0	0	0	0	0	0	0	0	0	0	0	0	0	0	0	0	0	0	0	0	0	0	0	0	0	0	0	0	0	0	0	0	0	0	0	0	0	0	0	0	0	0	0	0	0	0
ASV1328	0	0	0	0	0	0	0	0	0	0	0	0	0	0	0	0	0	0	0	0	0	0	0	0	0	0	0	0	0	0	0	0	0	0	0	0	0	0	0	0	0	0	0	0	0	0	0	0	0
ASV911	0	0	0	0	0	0	0	0	0	0	0	0	0	0	0	0	1	3	0	1	0	0	0	0	0	0	0	0	0	0	0	0	0	0	0	0	0	0	0	0	0	0	0	0	0	0	0	0	0
[truncated: 996 more rows]
[truncated: 831 more columns]

## Sheet: S5_16S_Diversity_Stats
Supplementary Table 5: Statistical modeling of richness, diversity, and beta diversity dynamics based on the 16S rRNA data. Table presents diversity statistics for in vitro communities over the 119-day passaging experiment, based on 16S rRNA sequencing data. Richness, Shannon diversity, and beta diversity metrics are included, with models analyzed both with and without cyanobacteria to highlight …
[truncated: 1,223 more rows]

[truncated: 20 more sheets: S6_16S_Maaslin2_Stats, S7_sigleM_counts, S8_order_enrichment_stat, S9_dRep genome set, S10_Counts_MAGs, S11_Permanova_source_vs_culture, S12_DNA-DNA hybridization , S13_All_raw_inStrain_comparison, S14_Summary_Statistics_of_Beta_, S15_Cross_Study_Genomes, S16_Cross_Study_Metadata, S17_All_KO_Counts_per_genome, S18_Fisher_KO_core_vs_all&core_, S19_Fisher_Func_Category_core_v, S20_Function_Key_Fig5, S21_genomad_contig_class, S22_IMGPR_Blast, S23_Curated_Plasmids, S24_Host_KEGG_KOs, S25_Host_Unique_KO_Enrichment]
